# Supplementary material for: In vitro transcriptomic analyses reveal pathway perturbations, estrogenic activities, and potencies of data-poor BPA alternative chemicals
Source: Toxicol Sci. 2022 Dec 19;191(2):266–75. doi: 10.1093/toxsci/kfac127 (PMC9936204; doi:10.1093/toxsci/kfac127)
Supplement: kfac127_Supplementary_Data [file kfac127_supplementary_data.zip]

Archive with 7 entries (6 files):
- kfac127_Supplementary_Data/
- kfac127_Supplementary_Data/toxsci-22-0281-File002.docx
- kfac127_Supplementary_Data/toxsci-22-0281-File003.xlsx
- kfac127_Supplementary_Data/toxsci-22-0281-File004.xlsx
- kfac127_Supplementary_Data/toxsci-22-0281-File005.xlsx
- kfac127_Supplementary_Data/toxsci-22-0281-File006.xlsx
- kfac127_Supplementary_Data/toxsci-22-0281-File007.xlsx
