# Supplementary material for: In vitro transcriptomic analyses reveal pathway perturbations, estrogenic activities, and potencies of data-poor BPA alternative chemicals
Source: Toxicol Sci. 2022 Dec 19;191(2):266–75. doi: 10.1093/toxsci/kfac127 (PMC9936204; doi:10.1093/toxsci/kfac127)
Supplement: kfac127_Supplementary_Data [file kfac127_supplementary_data.zip › kfac127_Supplementary_Data/toxsci-22-0281-File003.xlsx]

## Sheet: Sheet1
TempO-seq attenuation panel
Probe Name	Attenuation Factor
ACTG1_93131	49
NRGN_23588	20
CD74_1146	18
FABP1_11582	17
IGHG1_88000	14
FTH1_93386	13
GSTM3_17117	13
HIST1H4E_2958	13
PFN1_92527	13
RPS29_93229	13
MT1G_92669	13
PRR4_90809	13
TNP1_20147	13
BZW1_92394	11
JCHAIN_11099	11
RPL26_92919	11
RPS27_93089	11
TAGLN_19364	11
LGALS3_14969	11
RNF138_92752	11
CSTB_17311	10
EEF1A1_92893	10
HSPA8_92550	10
SPP1_6720	10
CA1_91692	10
RPL35_92767	10
FN1_27231	10
LYZ_23572	10
HIST2H2AA4_2964	9
IGHM_89466	9
PABPC1_10760	9
NEB_89238	9
ANXA2_93348	9
CPE_25078	9
HNRNPA1_93398	9
COX7C_1525	9
NDUFB4_92373	9
TOMM6_17484	9
ANKRD7_89811	8
HIST1H2BA_21483	8
HIST2H2AA3_33584	8
PLP1_5207	8
PRM1_16944	8
SEPTIN7_22931	8
TPM1_28000	8
VIM_18185	8
FABP4_21799	8
GSTA1_88342	8
YBX1_93302	8
CA1_91697	8
CTSB_23180	8
SCCPDH_6120	8
ITM2C_11194	8
LDHB_14973	8
NUPR2_28995	8
ANXA2_93347	8
GNG5_33594	8
NPM1_93108	8
PAIP2_26263	8
HIST1H2BC_93105	8
RBBP4_92927	8
ATP5F1E_23951	7
CKM_16946	7
EEF2_2042	7
HNRNPA1_93397	7
HSPB1_92509	7
PRM2_27729	7
SFTPB_15360	7
SFTPC_21983	7
TMSB4X_93223	7
TNNC1_88796	7
TNNI3_19322	7
ZG16_21040	7
HIST3H3_20467	7
LDHC_14974	7
OLFM1_27621	7
SCGB1A1_91153	7
ACTA1_12333	7
SLC1A2_24387	7
ATP1A1_12191	7
CDKN3_17690	7
PPP3R1_23003	7
RTN4_6057	7
H2AFJ_93245	7
HIST1H3H_2957	7
TPM3_92830	7
C5orf58_19959	7
GABARAPL2_92350	7
PDLIM5_92934	7
GAP43_2585	7
ACTC1_17403	6
ALB_217	6
ATP1B1_527	6
B2M_596	6
CALM2_937	6
GAPDH_93317	6
HMGB4_25486	6
MGP_19403	6
MYH7_24068	6
PHF7_89044	6
PLP1_16916	6
RPLP2_93282	6
SFTPA1_17909	6
MYH11_22129	6
RPS25_92607	6
RPL4_93060	6
HIST1H2BD_92904	6
PCM1_87931	6
SPATA4_11400	6
STRIT1_89616	6
CA1_90641	6
COL1A2_20081	6
GAP43_26603	6
KRT20_89161	6
PKM_92379	6
PRKAR1A_92538	6
TPM3_92829	6
ATP6AP2_93114	6
DNALI1_19450	6
KIF5C_3612	6
MSR1_91070	6
NPC2_90469	6
PRDX5_92681	6
RTRAF_22948	6
SLC25A6_93015	6
ALDOB_14874	5
ANKRD7_90265	5
FTH1_93388	5
GPX3_25814	5
HIST1H2AA_14795	5
IGLC3_90757	5
PDZK1IP1_24426	5
VSNL1_18169	5
AGER_15543	5
CSRP1_90001	5
DDX5_10544	5
HIST1H2AJ_17243	5
MYH6_88886	5
S100A6_13254	5
SPTBN1_16899	5
UCHL1_23226	5
HIST1H4H_20514	5
NBPF19_90829	5
SNAP25_6607	5
FGA_14673	5
MSR1_91300	5
MYL3_24065	5
NBPF12_93263	5
SLC26A3_24332	5
TCP11_18793	5
BEX2_10891	5
ELOC_28413	5
FGFR1OP_17190	5
H2AFZ_92938	5
HSP90B1_92975	5
RPL23_5924	5
SDCBP_92772	5
YPEL3_16422	5
ACTG1_93132	5
GDI1_15354	5
HLA-E_3000	5
IGLV1_28171	5
PRR13_22266	5
SERPINF1_13962	5
TF_15172	5
KDM5B_91114	5
LTA4H_13377	5
VDAC1_93227	5
YWHAZ_92953	5
HIST1H1E_14544	4
PRM2_13237	4
HBA2_33472	4
CLDND1_15350	4
RPS23_93149	4
RPS6_92769	4
ATP5IF1_87543	4
CST3_27071	4
IGHV3-23_3276	4
RTN4_26066	4
TRIM63_89597	4
AHSG_16222	4
ANXA1_24071	4
GABRA1_20217	4
GNAS_2704	4
HIST1H2BJ_92662	4
PCK1_27655	4
SOD2_6667	4
TMEM59L_13080	4
TOMM7_93169	4
ACTB_80	4
ANXA2_93121	4
ARPC3_92567	4
ATP2B1_11980	4
ATP5MG_24937	4
ATP8A1_21403	4
ATRNL1_25561	4
BCAS2_92601	4
CALR_943	4
CAT_999	4
DCUN1D1_92359	4
FGG_23945	4
IFITM3_93285	4
KDM5B_91609	4
LUM_17157	4
NPIPB4_33664	4
PCBP1_28926	4
PJA2_87714	4
PRDX2_92998	4
RAB7A_88040	4
RBM39_92714	4
RCN2_26311	4
RNF114_12006	4
RPS16_92499	4
SRSF5_6773	4
TMEM30A_7203	4
UMOD_29006	4
YWHAE_92539	4
YWHAZ_92948	4
ARL6IP4_442	4
ATG3_504	4
CKS2_92658	4
FBXW7_27219	4
GLO1_13655	4
PARK7_92600	4
PPP1R9B_20360	4
RPL36AL_92961	4
SEC63_92345	4
SFTA3_90765	4
SPACA1_27896	4
SRSF1_90916	4
TMEM130_14635	4
ZFAND3_87820	4
ZFAND6_92406	4
NSMF_4729	4
SLC25A5_92330	4
MTRNR2L12_33913	3
KRT8_19801	3
HLA-DRA_2993	3
RNASE1_24184	3
SPARCL1_11252	3
TIMP3_18875	3
AFP_158	3
EIF1_10459	3
G6PC_2546	3
GSN_19706	3
GUCA2A_22135	3
MALAT1_3940	3
PEBP1_92412	3
TTN_17064	3
ADH1B_20117	3
APOD_357	3
BRK1_93248	3
COL1A1_1466	3
GFPT1_88075	3
HIST1H1C_2950	3
HNRNPU_17467	3
HSPA1B_3136	3
HSPA4L_24177	3
KHDRBS3_28184	3
LAMP2_23159	3
NACA2_93246	3
NDRG4_14331	3
NEFL_27577	3
PIAS2_17088	3
PREPL_15556	3
RANBP9_15497	3
RPL23A_93292	3
RPL28_92522	3
RPS8_92825	3
SERPING1_25602	3
SPAG6_24050	3
SPESP1_13903	3
TUBB2A_14065	3
UGT1A10_28864	3
VMP1_7666	3
ACTA2_14836	3
ADH1A_26384	3
AIF1_16224	3
ALDH6A1_11022	3
ANKRD1_25010	3
ANXA2_93122	3
APOC1_19115	3
ARHGEF12_420	3
ATP5ME_548	3
ATP6V0C_563	3
ATP6V0E1_23077	3
ATP6V1C1_26870	3
ATP6V1E1_92715	3
ATXN10_20432	3
CD59_22225	3
CFAP53_22793	3
COPS6_13125	3
CTNNA2_27078	3
CTSA_1641	3
CYB5R3_23807	3
CYBRD1_26452	3
DEFB1_25246	3
EID1_23409	3
ERLEC1_12093	3
FAM3C_93176	3
GLUL_19900	3
GOLGA4_19909	3
GPM6A_24793	3
GRIA2_21157	3
HINT1_93020	3
HIST1H1B_14547	3
HIST1H2BF_93273	3
HNRNPA1_93310	3
HNRNPH1_93305	3
HSPH1_11423	3
IFI6_25609	3
IFT57_92591	3
IK_92576	3
LCP1_3761	3
LDHA_3766	3
LMO4_23845	3
MAPK10_12701	3
MAT2A_93007	3
MBNL2_4059	3
METAP2_92565	3
MEX3C_24813	3
MRFAP1_93096	3
MYC_4394	3
MYL12B_92609	3
MYL7_14223	3
NDRG2_27572	3
NOMO1_10859	3
NONO_90206	3
NRCAM_13710	3
PCM1_90337	3
PGRMC2_91258	3
POTEI_21080	3
POTEM_33861	3
PPP1CB_18519	3
PPP2R1B_88167	3
PPP3CA_22483	3
RPL22L1_92937	3
RTL8C_88661	3
RTN1_21075	3
S100A8_88727	3
S100A9_25189	3
SCGB3A2_23754	3
SEPTIN4_18876	3
SFTPA2_26367	3
SHOC2_13380	3
SIRPA_13518	3
SLC3A1_21940	3
SMCP_88731	3
SMKR1_19312	3
SRP9_92833	3
SRSF11_89985	3
SSX2IP_11731	3
SUPT20H_22250	3
SYNPO2_18195	3
THY1_17341	3
TRIM36_28726	3
UAP1_7452	3
UBA2_92680	3
XAGE1A_33607	3
YWHAH_15705	3
ATXN2L_93314	3
CABS1_25018	3
CCDC90B_92771	3
CETN3_27006	3
CHMP5_92401	3
COMMD6_93156	3
GSTA5_24748	3
HIST1H2BL_93142	3
HNRNPK_92958	3
NRCAM_4705	3
RPL13_92991	3
RPL8_92914	3
SDHA_92384	3
SMS_92459	3
SNX6_92703	3
TBL2_13084	3
TMA7_93241	3
TTLL7_12898	3
UBA2_92679	3
WFDC2_23187	3
SERPINA1_6246	2
TCAP_16443	2
TPT1_92740	2
DPYSL2_11688	2
HIST2H4B_16248	2
ROPN1B_20412	2
UBB_93029	2
C1QB_12721	2
CENPU_24681	2
CRYAB_17511	2
DCN_27098	2
DUSP1_24234	2
IGLC2_90550	2
LGALS4_20734	2
MT3_20763	2
ROPN1L_19784	2
RPL11_90878	2
RPL22_91026	2
SYT1_25014	2
TFF1_7046	2
TTR_7397	2
A2M_12371	2
ANKRD20A2_33759	2
APBB1_11880	2
APLP1_18784	2
APOA1_87403	2
AURKAIP1_13449	2
BGN_14858	2
BPIFB1_88002	2
BSCL2_26904	2
C7_89932	2
CABYR_26951	2
CBX6_13492	2
CCDC54_25178	2
CCT5_92875	2
CHPT1_89581	2
CLCA1_89400	2
CNN1_12800	2
CNN3_11840	2
COL3A1_28516	2
CSRP1_89341	2
CSRP3_89342	2
CTSS_25157	2
CXCL1_28308	2
DYRK1B_89773	2
EDF1_2028	2
EGR1_2068	2
ENO2_13140	2
ENY2_24648	2
EPAS1_16750	2
FCER1G_11058	2
FLNA_25912	2
FN1_13666	2
FN1_2459	2
FTL_18281	2
GFAP_93335	2
GFAP_93336	2
GPX4_17664	2
HIST1H2BO_33950	2
HLA-DRB5_15922	2
HLA-DRB5_2997	2
HP_3085	2
HSP90AA1_3127	2
KIF5A_20310	2
KLC1_20937	2
LAPTM4A_3743	2
MAP1A_88384	2
MCL1_20177	2
MKNK2_15676	2
NEXN_10958	2
ODF1_28930	2
PDLIM3_27665	2
PFN2_17702	2
PHF21A_16884	2
PPP1CC_19813	2
PRELP_24664	2
PRRC2A_89684	2
RAB11A_92468	2
RGPD5_33690	2
RPL19_92524	2
RPL35A_93128	2
RPS24_92783	2
S100A11_23914	2
SAT1_92709	2
SELENOW_20696	2
SERPINA5_21199	2
SOX30_88979	2
SPTSSB_25421	2
STK39_20437	2
STT3B_12422	2
CATSPERZ_18422	2
TNNT2_17279	2
TRIM28_20524	2
TSPAN7_17543	2
TSSK2_18188	2
UQCR10_13938	2
VAMP2_7615	2
WSB1_21546	2
ZEB2_23804	2
ACSBG2_91371	2
ACTN1_19142	2
ADAMTS1_24783	2
AGBL5_19197	2
AGPAT5_22412	2
AK5_18011	2
AKT3_15615	2
ALDH2_225	2
ALOX5AP_88754	2
ALYREF_93130	2
AMZ2_93173	2
ANK2_12685	2
ANKRD12_16244	2
ANKRD20A1_91161	2
ANKRD20A4_33687	2
ANKRD36_17093	2
ANLN_12002	2
ANXA2_93120	2
ANXA5_14212	2
APH1B_13700	2
APLP2_24272	2
APOC3_15165	2
APPBP2_370	2
AQP1_26514	2
ARGLU1_24493	2
ARID2_21556	2
ARL8B_92746	2
ARPC2_17930	2
ARPP19_466	2
ARPP21_11445	2
ATAD1_92779	2
ATCAY_23675	2
ATP5PB_11098	2
ATP6V1G1_92765	2
ATP9A_15812	2
ATRAID_20268	2
BCAP29_22632	2
BCL2L1_21647	2
BEX3_24191	2
BRAP_13183	2
BST2_11225	2
BTF3_92848	2
BTF3L4_92750	2
CFAP97D1_23523	2
C19orf48_21955	2
C1orf56_26237	2
C1S_20607	2
C6orf62_903	2
CABP1_24698	2
CALD1_18940	2
CAMKK2_25151	2
CAMKK2_26960	2
CAPNS1_958	2
CAV1_20077	2
CBX6_1013	2
CCDC34_23016	2
CCK_26607	2
CCL21_88993	2
CCNI_23520	2
CCNY_87851	2
CCSER2_88803	2
CCZ1_17569	2
CD46_1137	2
CD63_15546	2
CD79A_87745	2
CDH17_90254	2
CDKN1B_1222	2
CEACAM6_26148	2
CHMP2A_23843	2
CHURC1_19932	2
CISD2_20044	2
CLGN_17323	2
CLIC1_93228	2
CLIP2_16880	2
CNBP_88878	2
CNOT1_10812	2
COA8_364	2
COPA_88291	2
COPA_90162	2
COPRS_15522	2
COQ8A_114	2
COX5A_93092	2
CRIM1_10788	2
CRTAP_28374	2
CX3CL1_17004	2
CXCR4_28324	2
CYBRD1_27086	2
CYLC2_19752	2
CYP17A1_17310	2
CYP51A1_92320	2
DBI_92888	2
DCTN6_1789	2
DEK_1841	2
DEUP1_25155	2
DGKZ_23584	2
DLGAP1_27117	2
DPY19L2_23491	2
DYNC1LI2_17070	2
DYNLRB1_15749	2
ECSCR_20772	2
EDIL3_13279	2
EFEMP1_20055	2
EID3_27161	2
EIF3G_90963	2
ELK4_23216	2
EMP1_18941	2
ENPP2_90290	2
EPB41L1_21364	2
EPB41L3_19472	2
EPCAM_92623	2
ERBIN_24525	2
ERMN_25621	2
FABP1_2298	2
FAM153B_22242	2
FBXW7_25781	2
FHL1_15573	2
FN3K_92980	2
FOXP2_27240	2
FXR1_17055	2
FXYD7_12049	2
GABARAPL2_92351	2
GABBR2_16439	2
GADD45A_2569	2
GDI2_92364	2
GID8_26672	2
GINM1_11597	2
GK2_21800	2
GKAP1_23506	2
GLRB_93324	2
GOLGA6L22_33987	2
GPC3_20438	2
GPI_2753	2
GPM6B_24356	2
GSG1_88100	2
GTF2A1L_14086	2
GTF2H2C_19129	2
HAVCR1_23335	2
HDAC2_2900	2
HDDC2_15092	2
HDLBP_2912	2
HEBP2_16009	2
HERC5_11373	2
HIST1H2AD_33549	2
HIST1H2AL_20843	2
HIST1H4B_11462	2
HMGN1_20671	2
HNRNPH3_19739	2
HPGD_16638	2
HSBP1_15138	2
HSPA8_92551	2
HSPB8_15039	2
HSPD1_93360	2
IDH3A_15224	2
IFI30_22048	2
IFITM1_3226	2
IFT20_92541	2
IFT81_12117	2
IFT88_87478	2
IGFBP5_21128	2
IGFBP5_3272	2
IGHA1_88367	2
IK_92575	2
IL32_25637	2
IQGAP1_3404	2
IQUB_17271	2
ITGA1_27365	2
ITGB1_3438	2
IZUMO4_22743	2
JDP2_18999	2
KIAA1210_88607	2
KIF2A_25003	2
KIF3C_19940	2
KIFAP3_22932	2
KLF10_11941	2
KRT14_89380	2
KRT81_93222	2
LMBRD1_20279	2
LMNA_18368	2
LRRC37A3_33891	2
LY6H_10854	2
LYPD4_25919	2
MAFB_26597	2
MAP1LC3A_21677	2
MAP1LC3B_15391	2
MAP2_26319	2
MAP2K1_93014	2
MAP4K4_3985	2
MAPK3_28956	2
MAPRE3_88984	2
MBNL1_4056	2
MCAM_12429	2
MFSD6_90163	2
MGST1_18055	2
MIB1_24271	2
MRPL39_13523	2
MTHFD2_92375	2
MTPN_33637	2
MTURN_14550	2
MUCL1_25623	2
MYBPC1_15769	2
MYOT_12674	2
MYOZ2_23810	2
N4BP2L2_14090	2
NAP1L2_24559	2
NBPF14_33921	2
NBPF9_33934	2
NCAM1_23834	2
NCAM2_13147	2
NCOA4_93260	2
NDNF_14980	2
NDUFA5_92698	2
NDUFB1_13144	2
NDUFB7_21988	2
NDUFC1_13932	2
NDUFS5_93006	2
NDUFS6_4527	2
NECTIN3_14180	2
NEFM_25494	2
NEGR1_16526	2
NME1_27589	2
NOL7_18712	2
NOP10_93110	2
NOP56_92455	2
NPNT_15466	2
NRP1_4724	2
NRXN1_12116	2
NUDT3_33923	2
OAZ3_25818	2
OPALIN_11915	2
OPTN_24820	2
PAICS_92694	2
PANK3_92624	2
PAPOLA_28387	2
PCMT1_4984	2
PCP4_20978	2
PDE4DIP_14593	2
PDK4_28868	2
PFKP_20061	2
PHACTR3_12269	2
PHYHIPL_18165	2
PIGR_17712	2
PITPNB_16259	2
PKP4_92836	2
PLCB1_22943	2
PLD3_16672	2
PNLIP_14639	2
POTEG_28592	2
PPP1R15B_5345	2
PPP1R2B_88557	2
PPP1R7_13019	2
PPP3CB_11282	2
PRB1_21467	2
PRKCB_17133	2
PRPF8_90071	2
PRRC2B_24945	2
PSD3_20028	2
PSMA6_27737	2
PSME4_14679	2
PTP4A2_18493	2
RAB3C_25016	2
RAB6A_22828	2
RAD23A_5701	2
RAPGEF4_88028	2
RBM33_17210	2
REEP2_24279	2
RFX4_24220	2
RGPD6_18696	2
RGS2_28241	2
RGS4_20411	2
RGS7BP_27785	2
RHEB_92516	2
RHOBTB3_16004	2
RNASET2_13733	2
RNF139_14645	2
RNF38_87776	2
RPL21_19377	2
RPS3_92871	2
RSRP1_11697	2
RUFY3_22908	2
S100B_11600	2
SAA2_33831	2
SCG2_17075	2
SCGB2A2_33463	2
SCHIP1_33721	2
SENP2_16559	2
SEPTIN10_21372	2
SERBP1_92824	2
SERINC1_16225	2
SERPINB6_17482	2
SET_92618	2
SETD3_21134	2
SF3A2_92495	2
SF3B2_20354	2
SHCBP1L_22967	2
SHTN1_20847	2
SLC1A3_13929	2
SLC25A3_13730	2
SLC39A8_20682	2
SLC4A10_14793	2
SLC4A4_12700	2
SLC8A1_16683	2
SLC9B1_10721	2
SMARCA2_17450	2
SMIM14_12097	2
SNCA_6612	2
SNCG_25024	2
SNHG8_6618	2
SNRPA1_92725	2
SOD1_92822	2
SOD2_22842	2
SORT1_11756	2
SPA17_19637	2
SPAG5_17378	2
SPARC_24939	2
SPATA17_91148	2
SPATA22_20401	2
SPATA24_89786	2
SPDYA_15848	2
SPECC1L_27902	2
SRGAP2_33672	2
SRGN_24666	2
SRI_6751	2
SRPX_17263	2
STAU2_92357	2
SYN1_16318	2
SYN2_27925	2
SYPL1_6922	2
SYT11_25959	2
TACSTD2_20739	2
TAF10_17346	2
TCEAL4_28212	2
TERF2IP_92977	2
TESMIN_15697	2
TEX29_14245	2
TFPI_17345	2
THBD_7074	2
TLE5_20109	2
TMBIM6_22300	2
TMEFF1_27964	2
TMEM59_11659	2
TMX4_21634	2
TNNC2_13413	2
TNNI1_87840	2
TPR_12910	2
TRDN_25957	2
TRIM8_14826	2
TRIR_850	2
TSPYL1_88048	2
TTC12_91745	2
TUBA3C_93192	2
TUBA3D_7401	2
TUBA3E_15216	2
TUBB_93159	2
TUBB2B_13577	2
TXNDC5_17478	2
UBAP2L_7462	2
UBE2I_22486	2
UBTF_25801	2
UGP2_24058	2
USP13_23070	2
VAMP8_21533	2
VCX_19687	2
VIM_7657	2
XPO1_18369	2
YBX2_11384	2
YEATS4_13437	2
YWHAG_7814	2
YWHAZ_92951	2
ZC2HC1C_20663	2
ZDHHC3_10680	2
ZFP36L1_14656	2
ZMYM2_28378	2
ZNRF2_16892	2
ZPBP_28571	2
