# Supplementary material for: In vitro transcriptomic analyses reveal pathway perturbations, estrogenic activities, and potencies of data-poor BPA alternative chemicals
Source: Toxicol Sci. 2022 Dec 19;191(2):266–75. doi: 10.1093/toxsci/kfac127 (PMC9936204; doi:10.1093/toxsci/kfac127)
Supplement: kfac127_Supplementary_Data [file kfac127_supplementary_data.zip › kfac127_Supplementary_Data/toxsci-22-0281-File004.xlsx]

## Sheet: supp_file_1
Sample meta-data and QA/QC
sample_id	number	batch	chemical	chemical_long_name	dose	group	pool	technical_control	reference_rna	solvent_control	row	column	well	I7_Index_ID	index	I5_Index_ID	index2	subgroup	CAS.RN	IUPAC.Name	original_names	NMR	FMR	Ncov5	Nsig80	Gini	dendrogram	NMR_data	FMR_data	Ncov5_data	Nsig80_data	Gini_data	dendrogram_data	Any
S1_pool1	1	Plate 1A index E	4,4-BPF	4,4-BPF (Bisphenol F)	0.0005	4,4-BPF_0.0005	1	FALSE	FALSE	FALSE	A	1	A1	R902	TCCTCAGCC	F904	GTGCATTAG	BPA	620-92-8	4-[(4-hydroxyphenyl)methyl]phenol	S1_pool1	PASS	PASS	PASS	PASS	PASS	PASS	2357978	0.960481	0.553268	3482	0.822312	PASS	PASS
S1_pool2	385	Plate 1C index F	4,4-BPF	4,4-BPF (Bisphenol F)	0.0005	4,4-BPF_0.0005	2	FALSE	FALSE	FALSE	A	1	A1	R936	TGGAACGCT	F904	GTGCATTAG	BPA	620-92-8	4-[(4-hydroxyphenyl)methyl]phenol	S1_pool2	PASS	PASS	PASS	PASS	PASS	PASS	2096028	0.967696	0.542752	3433	0.824042	PASS	PASS
S1_pool4	865	Plate 4 index H	BPA	BPA	0.0005	BPA_0.0005	4	FALSE	FALSE	FALSE	A	1	A1	R936	TGGAACGCT	F937	TCTAACCAT	BPA	80-05-7	4-[2-(4-hydroxyphenyl)propan-2-yl]phenol	S1_pool4	PASS	PASS	PASS	PASS	PASS	PASS	4570953	0.966347	0.604739	3159	0.835524	PASS	PASS
S10_pool1	10	Plate 1A index E	D-8	D-8	0.001	D-8_0.001	1	FALSE	FALSE	FALSE	B	2	B2	R908	AAGACTCTT	F906	ACAACCATC	Non-Bisphenol	95235-30-6	4-(4-propan-2-yloxyphenyl)sulfonylphenol	S10_pool1	PASS	PASS	PASS	PASS	PASS	PASS	2166692	0.972388	0.545237	3506	0.821447	PASS	PASS
S10_pool2	394	Plate 1C index F	D-8	D-8	0.001	D-8_0.001	2	FALSE	FALSE	FALSE	B	2	B2	R937	ATCGCGACT	F906	ACAACCATC	Non-Bisphenol	95235-30-6	4-(4-propan-2-yloxyphenyl)sulfonylphenol	S10_pool2	PASS	PASS	PASS	PASS	PASS	PASS	2455774	0.96546	0.555087	3464	0.823085	PASS	PASS
S10_pool4	874	Plate 4 index H	BPA	BPA	0.001	BPA_0.001	4	FALSE	FALSE	FALSE	B	2	B2	R937	ATCGCGACT	F938	ATACGCAGC	BPA	80-05-7	4-[2-(4-hydroxyphenyl)propan-2-yl]phenol	S10_pool4	PASS	PASS	PASS	PASS	PASS	PASS	5834595	0.958908	0.562453	2577	0.863913	PASS	PASS
S100_pool1	100	Plate 2A index F	BPAF	BPAF (Bisphenol AF)	0.0005	BPAF_0.0005	1	FALSE	FALSE	FALSE	D	1	D1	R936	TGGAACGCT	F916	TTCCGAATT	BPAF	1478-61-1	4-[1,1,1,3,3,3-hexafluoro-2-(4-hydroxyphenyl)propan-2-yl]phenol	S100_pool1	PASS	PASS	PASS	PASS	PASS	PASS	1971058	0.966962	0.52629	3261	0.832372	PASS	PASS
S100_pool2	484	Plate 2C index E	BPAF	BPAF (Bisphenol AF)	0.0005	BPAF_0.0005	2	FALSE	FALSE	FALSE	D	1	D1	R902	TCCTCAGCC	F916	TTCCGAATT	BPAF	1478-61-1	4-[1,1,1,3,3,3-hexafluoro-2-(4-hydroxyphenyl)propan-2-yl]phenol	S100_pool2	PASS	PASS	PASS	PASS	PASS	PASS	2490897	0.959639	0.544837	3293	0.831062	PASS	PASS
S101_pool1	101	Plate 2A index F	BTUM	BTUM	0.0005	BTUM_0.0005	1	FALSE	FALSE	FALSE	E	1	E1	R936	TGGAACGCT	F927	AGCAAGGTC	Non-Bisphenol	151882-81-4	1-(4-methylphenyl)sulfonyl-3-[4-[[4-[(4-methylphenyl)sulfonylcarbamoylamino]phenyl]methyl]phenyl]urea	S101_pool1	PASS	PASS	PASS	PASS	PASS	PASS	1665558	0.968524	0.513156	3281	0.831558	PASS	PASS
S101_pool2	485	Plate 2C index E	BTUM	BTUM	0.0005	BTUM_0.0005	2	FALSE	FALSE	FALSE	E	1	E1	R902	TCCTCAGCC	F927	AGCAAGGTC	Non-Bisphenol	151882-81-4	1-(4-methylphenyl)sulfonyl-3-[4-[[4-[(4-methylphenyl)sulfonylcarbamoylamino]phenyl]methyl]phenyl]urea	S101_pool2	PASS	PASS	PASS	PASS	PASS	PASS	2155227	0.968031	0.530816	3262	0.832784	PASS	PASS
S102_pool1	102	Plate 2A index F	TGSA	TGSA	0.0005	TGSA_0.0005	1	FALSE	FALSE	FALSE	F	1	F1	R936	TGGAACGCT	F934	GCAGATGCA	BPS	41481-66-7	4-(4-hydroxy-3-prop-2-enylphenyl)sulfonyl-2-prop-2-enylphenol	S102_pool1	PASS	PASS	PASS	PASS	PASS	PASS	1850836	0.965337	0.520167	3246	0.833048	PASS	PASS
S102_pool2	486	Plate 2C index E	TGSA	TGSA	0.0005	TGSA_0.0005	2	FALSE	FALSE	FALSE	F	1	F1	R902	TCCTCAGCC	F934	GCAGATGCA	BPS	41481-66-7	4-(4-hydroxy-3-prop-2-enylphenyl)sulfonyl-2-prop-2-enylphenol	S102_pool2	PASS	PASS	PASS	PASS	PASS	PASS	2199391	0.958312	0.534055	3304	0.83088	PASS	PASS
S103_pool1	103	Plate 2A index F	BPS-MPE	BPS-MPE	0.0005	BPS-MPE_0.0005	1	FALSE	FALSE	FALSE	G	1	G1	R936	TGGAACGCT	F935	TAACGCGTC	Non-Bisphenol	63134-33-8	4-(4-phenylmethoxyphenyl)sulfonylphenol	S103_pool1	PASS	PASS	PASS	PASS	PASS	PASS	1818373	0.90957	0.513866	3162	0.836936	PASS	PASS
S103_pool2	487	Plate 2C index E	BPS-MPE	BPS-MPE	0.0005	BPS-MPE_0.0005	2	FALSE	FALSE	FALSE	G	1	G1	R902	TCCTCAGCC	F935	TAACGCGTC	Non-Bisphenol	63134-33-8	4-(4-phenylmethoxyphenyl)sulfonylphenol	S103_pool2	PASS	PASS	PASS	PASS	PASS	PASS	2588423	0.789484	0.547145	3278	0.831699	PASS	PASS
S105_pool1	105	Plate 2A index F	BPAP	BPAP (Bisphenol AP)	0.001	BPAP_0.001	1	FALSE	FALSE	FALSE	A	2	A2	R937	ATCGCGACT	F904	GTGCATTAG	BPA	1571-75-1	4-[1-(4-hydroxyphenyl)-1-phenylethyl]phenol	S105_pool1	PASS	PASS	PASS	PASS	PASS	PASS	2137834	0.958149	0.537339	3320	0.829736	PASS	PASS
S105_pool2	489	Plate 2C index E	BPAP	BPAP (Bisphenol AP)	0.001	BPAP_0.001	2	FALSE	FALSE	FALSE	A	2	A2	R908	AAGACTCTT	F904	GTGCATTAG	BPA	1571-75-1	4-[1-(4-hydroxyphenyl)-1-phenylethyl]phenol	S105_pool2	PASS	PASS	PASS	PASS	PASS	PASS	2358238	0.960118	0.547145	3351	0.827899	PASS	PASS
S106_pool1	106	Plate 2A index F	BPC	BPC (Bisphenol C)	0.001	BPC_0.001	1	FALSE	FALSE	FALSE	B	2	B2	R937	ATCGCGACT	F906	ACAACCATC	BPA	79970	4-[2-(4-hydroxy-3-methylphenyl)propan-2-yl]-2-methylphenol	S106_pool1	PASS	PASS	PASS	PASS	PASS	PASS	2175160	0.956307	0.536318	3302	0.830303	PASS	PASS
S106_pool2	490	Plate 2C index E	BPC	BPC (Bisphenol C)	0.001	BPC_0.001	2	FALSE	FALSE	FALSE	B	2	B2	R908	AAGACTCTT	F906	ACAACCATC	BPA	79970	4-[2-(4-hydroxy-3-methylphenyl)propan-2-yl]-2-methylphenol	S106_pool2	PASS	PASS	PASS	PASS	PASS	PASS	2509639	0.964512	0.550739	3356	0.828033	PASS	PASS
S107_pool1	107	Plate 2A index F	DCDPS	Bis (4-chorophenyl) Sulfone	0.001	DCDPS_0.001	1	FALSE	FALSE	FALSE	C	2	C2	R937	ATCGCGACT	F908	AAACACCTT	Non-Bisphenol	80-07-9	1-chloro-4-(4-chlorophenyl)sulfonylbenzene	S107_pool1	PASS	PASS	PASS	PASS	PASS	PASS	1879395	0.969221	0.52558	3269	0.831698	PASS	PASS
S107_pool2	491	Plate 2C index E	DCDPS	Bis (4-chorophenyl) Sulfone	0.001	DCDPS_0.001	2	FALSE	FALSE	FALSE	C	2	C2	R908	AAGACTCTT	F908	AAACACCTT	Non-Bisphenol	80-07-9	1-chloro-4-(4-chlorophenyl)sulfonylbenzene	S107_pool2	PASS	PASS	PASS	PASS	PASS	PASS	2032588	0.969243	0.533966	3305	0.830181	PASS	PASS
S108_pool1	108	Plate 2A index F	BPAF	BPAF (Bisphenol AF)	0.001	BPAF_0.001	1	FALSE	FALSE	FALSE	D	2	D2	R937	ATCGCGACT	F916	TTCCGAATT	BPAF	1478-61-1	4-[1,1,1,3,3,3-hexafluoro-2-(4-hydroxyphenyl)propan-2-yl]phenol	S108_pool1	PASS	PASS	PASS	PASS	PASS	PASS	2310926	0.963065	0.541332	3330	0.829262	PASS	PASS
S108_pool2	492	Plate 2C index E	BPAF	BPAF (Bisphenol AF)	0.001	BPAF_0.001	2	FALSE	FALSE	FALSE	D	2	D2	R908	AAGACTCTT	F916	TTCCGAATT	BPAF	1478-61-1	4-[1,1,1,3,3,3-hexafluoro-2-(4-hydroxyphenyl)propan-2-yl]phenol	S108_pool2	PASS	PASS	PASS	PASS	PASS	PASS	2626437	0.959499	0.551404	3349	0.828357	PASS	PASS
S109_pool1	109	Plate 2A index F	BTUM	BTUM	0.001	BTUM_0.001	1	FALSE	FALSE	FALSE	E	2	E2	R937	ATCGCGACT	F927	AGCAAGGTC	Non-Bisphenol	151882-81-4	1-(4-methylphenyl)sulfonyl-3-[4-[[4-[(4-methylphenyl)sulfonylcarbamoylamino]phenyl]methyl]phenyl]urea	S109_pool1	PASS	PASS	PASS	PASS	PASS	PASS	2239617	0.969926	0.535919	3292	0.830895	PASS	PASS
S109_pool2	493	Plate 2C index E	BTUM	BTUM	0.001	BTUM_0.001	2	FALSE	FALSE	FALSE	E	2	E2	R908	AAGACTCTT	F927	AGCAAGGTC	Non-Bisphenol	151882-81-4	1-(4-methylphenyl)sulfonyl-3-[4-[[4-[(4-methylphenyl)sulfonylcarbamoylamino]phenyl]methyl]phenyl]urea	S109_pool2	PASS	PASS	PASS	PASS	PASS	PASS	2263889	0.968232	0.540622	3326	0.829214	PASS	PASS
S11_pool1	11	Plate 1A index E	BPS	Bisphenol S	0.001	BPS_0.001	1	FALSE	FALSE	FALSE	C	2	C2	R908	AAGACTCTT	F908	AAACACCTT	BPS	80-09-1	4-(4-hydroxyphenyl)sulfonylphenol	S11_pool1	PASS	PASS	PASS	PASS	PASS	PASS	1791329	0.955597	0.532147	3512	0.821033	PASS	PASS
S11_pool2	395	Plate 1C index F	BPS	Bisphenol S	0.001	BPS_0.001	2	FALSE	FALSE	FALSE	C	2	C2	R937	ATCGCGACT	F908	AAACACCTT	BPS	80-09-1	4-(4-hydroxyphenyl)sulfonylphenol	S11_pool2	PASS	PASS	PASS	PASS	PASS	PASS	2486516	0.960416	0.557128	3471	0.822365	PASS	PASS
S11_pool4	875	Plate 4 index H	BPA	BPA	0.001	BPA_0.001	4	FALSE	FALSE	FALSE	C	2	C2	R937	ATCGCGACT	F939	GCCGTTACA	BPA	80-05-7	4-[2-(4-hydroxyphenyl)propan-2-yl]phenol	S11_pool4	PASS	PASS	PASS	PASS	PASS	PASS	5275811	0.968432	0.597418	3257	0.833272	PASS	PASS
S110_pool1	110	Plate 2A index F	TGSA	TGSA	0.001	TGSA_0.001	1	FALSE	FALSE	FALSE	F	2	F2	R937	ATCGCGACT	F934	GCAGATGCA	BPS	41481-66-7	4-(4-hydroxy-3-prop-2-enylphenyl)sulfonyl-2-prop-2-enylphenol	S110_pool1	PASS	PASS	PASS	PASS	PASS	PASS	2113464	0.969166	0.536584	3328	0.82899	PASS	PASS
S110_pool2	494	Plate 2C index E	TGSA	TGSA	0.001	TGSA_0.001	2	FALSE	FALSE	FALSE	F	2	F2	R908	AAGACTCTT	F934	GCAGATGCA	BPS	41481-66-7	4-(4-hydroxy-3-prop-2-enylphenyl)sulfonyl-2-prop-2-enylphenol	S110_pool2	PASS	PASS	PASS	PASS	PASS	PASS	2272478	0.967365	0.537915	3303	0.830564	PASS	PASS
S111_pool1	111	Plate 2A index F	BPS-MPE	BPS-MPE	0.001	BPS-MPE_0.001	1	FALSE	FALSE	FALSE	G	2	G2	R937	ATCGCGACT	F935	TAACGCGTC	Non-Bisphenol	63134-33-8	4-(4-phenylmethoxyphenyl)sulfonylphenol	S111_pool1	PASS	PASS	PASS	PASS	PASS	PASS	2393217	0.913185	0.539557	3216	0.833715	PASS	PASS
S111_pool2	495	Plate 2C index E	BPS-MPE	BPS-MPE	0.001	BPS-MPE_0.001	2	FALSE	FALSE	FALSE	G	2	G2	R908	AAGACTCTT	F935	TAACGCGTC	Non-Bisphenol	63134-33-8	4-(4-phenylmethoxyphenyl)sulfonylphenol	S111_pool2	PASS	FAIL	PASS	PASS	PASS	PASS	2027502	0.00608526	0.528819	3266	0.83207	PASS	FAIL
S113_pool1	113	Plate 2A index F	BPAP	BPAP (Bisphenol AP)	0.01	BPAP_0.01	1	FALSE	FALSE	FALSE	A	3	A3	R938	ATTCGAATC	F904	GTGCATTAG	BPA	1571-75-1	4-[1-(4-hydroxyphenyl)-1-phenylethyl]phenol	S113_pool1	PASS	PASS	PASS	PASS	PASS	PASS	1853239	0.971966	0.525713	3369	0.82753	PASS	PASS
S113_pool2	497	Plate 2C index E	BPAP	BPAP (Bisphenol AP)	0.01	BPAP_0.01	2	FALSE	FALSE	FALSE	A	3	A3	R911	GGGTTGTTA	F904	GTGCATTAG	BPA	1571-75-1	4-[1-(4-hydroxyphenyl)-1-phenylethyl]phenol	S113_pool2	PASS	PASS	PASS	PASS	PASS	PASS	2712213	0.960629	0.55948	3370	0.827066	PASS	PASS
S114_pool1	114	Plate 2A index F	BPC	BPC (Bisphenol C)	0.01	BPC_0.01	1	FALSE	FALSE	FALSE	B	3	B3	R938	ATTCGAATC	F906	ACAACCATC	BPA	79970	4-[2-(4-hydroxy-3-methylphenyl)propan-2-yl]-2-methylphenol	S114_pool1	PASS	PASS	PASS	PASS	PASS	PASS	1863560	0.952783	0.524915	3346	0.828747	PASS	PASS
S114_pool2	498	Plate 2C index E	BPC	BPC (Bisphenol C)	0.01	BPC_0.01	2	FALSE	FALSE	FALSE	B	3	B3	R911	GGGTTGTTA	F906	ACAACCATC	BPA	79970	4-[2-(4-hydroxy-3-methylphenyl)propan-2-yl]-2-methylphenol	S114_pool2	PASS	PASS	PASS	PASS	PASS	PASS	2290374	0.968595	0.548343	3395	0.82601	PASS	PASS
S115_pool1	115	Plate 2A index F	DCDPS	Bis (4-chorophenyl) Sulfone	0.01	DCDPS_0.01	1	FALSE	FALSE	FALSE	C	3	C3	R938	ATTCGAATC	F908	AAACACCTT	Non-Bisphenol	80-07-9	1-chloro-4-(4-chlorophenyl)sulfonylbenzene	S115_pool1	PASS	PASS	PASS	PASS	PASS	PASS	1796142	0.945605	0.52274	3341	0.828742	PASS	PASS
S115_pool2	499	Plate 2C index E	DCDPS	Bis (4-chorophenyl) Sulfone	0.01	DCDPS_0.01	2	FALSE	FALSE	FALSE	C	3	C3	R911	GGGTTGTTA	F908	AAACACCTT	Non-Bisphenol	80-07-9	1-chloro-4-(4-chlorophenyl)sulfonylbenzene	S115_pool2	PASS	PASS	PASS	PASS	PASS	PASS	1969410	0.966123	0.529219	3297	0.830463	PASS	PASS
S116_pool1	116	Plate 2A index F	BPAF	BPAF (Bisphenol AF)	0.01	BPAF_0.01	1	FALSE	FALSE	FALSE	D	3	D3	R938	ATTCGAATC	F916	TTCCGAATT	BPAF	1478-61-1	4-[1,1,1,3,3,3-hexafluoro-2-(4-hydroxyphenyl)propan-2-yl]phenol	S116_pool1	PASS	PASS	PASS	PASS	PASS	PASS	2073977	0.966801	0.53268	3308	0.830296	PASS	PASS
S116_pool2	500	Plate 2C index E	BPAF	BPAF (Bisphenol AF)	0.01	BPAF_0.01	2	FALSE	FALSE	FALSE	D	3	D3	R911	GGGTTGTTA	F916	TTCCGAATT	BPAF	1478-61-1	4-[1,1,1,3,3,3-hexafluoro-2-(4-hydroxyphenyl)propan-2-yl]phenol	S116_pool2	PASS	PASS	PASS	PASS	PASS	PASS	2305256	0.960955	0.543329	3360	0.827823	PASS	PASS
S117_pool1	117	Plate 2A index F	BTUM	BTUM	0.01	BTUM_0.01	1	FALSE	FALSE	FALSE	E	3	E3	R938	ATTCGAATC	F927	AGCAAGGTC	Non-Bisphenol	151882-81-4	1-(4-methylphenyl)sulfonyl-3-[4-[[4-[(4-methylphenyl)sulfonylcarbamoylamino]phenyl]methyl]phenyl]urea	S117_pool1	PASS	PASS	PASS	PASS	PASS	PASS	1925826	0.966864	0.524205	3287	0.831119	PASS	PASS
S117_pool2	501	Plate 2C index E	BTUM	BTUM	0.01	BTUM_0.01	2	FALSE	FALSE	FALSE	E	3	E3	R911	GGGTTGTTA	F927	AGCAAGGTC	Non-Bisphenol	151882-81-4	1-(4-methylphenyl)sulfonyl-3-[4-[[4-[(4-methylphenyl)sulfonylcarbamoylamino]phenyl]methyl]phenyl]urea	S117_pool2	PASS	PASS	PASS	PASS	PASS	PASS	2293203	0.967689	0.540178	3346	0.828687	PASS	PASS
S118_pool1	118	Plate 2A index F	TGSA	TGSA	0.01	TGSA_0.01	1	FALSE	FALSE	FALSE	F	3	F3	R938	ATTCGAATC	F934	GCAGATGCA	BPS	41481-66-7	4-(4-hydroxy-3-prop-2-enylphenyl)sulfonyl-2-prop-2-enylphenol	S118_pool1	PASS	PASS	PASS	PASS	PASS	PASS	1810114	0.955558	0.521542	3301	0.830686	PASS	PASS
S118_pool2	502	Plate 2C index E	TGSA	TGSA	0.01	TGSA_0.01	2	FALSE	FALSE	FALSE	F	3	F3	R911	GGGTTGTTA	F934	GCAGATGCA	BPS	41481-66-7	4-(4-hydroxy-3-prop-2-enylphenyl)sulfonyl-2-prop-2-enylphenol	S118_pool2	PASS	PASS	PASS	PASS	PASS	PASS	2181585	0.96095	0.539158	3353	0.828034	PASS	PASS
S119_pool1	119	Plate 2A index F	BPS-MPE	BPS-MPE	0.01	BPS-MPE_0.01	1	FALSE	FALSE	FALSE	G	3	G3	R938	ATTCGAATC	F935	TAACGCGTC	Non-Bisphenol	63134-33-8	4-(4-phenylmethoxyphenyl)sulfonylphenol	S119_pool1	PASS	FAIL	PASS	PASS	PASS	PASS	2065718	0.00582228	0.52984	3286	0.831607	PASS	FAIL
S119_pool2	503	Plate 2C index E	BPS-MPE	BPS-MPE	0.01	BPS-MPE_0.01	2	FALSE	FALSE	FALSE	G	3	G3	R911	GGGTTGTTA	F935	TAACGCGTC	Non-Bisphenol	63134-33-8	4-(4-phenylmethoxyphenyl)sulfonylphenol	S119_pool2	PASS	FAIL	PASS	PASS	PASS	PASS	2032252	0.0348546	0.532724	3296	0.830468	PASS	FAIL
S12_pool1	12	Plate 1A index E	BADGE	BADGE	0.001	BADGE_0.001	1	FALSE	FALSE	FALSE	D	2	D2	R908	AAGACTCTT	F916	TTCCGAATT	Non-Bisphenol	1675-54-3	2-[[4-[2-[4-(oxiran-2-ylmethoxy)phenyl]propan-2-yl]phenoxy]methyl]oxirane	S12_pool1	PASS	PASS	PASS	PASS	PASS	PASS	2216470	0.970802	0.545237	3449	0.823717	PASS	PASS
S12_pool2	396	Plate 1C index F	BADGE	BADGE	0.001	BADGE_0.001	2	FALSE	FALSE	FALSE	D	2	D2	R937	ATCGCGACT	F916	TTCCGAATT	Non-Bisphenol	1675-54-3	2-[[4-[2-[4-(oxiran-2-ylmethoxy)phenyl]propan-2-yl]phenoxy]methyl]oxirane	S12_pool2	PASS	PASS	PASS	PASS	PASS	PASS	2679509	0.968638	0.555398	3361	0.827539	PASS	PASS
S12_pool4	876	Plate 4 index H	BPA	BPA	0.001	BPA_0.001	4	FALSE	FALSE	FALSE	D	2	D2	R937	ATCGCGACT	F940	GCACCTATT	BPA	80-05-7	4-[2-(4-hydroxyphenyl)propan-2-yl]phenol	S12_pool4	PASS	PASS	PASS	PASS	PASS	PASS	5618268	0.960748	0.597817	3187	0.836433	PASS	PASS
S121_pool1	121	Plate 2A index F	BPAP	BPAP (Bisphenol AP)	0.1	BPAP_0.1	1	FALSE	FALSE	FALSE	A	4	A4	R943	TGCTTATTC	F904	GTGCATTAG	BPA	1571-75-1	4-[1-(4-hydroxyphenyl)-1-phenylethyl]phenol	S121_pool1	PASS	PASS	PASS	PASS	PASS	PASS	2232361	0.970305	0.545281	3418	0.825123	PASS	PASS
S121_pool2	505	Plate 2C index E	BPAP	BPAP (Bisphenol AP)	0.1	BPAP_0.1	2	FALSE	FALSE	FALSE	A	4	A4	R912	GAACTGTAT	F904	GTGCATTAG	BPA	1571-75-1	4-[1-(4-hydroxyphenyl)-1-phenylethyl]phenol	S121_pool2	PASS	PASS	PASS	PASS	PASS	PASS	2806211	0.960132	0.559968	3355	0.827981	PASS	PASS
S122_pool1	122	Plate 2A index F	BPC	BPC (Bisphenol C)	0.1	BPC_0.1	1	FALSE	FALSE	FALSE	B	4	B4	R943	TGCTTATTC	F906	ACAACCATC	BPA	79970	4-[2-(4-hydroxy-3-methylphenyl)propan-2-yl]-2-methylphenol	S122_pool1	PASS	PASS	PASS	PASS	PASS	PASS	2050427	0.958709	0.538359	3419	0.825394	PASS	PASS
S122_pool2	506	Plate 2C index E	BPC	BPC (Bisphenol C)	0.1	BPC_0.1	2	FALSE	FALSE	FALSE	B	4	B4	R912	GAACTGTAT	F906	ACAACCATC	BPA	79970	4-[2-(4-hydroxy-3-methylphenyl)propan-2-yl]-2-methylphenol	S122_pool2	PASS	PASS	PASS	PASS	PASS	PASS	2813001	0.970681	0.562187	3414	0.825626	PASS	PASS
S123_pool1	123	Plate 2A index F	DCDPS	Bis (4-chorophenyl) Sulfone	0.1	DCDPS_0.1	1	FALSE	FALSE	FALSE	C	4	C4	R943	TGCTTATTC	F908	AAACACCTT	Non-Bisphenol	80-07-9	1-chloro-4-(4-chlorophenyl)sulfonylbenzene	S123_pool1	PASS	PASS	PASS	PASS	PASS	PASS	1778555	0.967064	0.522208	3397	0.826641	PASS	PASS
S123_pool2	507	Plate 2C index E	DCDPS	Bis (4-chorophenyl) Sulfone	0.1	DCDPS_0.1	2	FALSE	FALSE	FALSE	C	4	C4	R912	GAACTGTAT	F908	AAACACCTT	Non-Bisphenol	80-07-9	1-chloro-4-(4-chlorophenyl)sulfonylbenzene	S123_pool2	PASS	PASS	PASS	PASS	PASS	PASS	2414798	0.967634	0.547722	3377	0.827187	PASS	PASS
S124_pool1	124	Plate 2A index F	BPAF	BPAF (Bisphenol AF)	0.1	BPAF_0.1	1	FALSE	FALSE	FALSE	D	4	D4	R943	TGCTTATTC	F916	TTCCGAATT	BPAF	1478-61-1	4-[1,1,1,3,3,3-hexafluoro-2-(4-hydroxyphenyl)propan-2-yl]phenol	S124_pool1	PASS	PASS	PASS	PASS	PASS	PASS	2016959	0.966798	0.531082	3321	0.830293	PASS	PASS
S124_pool2	508	Plate 2C index E	BPAF	BPAF (Bisphenol AF)	0.1	BPAF_0.1	2	FALSE	FALSE	FALSE	D	4	D4	R912	GAACTGTAT	F916	TTCCGAATT	BPAF	1478-61-1	4-[1,1,1,3,3,3-hexafluoro-2-(4-hydroxyphenyl)propan-2-yl]phenol	S124_pool2	PASS	PASS	PASS	PASS	PASS	PASS	2420378	0.968608	0.548786	3400	0.826525	PASS	PASS
S125_pool1	125	Plate 2A index F	BTUM	BTUM	0.1	BTUM_0.1	1	FALSE	FALSE	FALSE	E	4	E4	R943	TGCTTATTC	F927	AGCAAGGTC	Non-Bisphenol	151882-81-4	1-(4-methylphenyl)sulfonyl-3-[4-[[4-[(4-methylphenyl)sulfonylcarbamoylamino]phenyl]methyl]phenyl]urea	S125_pool1	PASS	PASS	PASS	PASS	PASS	PASS	1851185	0.968008	0.521187	3285	0.831212	PASS	PASS
S125_pool2	509	Plate 2C index E	BTUM	BTUM	0.1	BTUM_0.1	2	FALSE	FALSE	FALSE	E	4	E4	R912	GAACTGTAT	F927	AGCAAGGTC	Non-Bisphenol	151882-81-4	1-(4-methylphenyl)sulfonyl-3-[4-[[4-[(4-methylphenyl)sulfonylcarbamoylamino]phenyl]methyl]phenyl]urea	S125_pool2	PASS	PASS	PASS	PASS	PASS	PASS	2477526	0.97016	0.548298	3347	0.828496	PASS	PASS
S126_pool1	126	Plate 2A index F	TGSA	TGSA	0.1	TGSA_0.1	1	FALSE	FALSE	FALSE	F	4	F4	R943	TGCTTATTC	F934	GCAGATGCA	BPS	41481-66-7	4-(4-hydroxy-3-prop-2-enylphenyl)sulfonyl-2-prop-2-enylphenol	S126_pool1	PASS	PASS	PASS	PASS	PASS	PASS	1875809	0.963542	0.522607	3276	0.831747	PASS	PASS
S126_pool2	510	Plate 2C index E	TGSA	TGSA	0.1	TGSA_0.1	2	FALSE	FALSE	FALSE	F	4	F4	R912	GAACTGTAT	F934	GCAGATGCA	BPS	41481-66-7	4-(4-hydroxy-3-prop-2-enylphenyl)sulfonyl-2-prop-2-enylphenol	S126_pool2	PASS	PASS	PASS	PASS	PASS	PASS	2324221	0.956772	0.540578	3298	0.830604	PASS	PASS
S127_pool1	127	Plate 2A index F	BPS-MPE	BPS-MPE	0.1	BPS-MPE_0.1	1	FALSE	FALSE	FALSE	G	4	G4	R943	TGCTTATTC	F935	TAACGCGTC	Non-Bisphenol	63134-33-8	4-(4-phenylmethoxyphenyl)sulfonylphenol	S127_pool1	PASS	FAIL	PASS	PASS	PASS	PASS	2044841	0.101804	0.532413	3327	0.829659	PASS	FAIL
S127_pool2	511	Plate 2C index E	BPS-MPE	BPS-MPE	0.1	BPS-MPE_0.1	2	FALSE	FALSE	FALSE	G	4	G4	R912	GAACTGTAT	F935	TAACGCGTC	Non-Bisphenol	63134-33-8	4-(4-phenylmethoxyphenyl)sulfonylphenol	S127_pool2	PASS	PASS	PASS	PASS	PASS	PASS	2324985	0.967976	0.538049	3243	0.833197	PASS	PASS
S129_pool1	129	Plate 2A index F	BPAP	BPAP (Bisphenol AP)	0.5	BPAP_0.5	1	FALSE	FALSE	FALSE	A	5	A5	R945	TCAGCTAAT	F904	GTGCATTAG	BPA	1571-75-1	4-[1-(4-hydroxyphenyl)-1-phenylethyl]phenol	S129_pool1	PASS	PASS	PASS	PASS	PASS	PASS	1285027	0.961088	0.506412	3459	0.824597	PASS	PASS
S129_pool2	513	Plate 2C index E	BPAP	BPAP (Bisphenol AP)	0.5	BPAP_0.5	2	FALSE	FALSE	FALSE	A	5	A5	R913	GTTTATACT	F904	GTGCATTAG	BPA	1571-75-1	4-[1-(4-hydroxyphenyl)-1-phenylethyl]phenol	S129_pool2	PASS	PASS	PASS	PASS	PASS	PASS	2946151	0.957715	0.564805	3338	0.82858	PASS	PASS
S13_pool1	13	Plate 1A index E	2,4-BPF	2,4-BPF (BPF Analog)	0.001	2,4-BPF_0.001	1	FALSE	FALSE	FALSE	E	2	E2	R908	AAGACTCTT	F927	AGCAAGGTC	BPA	2467-03-0	2-[(4-hydroxyphenyl)methyl]phenol	S13_pool1	PASS	PASS	PASS	PASS	PASS	PASS	2027161	0.968322	0.537605	3419	0.825036	PASS	PASS
S13_pool2	397	Plate 1C index F	2,4-BPF	2,4-BPF (BPF Analog)	0.001	2,4-BPF_0.001	2	FALSE	FALSE	FALSE	E	2	E2	R937	ATCGCGACT	F927	AGCAAGGTC	BPA	2467-03-0	2-[(4-hydroxyphenyl)methyl]phenol	S13_pool2	PASS	PASS	PASS	PASS	PASS	PASS	2420552	0.967318	0.550384	3394	0.82615	PASS	PASS
S13_pool4	877	Plate 4 index H	BPTMC	BPTMC	0.001	BPTMC_0.001	4	FALSE	FALSE	FALSE	E	2	E2	R937	ATCGCGACT	F941	GATTGTGTT	BPA	129188-99-4	4-[1-(4-hydroxyphenyl)-3,3,5-trimethylcyclohexyl]phenol	S13_pool4	PASS	PASS	PASS	PASS	PASS	PASS	4988002	0.956364	0.582819	3062	0.842255	PASS	PASS
S130_pool1	130	Plate 2A index F	BPC	BPC (Bisphenol C)	0.5	BPC_0.5	1	FALSE	FALSE	FALSE	B	5	B5	R945	TCAGCTAAT	F906	ACAACCATC	BPA	79970	4-[2-(4-hydroxy-3-methylphenyl)propan-2-yl]-2-methylphenol	S130_pool1	PASS	PASS	PASS	PASS	PASS	PASS	1362538	0.960517	0.500288	3357	0.8284	PASS	PASS
S130_pool2	514	Plate 2C index E	BPC	BPC (Bisphenol C)	0.5	BPC_0.5	2	FALSE	FALSE	FALSE	B	5	B5	R913	GTTTATACT	F906	ACAACCATC	BPA	79970	4-[2-(4-hydroxy-3-methylphenyl)propan-2-yl]-2-methylphenol	S130_pool2	PASS	PASS	PASS	PASS	PASS	PASS	2934133	0.969843	0.555265	3265	0.83254	PASS	PASS
S131_pool1	131	Plate 2A index F	DCDPS	Bis (4-chorophenyl) Sulfone	0.5	DCDPS_0.5	1	FALSE	FALSE	FALSE	C	5	C5	R945	TCAGCTAAT	F908	AAACACCTT	Non-Bisphenol	80-07-9	1-chloro-4-(4-chlorophenyl)sulfonylbenzene	S131_pool1	PASS	PASS	PASS	PASS	PASS	PASS	1553814	0.967998	0.508098	3300	0.83011	PASS	PASS
S131_pool2	515	Plate 2C index E	DCDPS	Bis (4-chorophenyl) Sulfone	0.5	DCDPS_0.5	2	FALSE	FALSE	FALSE	C	5	C5	R913	GTTTATACT	F908	AAACACCTT	Non-Bisphenol	80-07-9	1-chloro-4-(4-chlorophenyl)sulfonylbenzene	S131_pool2	FAIL	PASS	FAIL	PASS	PASS	FAIL	9594	0.967097	0.0193903	2158	0.895297	FAIL	FAIL
S132_pool1	132	Plate 2A index F	BPAF	BPAF (Bisphenol AF)	0.5	BPAF_0.5	1	FALSE	FALSE	FALSE	D	5	D5	R945	TCAGCTAAT	F916	TTCCGAATT	BPAF	1478-61-1	4-[1,1,1,3,3,3-hexafluoro-2-(4-hydroxyphenyl)propan-2-yl]phenol	S132_pool1	PASS	PASS	PASS	PASS	PASS	PASS	1786506	0.968422	0.522119	3360	0.828277	PASS	PASS
S132_pool2	516	Plate 2C index E	BPAF	BPAF (Bisphenol AF)	0.5	BPAF_0.5	2	FALSE	FALSE	FALSE	D	5	D5	R913	GTTTATACT	F916	TTCCGAATT	BPAF	1478-61-1	4-[1,1,1,3,3,3-hexafluoro-2-(4-hydroxyphenyl)propan-2-yl]phenol	S132_pool2	FAIL	PASS	FAIL	PASS	PASS	FAIL	14937	0.961638	0.0358965	2471	0.881226	FAIL	FAIL
S133_pool1	133	Plate 2A index F	BTUM	BTUM	0.5	BTUM_0.5	1	FALSE	FALSE	FALSE	E	5	E5	R945	TCAGCTAAT	F927	AGCAAGGTC	Non-Bisphenol	151882-81-4	1-(4-methylphenyl)sulfonyl-3-[4-[[4-[(4-methylphenyl)sulfonylcarbamoylamino]phenyl]methyl]phenyl]urea	S133_pool1	PASS	PASS	PASS	PASS	PASS	PASS	1618766	0.967729	0.51218	3303	0.830092	PASS	PASS
S133_pool2	517	Plate 2C index E	BTUM	BTUM	0.5	BTUM_0.5	2	FALSE	FALSE	FALSE	E	5	E5	R913	GTTTATACT	F927	AGCAAGGTC	Non-Bisphenol	151882-81-4	1-(4-methylphenyl)sulfonyl-3-[4-[[4-[(4-methylphenyl)sulfonylcarbamoylamino]phenyl]methyl]phenyl]urea	S133_pool2	PASS	PASS	PASS	PASS	PASS	PASS	2043741	0.968613	0.527577	3228	0.833794	PASS	PASS
S134_pool1	134	Plate 2A index F	TGSA	TGSA	0.5	TGSA_0.5	1	FALSE	FALSE	FALSE	F	5	F5	R945	TCAGCTAAT	F934	GCAGATGCA	BPS	41481-66-7	4-(4-hydroxy-3-prop-2-enylphenyl)sulfonyl-2-prop-2-enylphenol	S134_pool1	PASS	PASS	PASS	PASS	PASS	PASS	1621201	0.960677	0.511914	3281	0.831679	PASS	PASS
S134_pool2	518	Plate 2C index E	TGSA	TGSA	0.5	TGSA_0.5	2	FALSE	FALSE	FALSE	F	5	F5	R913	GTTTATACT	F934	GCAGATGCA	BPS	41481-66-7	4-(4-hydroxy-3-prop-2-enylphenyl)sulfonyl-2-prop-2-enylphenol	S134_pool2	PASS	PASS	PASS	PASS	PASS	PASS	2293183	0.970264	0.539025	3258	0.832333	PASS	PASS
S135_pool1	135	Plate 2A index F	BPS-MPE	BPS-MPE	0.5	BPS-MPE_0.5	1	FALSE	FALSE	FALSE	G	5	G5	R945	TCAGCTAAT	F935	TAACGCGTC	Non-Bisphenol	63134-33-8	4-(4-phenylmethoxyphenyl)sulfonylphenol	S135_pool1	PASS	PASS	PASS	PASS	PASS	PASS	1517978	0.967092	0.511159	3365	0.827808	PASS	PASS
S135_pool2	519	Plate 2C index E	BPS-MPE	BPS-MPE	0.5	BPS-MPE_0.5	2	FALSE	FALSE	FALSE	G	5	G5	R913	GTTTATACT	F935	TAACGCGTC	Non-Bisphenol	63134-33-8	4-(4-phenylmethoxyphenyl)sulfonylphenol	S135_pool2	PASS	PASS	PASS	PASS	PASS	PASS	1992162	0.966329	0.525891	3224	0.833848	PASS	PASS
S137_pool1	137	Plate 2A index F	BPAP	BPAP (Bisphenol AP)	1	BPAP_1	1	FALSE	FALSE	FALSE	A	6	A6	R946	TGATTAAGC	F904	GTGCATTAG	BPA	1571-75-1	4-[1-(4-hydroxyphenyl)-1-phenylethyl]phenol	S137_pool1	PASS	PASS	PASS	PASS	PASS	PASS	1852812	0.959027	0.533123	3478	0.823217	PASS	PASS
S137_pool2	521	Plate 2C index E	BPAP	BPAP (Bisphenol AP)	1	BPAP_1	2	FALSE	FALSE	FALSE	A	6	A6	R919	ACTCATGTA	F904	GTGCATTAG	BPA	1571-75-1	4-[1-(4-hydroxyphenyl)-1-phenylethyl]phenol	S137_pool2	PASS	PASS	PASS	PASS	PASS	PASS	2904432	0.958767	0.556685	3285	0.831213	PASS	PASS
S138_pool1	138	Plate 2A index F	BPC	BPC (Bisphenol C)	1	BPC_1	1	FALSE	FALSE	FALSE	B	6	B6	R946	TGATTAAGC	F906	ACAACCATC	BPA	79970	4-[2-(4-hydroxy-3-methylphenyl)propan-2-yl]-2-methylphenol	S138_pool1	PASS	PASS	PASS	PASS	PASS	PASS	1808486	0.95794	0.52101	3302	0.831522	PASS	PASS
S138_pool2	522	Plate 2C index E	BPC	BPC (Bisphenol C)	1	BPC_1	2	FALSE	FALSE	FALSE	B	6	B6	R919	ACTCATGTA	F906	ACAACCATC	BPA	79970	4-[2-(4-hydroxy-3-methylphenyl)propan-2-yl]-2-methylphenol	S138_pool2	PASS	PASS	PASS	PASS	PASS	PASS	2492361	0.969431	0.54892	3375	0.826846	PASS	PASS
S139_pool1	139	Plate 2A index F	DCDPS	Bis (4-chorophenyl) Sulfone	1	DCDPS_1	1	FALSE	FALSE	FALSE	C	6	C6	R946	TGATTAAGC	F908	AAACACCTT	Non-Bisphenol	80-07-9	1-chloro-4-(4-chlorophenyl)sulfonylbenzene	S139_pool1	PASS	PASS	PASS	PASS	PASS	PASS	1702143	0.969909	0.513955	3294	0.831532	PASS	PASS
S139_pool2	523	Plate 2C index E	DCDPS	Bis (4-chorophenyl) Sulfone	1	DCDPS_1	2	FALSE	FALSE	FALSE	C	6	C6	R919	ACTCATGTA	F908	AAACACCTT	Non-Bisphenol	80-07-9	1-chloro-4-(4-chlorophenyl)sulfonylbenzene	S139_pool2	FAIL	PASS	FAIL	FAIL	PASS	FAIL	5751	0.967204	0.00754315	1948	0.911761	FAIL	FAIL
S14_pool1	14	Plate 1A index E	Pergafast201	Pergafast 201	0.001	Pergafast201_0.001	1	FALSE	FALSE	FALSE	F	2	F2	R908	AAGACTCTT	F934	GCAGATGCA	N/A	N/A	N/A	S14_pool1	PASS	PASS	PASS	PASS	PASS	PASS	2130472	0.96453	0.540755	3414	0.825383	PASS	PASS
S14_pool2	398	Plate 1C index F	Pergafast201	Pergafast 201	0.001	Pergafast201_0.001	2	FALSE	FALSE	FALSE	F	2	F2	R937	ATCGCGACT	F934	GCAGATGCA	N/A	N/A	N/A	S14_pool2	PASS	PASS	PASS	PASS	PASS	PASS	2483357	0.96956	0.553978	3372	0.827347	PASS	PASS
S14_pool4	878	Plate 4 index H	BPTMC	BPTMC	0.001	BPTMC_0.001	4	FALSE	FALSE	FALSE	F	2	F2	R937	ATCGCGACT	F942	ATACCGGCA	BPA	129188-99-4	4-[1-(4-hydroxyphenyl)-3,3,5-trimethylcyclohexyl]phenol	S14_pool4	PASS	PASS	PASS	PASS	PASS	PASS	5148697	0.967142	0.581399	2857	0.851745	PASS	PASS
S140_pool1	140	Plate 2A index F	BPAF	BPAF (Bisphenol AF)	1	BPAF_1	1	FALSE	FALSE	FALSE	D	6	D6	R946	TGATTAAGC	F916	TTCCGAATT	BPAF	1478-61-1	4-[1,1,1,3,3,3-hexafluoro-2-(4-hydroxyphenyl)propan-2-yl]phenol	S140_pool1	PASS	PASS	PASS	PASS	PASS	PASS	2196199	0.961545	0.538004	3335	0.830024	PASS	PASS
S140_pool2	524	Plate 2C index E	BPAF	BPAF (Bisphenol AF)	1	BPAF_1	2	FALSE	FALSE	FALSE	D	6	D6	R919	ACTCATGTA	F916	TTCCGAATT	BPAF	1478-61-1	4-[1,1,1,3,3,3-hexafluoro-2-(4-hydroxyphenyl)propan-2-yl]phenol	S140_pool2	FAIL	PASS	FAIL	PASS	PASS	FAIL	9201	0.969732	0.0182367	2242	0.895226	FAIL	FAIL
S141_pool1	141	Plate 2A index F	BTUM	BTUM	1	BTUM_1	1	FALSE	FALSE	FALSE	E	6	E6	R946	TGATTAAGC	F927	AGCAAGGTC	Non-Bisphenol	151882-81-4	1-(4-methylphenyl)sulfonyl-3-[4-[[4-[(4-methylphenyl)sulfonylcarbamoylamino]phenyl]methyl]phenyl]urea	S141_pool1	PASS	PASS	PASS	PASS	PASS	PASS	1717058	0.96753	0.528287	3459	0.824822	PASS	PASS
S141_pool2	525	Plate 2C index E	BTUM	BTUM	1	BTUM_1	2	FALSE	FALSE	FALSE	E	6	E6	R919	ACTCATGTA	F927	AGCAAGGTC	Non-Bisphenol	151882-81-4	1-(4-methylphenyl)sulfonyl-3-[4-[[4-[(4-methylphenyl)sulfonylcarbamoylamino]phenyl]methyl]phenyl]urea	S141_pool2	PASS	PASS	PASS	PASS	PASS	PASS	1749942	0.968507	0.516883	3290	0.830954	PASS	PASS
S142_pool1	142	Plate 2A index F	TGSA	TGSA	1	TGSA_1	1	FALSE	FALSE	FALSE	F	6	F6	R946	TGATTAAGC	F934	GCAGATGCA	BPS	41481-66-7	4-(4-hydroxy-3-prop-2-enylphenyl)sulfonyl-2-prop-2-enylphenol	S142_pool1	PASS	PASS	PASS	PASS	PASS	PASS	1743965	0.95444	0.527089	3467	0.823578	PASS	PASS
S142_pool2	526	Plate 2C index E	TGSA	TGSA	1	TGSA_1	2	FALSE	FALSE	FALSE	F	6	F6	R919	ACTCATGTA	F934	GCAGATGCA	BPS	41481-66-7	4-(4-hydroxy-3-prop-2-enylphenyl)sulfonyl-2-prop-2-enylphenol	S142_pool2	PASS	PASS	PASS	PASS	PASS	PASS	1636442	0.960698	0.508408	3243	0.833538	PASS	PASS
S143_pool1	143	Plate 2A index F	BPS-MPE	BPS-MPE	1	BPS-MPE_1	1	FALSE	FALSE	FALSE	G	6	G6	R946	TGATTAAGC	F935	TAACGCGTC	Non-Bisphenol	63134-33-8	4-(4-phenylmethoxyphenyl)sulfonylphenol	S143_pool1	PASS	PASS	PASS	PASS	PASS	PASS	1818056	0.967926	0.520611	3285	0.832028	PASS	PASS
S143_pool2	527	Plate 2C index E	BPS-MPE	BPS-MPE	1	BPS-MPE_1	2	FALSE	FALSE	FALSE	G	6	G6	R919	ACTCATGTA	F935	TAACGCGTC	Non-Bisphenol	63134-33-8	4-(4-phenylmethoxyphenyl)sulfonylphenol	S143_pool2	PASS	PASS	PASS	PASS	PASS	PASS	2150891	0.960087	0.535652	3296	0.831029	PASS	PASS
S145_pool1	145	Plate 2A index F	BPAP	BPAP (Bisphenol AP)	5	BPAP_5	1	FALSE	FALSE	FALSE	A	7	A7	R951	ATTGGTTGC	F904	GTGCATTAG	BPA	1571-75-1	4-[1-(4-hydroxyphenyl)-1-phenylethyl]phenol	S145_pool1	PASS	PASS	PASS	PASS	PASS	PASS	1952450	0.964343	0.531659	3459	0.824906	PASS	PASS
S145_pool2	529	Plate 2C index E	BPAP	BPAP (Bisphenol AP)	5	BPAP_5	2	FALSE	FALSE	FALSE	A	7	A7	R920	ATTCGCTCT	F904	GTGCATTAG	BPA	1571-75-1	4-[1-(4-hydroxyphenyl)-1-phenylethyl]phenol	S145_pool2	PASS	PASS	PASS	PASS	PASS	PASS	2450792	0.957983	0.550073	3423	0.825849	PASS	PASS
S146_pool1	146	Plate 2A index F	BPC	BPC (Bisphenol C)	5	BPC_5	1	FALSE	FALSE	FALSE	B	7	B7	R951	ATTGGTTGC	F906	ACAACCATC	BPA	79970	4-[2-(4-hydroxy-3-methylphenyl)propan-2-yl]-2-methylphenol	S146_pool1	PASS	PASS	PASS	PASS	PASS	PASS	1696073	0.960073	0.515197	3314	0.831589	PASS	PASS
S146_pool2	530	Plate 2C index E	BPC	BPC (Bisphenol C)	5	BPC_5	2	FALSE	FALSE	FALSE	B	7	B7	R920	ATTCGCTCT	F906	ACAACCATC	BPA	79970	4-[2-(4-hydroxy-3-methylphenyl)propan-2-yl]-2-methylphenol	S146_pool2	PASS	PASS	PASS	PASS	PASS	PASS	2826804	0.97251	0.556995	3372	0.827777	PASS	PASS
S147_pool1	147	Plate 2A index F	DCDPS	Bis (4-chorophenyl) Sulfone	5	DCDPS_5	1	FALSE	FALSE	FALSE	C	7	C7	R951	ATTGGTTGC	F908	AAACACCTT	Non-Bisphenol	80-07-9	1-chloro-4-(4-chlorophenyl)sulfonylbenzene	S147_pool1	PASS	PASS	PASS	PASS	PASS	PASS	1599005	0.970481	0.508098	3288	0.831217	PASS	PASS
S147_pool2	531	Plate 2C index E	DCDPS	Bis (4-chorophenyl) Sulfone	5	DCDPS_5	2	FALSE	FALSE	FALSE	C	7	C7	R920	ATTCGCTCT	F908	AAACACCTT	Non-Bisphenol	80-07-9	1-chloro-4-(4-chlorophenyl)sulfonylbenzene	S147_pool2	PASS	PASS	PASS	PASS	PASS	PASS	2296956	0.967846	0.540223	3270	0.831739	PASS	PASS
S148_pool1	148	Plate 2A index F	BPAF	BPAF (Bisphenol AF)	5	BPAF_5	1	FALSE	FALSE	FALSE	D	7	D7	R951	ATTGGTTGC	F916	TTCCGAATT	BPAF	1478-61-1	4-[1,1,1,3,3,3-hexafluoro-2-(4-hydroxyphenyl)propan-2-yl]phenol	S148_pool1	PASS	PASS	PASS	PASS	PASS	PASS	1971812	0.961733	0.529174	3361	0.829265	PASS	PASS
S148_pool2	532	Plate 2C index E	BPAF	BPAF (Bisphenol AF)	5	BPAF_5	2	FALSE	FALSE	FALSE	D	7	D7	R920	ATTCGCTCT	F916	TTCCGAATT	BPAF	1478-61-1	4-[1,1,1,3,3,3-hexafluoro-2-(4-hydroxyphenyl)propan-2-yl]phenol	S148_pool2	PASS	PASS	PASS	PASS	PASS	PASS	2767355	0.968408	0.554333	3359	0.828371	PASS	PASS
S149_pool1	149	Plate 2A index F	BTUM	BTUM	5	BTUM_5	1	FALSE	FALSE	FALSE	E	7	E7	R951	ATTGGTTGC	F927	AGCAAGGTC	Non-Bisphenol	151882-81-4	1-(4-methylphenyl)sulfonyl-3-[4-[[4-[(4-methylphenyl)sulfonylcarbamoylamino]phenyl]methyl]phenyl]urea	S149_pool1	PASS	PASS	PASS	PASS	PASS	PASS	1518371	0.969595	0.50974	3355	0.828655	PASS	PASS
S149_pool2	533	Plate 2C index E	BTUM	BTUM	5	BTUM_5	2	FALSE	FALSE	FALSE	E	7	E7	R920	ATTCGCTCT	F927	AGCAAGGTC	Non-Bisphenol	151882-81-4	1-(4-methylphenyl)sulfonyl-3-[4-[[4-[(4-methylphenyl)sulfonylcarbamoylamino]phenyl]methyl]phenyl]urea	S149_pool2	PASS	PASS	PASS	PASS	PASS	PASS	2263498	0.968109	0.53583	3264	0.8327	PASS	PASS
S15_pool1	15	Plate 1A index E	2,4-BPS	2,4-BPS	0.001	2,4-BPS_0.001	1	FALSE	FALSE	FALSE	G	2	G2	R908	AAGACTCTT	F935	TAACGCGTC	BPS	5397-34-2	2-(4-hydroxyphenyl)sulfonylphenol	S15_pool1	PASS	PASS	PASS	PASS	PASS	PASS	1948409	0.968397	0.533212	3390	0.826585	PASS	PASS
S15_pool2	399	Plate 1C index F	2,4-BPS	2,4-BPS	0.001	2,4-BPS_0.001	2	FALSE	FALSE	FALSE	G	2	G2	R937	ATCGCGACT	F935	TAACGCGTC	BPS	5397-34-2	2-(4-hydroxyphenyl)sulfonylphenol	S15_pool2	PASS	PASS	PASS	PASS	PASS	PASS	2570338	0.96717	0.559791	3488	0.822064	PASS	PASS
S15_pool4	879	Plate 4 index H	BPTMC	BPTMC	0.001	BPTMC_0.001	4	FALSE	FALSE	FALSE	G	2	G2	R937	ATCGCGACT	F943	CGTAACTTA	BPA	129188-99-4	4-[1-(4-hydroxyphenyl)-3,3,5-trimethylcyclohexyl]phenol	S15_pool4	PASS	PASS	PASS	PASS	PASS	PASS	4214936	0.968078	0.566446	2639	0.862308	PASS	PASS
S150_pool1	150	Plate 2A index F	TGSA	TGSA	5	TGSA_5	1	FALSE	FALSE	FALSE	F	7	F7	R951	ATTGGTTGC	F934	GCAGATGCA	BPS	41481-66-7	4-(4-hydroxy-3-prop-2-enylphenyl)sulfonyl-2-prop-2-enylphenol	S150_pool1	PASS	PASS	PASS	PASS	PASS	PASS	1814322	0.967484	0.523184	3375	0.82772	PASS	PASS
S150_pool2	534	Plate 2C index E	TGSA	TGSA	5	TGSA_5	2	FALSE	FALSE	FALSE	F	7	F7	R920	ATTCGCTCT	F934	GCAGATGCA	BPS	41481-66-7	4-(4-hydroxy-3-prop-2-enylphenyl)sulfonyl-2-prop-2-enylphenol	S150_pool2	PASS	PASS	PASS	PASS	PASS	PASS	1933287	0.949294	0.524426	3256	0.832831	PASS	PASS
S151_pool1	151	Plate 2A index F	BPS-MPE	BPS-MPE	5	BPS-MPE_5	1	FALSE	FALSE	FALSE	G	7	G7	R951	ATTGGTTGC	F935	TAACGCGTC	Non-Bisphenol	63134-33-8	4-(4-phenylmethoxyphenyl)sulfonylphenol	S151_pool1	PASS	PASS	PASS	PASS	PASS	PASS	1799357	0.969829	0.527843	3430	0.825061	PASS	PASS
S151_pool2	535	Plate 2C index E	BPS-MPE	BPS-MPE	5	BPS-MPE_5	2	FALSE	FALSE	FALSE	G	7	G7	R920	ATTCGCTCT	F935	TAACGCGTC	Non-Bisphenol	63134-33-8	4-(4-phenylmethoxyphenyl)sulfonylphenol	S151_pool2	PASS	PASS	PASS	PASS	PASS	PASS	2154746	0.969966	0.536451	3287	0.830584	PASS	PASS
S154_pool1	154	Plate 2A index F	BPC	BPC (Bisphenol C)	10	BPC_10	1	FALSE	FALSE	FALSE	B	8	B8	R959	GCTATCGAT	F906	ACAACCATC	BPA	79970	4-[2-(4-hydroxy-3-methylphenyl)propan-2-yl]-2-methylphenol	S154_pool1	PASS	PASS	PASS	PASS	PASS	PASS	1840125	0.958856	0.522785	3314	0.830579	PASS	PASS
S154_pool2	538	Plate 2C index E	BPC	BPC (Bisphenol C)	10	BPC_10	2	FALSE	FALSE	FALSE	B	8	B8	R921	TCAGTACAT	F906	ACAACCATC	BPA	79970	4-[2-(4-hydroxy-3-methylphenyl)propan-2-yl]-2-methylphenol	S154_pool2	PASS	PASS	PASS	PASS	PASS	PASS	2411862	0.969803	0.541998	3284	0.831844	PASS	PASS
S156_pool1	156	Plate 2A index F	BPAF	BPAF (Bisphenol AF)	10	BPAF_10	1	FALSE	FALSE	FALSE	D	8	D8	R959	GCTATCGAT	F916	TTCCGAATT	BPAF	1478-61-1	4-[1,1,1,3,3,3-hexafluoro-2-(4-hydroxyphenyl)propan-2-yl]phenol	S156_pool1	PASS	PASS	PASS	PASS	PASS	PASS	2119432	0.959355	0.530106	3247	0.833009	PASS	PASS
S156_pool2	540	Plate 2C index E	BPAF	BPAF (Bisphenol AF)	10	BPAF_10	2	FALSE	FALSE	FALSE	D	8	D8	R921	TCAGTACAT	F916	TTCCGAATT	BPAF	1478-61-1	4-[1,1,1,3,3,3-hexafluoro-2-(4-hydroxyphenyl)propan-2-yl]phenol	S156_pool2	PASS	PASS	PASS	PASS	PASS	PASS	2034965	0.969806	0.526911	3287	0.831898	PASS	PASS
S157_pool1	157	Plate 2A index F	BTUM	BTUM	10	BTUM_10	1	FALSE	FALSE	FALSE	E	8	E8	R959	GCTATCGAT	F927	AGCAAGGTC	Non-Bisphenol	151882-81-4	1-(4-methylphenyl)sulfonyl-3-[4-[[4-[(4-methylphenyl)sulfonylcarbamoylamino]phenyl]methyl]phenyl]urea	S157_pool1	PASS	PASS	PASS	PASS	PASS	PASS	1819810	0.967558	0.518924	3274	0.831207	PASS	PASS
S157_pool2	541	Plate 2C index E	BTUM	BTUM	10	BTUM_10	2	FALSE	FALSE	FALSE	E	8	E8	R921	TCAGTACAT	F927	AGCAAGGTC	Non-Bisphenol	151882-81-4	1-(4-methylphenyl)sulfonyl-3-[4-[[4-[(4-methylphenyl)sulfonylcarbamoylamino]phenyl]methyl]phenyl]urea	S157_pool2	PASS	PASS	PASS	PASS	PASS	PASS	1857071	0.965002	0.522652	3290	0.831145	PASS	PASS
S158_pool1	158	Plate 2A index F	TGSA	TGSA	10	TGSA_10	1	FALSE	FALSE	FALSE	F	8	F8	R959	GCTATCGAT	F934	GCAGATGCA	BPS	41481-66-7	4-(4-hydroxy-3-prop-2-enylphenyl)sulfonyl-2-prop-2-enylphenol	S158_pool1	PASS	PASS	PASS	PASS	PASS	PASS	1891594	0.888	0.527621	3345	0.828832	PASS	PASS
S158_pool2	542	Plate 2C index E	TGSA	TGSA	10	TGSA_10	2	FALSE	FALSE	FALSE	F	8	F8	R921	TCAGTACAT	F934	GCAGATGCA	BPS	41481-66-7	4-(4-hydroxy-3-prop-2-enylphenyl)sulfonyl-2-prop-2-enylphenol	S158_pool2	PASS	PASS	PASS	PASS	PASS	PASS	1710416	0.931446	0.520167	3370	0.827963	PASS	PASS
S159_pool1	159	Plate 2A index F	BPS-MPE	BPS-MPE	10	BPS-MPE_10	1	FALSE	FALSE	FALSE	G	8	G8	R959	GCTATCGAT	F935	TAACGCGTC	Non-Bisphenol	63134-33-8	4-(4-phenylmethoxyphenyl)sulfonylphenol	S159_pool1	PASS	PASS	PASS	PASS	PASS	PASS	1724640	0.970037	0.516972	3324	0.830002	PASS	PASS
S159_pool2	543	Plate 2C index E	BPS-MPE	BPS-MPE	10	BPS-MPE_10	2	FALSE	FALSE	FALSE	G	8	G8	R921	TCAGTACAT	F935	TAACGCGTC	Non-Bisphenol	63134-33-8	4-(4-phenylmethoxyphenyl)sulfonylphenol	S159_pool2	PASS	PASS	PASS	PASS	PASS	PASS	2028974	0.970201	0.527178	3276	0.832164	PASS	PASS
S16_pool1	16	Plate 1A index E	BPS-MAE	BPS-MAE	0.001	BPS-MAE_0.001	1	FALSE	FALSE	FALSE	H	2	H2	R908	AAGACTCTT	F936	AAGTAGGCT	Non-Bisphenol	97042-18-7	4-(4-prop-2-enoxyphenyl)sulfonylphenol	S16_pool1	PASS	PASS	PASS	PASS	PASS	PASS	2078561	0.954673	0.538936	3439	0.824606	PASS	PASS
S16_pool2	400	Plate 1C index F	BPS-MAE	BPS-MAE	0.001	BPS-MAE_0.001	2	FALSE	FALSE	FALSE	H	2	H2	R937	ATCGCGACT	F936	AAGTAGGCT	Non-Bisphenol	97042-18-7	4-(4-prop-2-enoxyphenyl)sulfonylphenol	S16_pool2	PASS	PASS	PASS	PASS	PASS	PASS	2178592	0.961356	0.53969	3340	0.829125	PASS	PASS
S16_pool4	880	Plate 4 index H	BPTMC	BPTMC	0.001	BPTMC_0.001	4	FALSE	FALSE	FALSE	H	2	H2	R937	ATCGCGACT	F944	GGTCTAGCT	BPA	129188-99-4	4-[1-(4-hydroxyphenyl)-3,3,5-trimethylcyclohexyl]phenol	S16_pool4	PASS	PASS	FAIL	FAIL	PASS	FAIL	528739	0.95706	0.256467	1325	0.929868	FAIL	FAIL
S17_pool1	17	Plate 1A index E	4,4-BPF	4,4-BPF (Bisphenol F)	0.01	4,4-BPF_0.01	1	FALSE	FALSE	FALSE	A	3	A3	R911	GGGTTGTTA	F904	GTGCATTAG	BPA	620-92-8	4-[(4-hydroxyphenyl)methyl]phenol	S17_pool1	PASS	PASS	PASS	PASS	PASS	PASS	2170396	0.967333	0.544793	3419	0.824908	PASS	PASS
S17_pool2	401	Plate 1C index F	4,4-BPF	4,4-BPF (Bisphenol F)	0.01	4,4-BPF_0.01	2	FALSE	FALSE	FALSE	A	3	A3	R938	ATTCGAATC	F904	GTGCATTAG	BPA	620-92-8	4-[(4-hydroxyphenyl)methyl]phenol	S17_pool2	PASS	PASS	PASS	PASS	PASS	PASS	2204706	0.967374	0.542974	3429	0.824932	PASS	PASS
S17_pool4	881	Plate 4 index H	BPA	BPA	0.01	BPA_0.01	4	FALSE	FALSE	FALSE	A	3	A3	R938	ATTCGAATC	F937	TCTAACCAT	BPA	80-05-7	4-[2-(4-hydroxyphenyl)propan-2-yl]phenol	S17_pool4	PASS	PASS	PASS	PASS	PASS	PASS	5537243	0.968063	0.578604	2867	0.851127	PASS	PASS
S177_pool1	177	Plate 2A index F	Dex	Dex	0.1	Dex_0.1	1	FALSE	FALSE	FALSE	A	11	A11	R990	AGCCGATTA	F904	GTGCATTAG	N/A	N/A	N/A	S177_pool1	PASS	PASS	PASS	PASS	PASS	PASS	1866639	0.91855	0.531837	3413	0.825386	PASS	PASS
S177_pool2	561	Plate 2C index E	Dex	Dex	0.1	Dex_0.1	2	FALSE	FALSE	FALSE	A	11	A11	R924	GACTTCATT	F904	GTGCATTAG	N/A	N/A	N/A	S177_pool2	PASS	PASS	PASS	PASS	PASS	PASS	2105244	0.912578	0.500022	2803	0.853381	PASS	PASS
S178_pool1	178	Plate 2A index F	Dex	Dex	1	Dex_1	1	FALSE	FALSE	FALSE	B	11	B11	R990	AGCCGATTA	F906	ACAACCATC	N/A	N/A	N/A	S178_pool1	PASS	PASS	PASS	PASS	PASS	PASS	2052973	0.900228	0.535076	3341	0.828604	PASS	PASS
S178_pool2	562	Plate 2C index E	Dex	Dex	1	Dex_1	2	FALSE	FALSE	FALSE	B	11	B11	R924	GACTTCATT	F906	ACAACCATC	N/A	N/A	N/A	S178_pool2	PASS	PASS	PASS	PASS	PASS	PASS	2463094	0.891172	0.54466	3242	0.833193	PASS	PASS
S179_pool1	179	Plate 2A index F	Dex	Dex	10	Dex_10	1	FALSE	FALSE	FALSE	C	11	C11	R990	AGCCGATTA	F908	AAACACCTT	N/A	N/A	N/A	S179_pool1	PASS	FAIL	PASS	PASS	PASS	PASS	1701251	0.120289	0.515641	3288	0.831342	PASS	FAIL
S179_pool2	563	Plate 2C index E	Dex	Dex	10	Dex_10	2	FALSE	FALSE	FALSE	C	11	C11	R924	GACTTCATT	F908	AAACACCTT	N/A	N/A	N/A	S179_pool2	PASS	FAIL	PASS	PASS	PASS	PASS	2427618	0.0729198	0.539069	3227	0.834206	PASS	FAIL
S18_pool1	18	Plate 1A index E	D-8	D-8	0.01	D-8_0.01	1	FALSE	FALSE	FALSE	B	3	B3	R911	GGGTTGTTA	F906	ACAACCATC	Non-Bisphenol	95235-30-6	4-(4-propan-2-yloxyphenyl)sulfonylphenol	S18_pool1	PASS	PASS	PASS	PASS	PASS	PASS	2003492	0.968236	0.536629	3407	0.825701	PASS	PASS
S18_pool2	402	Plate 1C index F	D-8	D-8	0.01	D-8_0.01	2	FALSE	FALSE	FALSE	B	3	B3	R938	ATTCGAATC	F906	ACAACCATC	Non-Bisphenol	95235-30-6	4-(4-propan-2-yloxyphenyl)sulfonylphenol	S18_pool2	PASS	PASS	PASS	PASS	PASS	PASS	2170714	0.967316	0.542796	3421	0.824736	PASS	PASS
S18_pool4	882	Plate 4 index H	BPA	BPA	0.01	BPA_0.01	4	FALSE	FALSE	FALSE	B	3	B3	R938	ATTCGAATC	F938	ATACGCAGC	BPA	80-05-7	4-[2-(4-hydroxyphenyl)propan-2-yl]phenol	S18_pool4	PASS	PASS	PASS	PASS	PASS	PASS	5089532	0.960537	0.582109	3080	0.841363	PASS	PASS
S180_pool1	180	Plate 2A index F	Dex	Dex	100	Dex_100	1	FALSE	FALSE	FALSE	D	11	D11	R990	AGCCGATTA	F916	TTCCGAATT	N/A	N/A	N/A	S180_pool1	PASS	FAIL	PASS	PASS	PASS	PASS	2701261	0.184604	0.55451	3332	0.829052	PASS	FAIL
S180_pool2	564	Plate 2C index E	Dex	Dex	100	Dex_100	2	FALSE	FALSE	FALSE	D	11	D11	R924	GACTTCATT	F916	TTCCGAATT	N/A	N/A	N/A	S180_pool2	PASS	FAIL	PASS	PASS	PASS	PASS	2898552	0.0638535	0.55735	3301	0.831022	PASS	FAIL
S181_pool1	181	Plate 2A index F	Dex	Dex	1000	Dex_1000	1	FALSE	FALSE	FALSE	E	11	E11	R990	AGCCGATTA	F927	AGCAAGGTC	N/A	N/A	N/A	S181_pool1	PASS	PASS	PASS	PASS	PASS	PASS	2144578	0.967632	0.536895	3317	0.829045	PASS	PASS
S181_pool2	565	Plate 2C index E	Dex	Dex	1000	Dex_1000	2	FALSE	FALSE	FALSE	E	11	E11	R924	GACTTCATT	F927	AGCAAGGTC	N/A	N/A	N/A	S181_pool2	PASS	PASS	PASS	PASS	PASS	PASS	2708312	0.970703	0.545814	3223	0.834662	PASS	PASS
S182_pool1	182	Plate 2A index F	Cells, no treatment	cells, no treatment	0	Cells, no treatment_0	1	TRUE	FALSE	FALSE	F	11	F11	R990	AGCCGATTA	F934	GCAGATGCA	N/A	N/A	N/A	S182_pool1	PASS	PASS	PASS	PASS	PASS	PASS	2180440	0.969932	0.534543	3291	0.83109	PASS	PASS
S182_pool2	566	Plate 2C index E	Cells, no treatment	cells, no treatment	0	Cells, no treatment_0	2	TRUE	FALSE	FALSE	F	11	F11	R924	GACTTCATT	F934	GCAGATGCA	N/A	N/A	N/A	S182_pool2	PASS	PASS	PASS	PASS	PASS	PASS	2150263	0.967206	0.527533	3142	0.838101	PASS	PASS
S183_pool1	183	Plate 2A index F	Cells, no treatment	cells, no treatment	0	Cells, no treatment_0	1	TRUE	FALSE	FALSE	G	11	G11	R990	AGCCGATTA	F935	TAACGCGTC	N/A	N/A	N/A	S183_pool1	PASS	PASS	PASS	PASS	PASS	PASS	2042705	0.969145	0.530417	3267	0.831837	PASS	PASS
S183_pool2	567	Plate 2C index E	Cells, no treatment	cells, no treatment	0	Cells, no treatment_0	2	TRUE	FALSE	FALSE	G	11	G11	R924	GACTTCATT	F935	TAACGCGTC	N/A	N/A	N/A	S183_pool2	PASS	PASS	PASS	PASS	PASS	PASS	2439959	0.969924	0.537294	3195	0.836153	PASS	PASS
S184_pool1	184	Plate 2A index F	Cells, no treatment	cells, no treatment	0	Cells, no treatment_0	1	TRUE	FALSE	FALSE	H	11	H11	R990	AGCCGATTA	F936	AAGTAGGCT	N/A	N/A	N/A	S184_pool1	PASS	PASS	PASS	PASS	PASS	PASS	2261557	0.958937	0.541199	3323	0.829558	PASS	PASS
S184_pool2	568	Plate 2C index E	Cells, no treatment	cells, no treatment	0	Cells, no treatment_0	2	TRUE	FALSE	FALSE	H	11	H11	R924	GACTTCATT	F936	AAGTAGGCT	N/A	N/A	N/A	S184_pool2	PASS	PASS	PASS	PASS	PASS	PASS	2228272	0.969255	0.534543	3250	0.833217	PASS	PASS
S185_pool1	185	Plate 2A index F	DMSO Pool 1	DMSO 0.1%	0	DMSO Pool 1	1	FALSE	FALSE	TRUE	A	12	A12	R996	GATAGCGGA	F904	GTGCATTAG	N/A	N/A	N/A	S185_pool1	PASS	PASS	PASS	PASS	PASS	PASS	2083509	0.965585	0.540445	3390	0.826734	PASS	PASS
S185_pool2	569	Plate 2C index E	DMSO Pool 2	DMSO 0.1%	0	DMSO Pool 2	2	FALSE	FALSE	TRUE	A	12	A12	R935	TAGCTCTTC	F904	GTGCATTAG	N/A	N/A	N/A	S185_pool2	PASS	PASS	PASS	PASS	PASS	PASS	2295639	0.968833	0.525536	3064	0.841905	PASS	PASS
S186_pool1	186	Plate 2A index F	DMSO Pool 1	DMSO 0.1%	0	DMSO Pool 1	1	FALSE	FALSE	TRUE	B	12	B12	R996	GATAGCGGA	F906	ACAACCATC	N/A	N/A	N/A	S186_pool1	PASS	PASS	PASS	PASS	PASS	PASS	2115923	0.971034	0.526778	3150	0.837247	PASS	PASS
S186_pool2	570	Plate 2C index E	DMSO Pool 2	DMSO 0.1%	0	DMSO Pool 2	2	FALSE	FALSE	TRUE	B	12	B12	R935	TAGCTCTTC	F906	ACAACCATC	N/A	N/A	N/A	S186_pool2	PASS	PASS	PASS	PASS	PASS	PASS	2320849	0.911171	0.536274	3210	0.834478	PASS	PASS
S187_pool1	187	Plate 2A index F	DMSO Pool 1	DMSO 0.1%	0	DMSO Pool 1	1	FALSE	FALSE	TRUE	C	12	C12	R996	GATAGCGGA	F908	AAACACCTT	N/A	N/A	N/A	S187_pool1	PASS	PASS	PASS	PASS	PASS	PASS	1768982	0.938119	0.519058	3260	0.832319	PASS	PASS
S187_pool2	571	Plate 2C index E	DMSO Pool 2	DMSO 0.1%	0	DMSO Pool 2	2	FALSE	FALSE	TRUE	C	12	C12	R935	TAGCTCTTC	F908	AAACACCTT	N/A	N/A	N/A	S187_pool2	PASS	PASS	PASS	PASS	PASS	PASS	2400105	0.965694	0.53725	3200	0.835594	PASS	PASS
S188_pool1	188	Plate 2A index F	DMSO Pool 1	DMSO 0.1%	0	DMSO Pool 1	1	FALSE	FALSE	TRUE	D	12	D12	R996	GATAGCGGA	F916	TTCCGAATT	N/A	N/A	N/A	S188_pool1	PASS	PASS	PASS	PASS	PASS	PASS	2521251	0.965902	0.540666	3145	0.837061	PASS	PASS
S188_pool2	572	Plate 2C index E	DMSO Pool 2	DMSO 0.1%	0	DMSO Pool 2	2	FALSE	FALSE	TRUE	D	12	D12	R935	TAGCTCTTC	F916	TTCCGAATT	N/A	N/A	N/A	S188_pool2	PASS	PASS	PASS	PASS	PASS	PASS	3045706	0.96496	0.55522	3181	0.835984	PASS	PASS
S189_pool1	189	Plate 2A index F	No cells; Universal human +ve control	No cells; Universal human +ve control	0	No cells; Universal human +ve control_0	1	TRUE	TRUE	FALSE	E	12	E12	R996	GATAGCGGA	F927	AGCAAGGTC	N/A	N/A	N/A	S189_pool1	PASS	PASS	PASS	PASS	PASS	FAIL	1290106	0.954706	0.528242	2933	0.84907	FAIL	FAIL
S189_pool2	573	Plate 2C index E	No cells; Universal human +ve control	No cells; Universal human +ve control	0	No cells; Universal human +ve control_0	2	TRUE	TRUE	FALSE	E	12	E12	R935	TAGCTCTTC	F927	AGCAAGGTC	N/A	N/A	N/A	S189_pool2	PASS	PASS	PASS	PASS	PASS	FAIL	1502547	0.954153	0.540001	2917	0.848424	FAIL	FAIL
S19_pool1	19	Plate 1A index E	BPS	Bisphenol S	0.01	BPS_0.01	1	FALSE	FALSE	FALSE	C	3	C3	R911	GGGTTGTTA	F908	AAACACCTT	BPS	80-09-1	4-(4-hydroxyphenyl)sulfonylphenol	S19_pool1	PASS	PASS	PASS	PASS	PASS	PASS	1666877	0.961336	0.51502	3319	0.829784	PASS	PASS
S19_pool2	403	Plate 1C index F	BPS	Bisphenol S	0.01	BPS_0.01	2	FALSE	FALSE	FALSE	C	3	C3	R938	ATTCGAATC	F908	AAACACCTT	BPS	80-09-1	4-(4-hydroxyphenyl)sulfonylphenol	S19_pool2	PASS	PASS	PASS	PASS	PASS	PASS	1987322	0.957043	0.534099	3428	0.824444	PASS	PASS
S19_pool4	883	Plate 4 index H	BPA	BPA	0.01	BPA_0.01	4	FALSE	FALSE	FALSE	C	3	C3	R938	ATTCGAATC	F939	GCCGTTACA	BPA	80-05-7	4-[2-(4-hydroxyphenyl)propan-2-yl]phenol	S19_pool4	PASS	PASS	PASS	PASS	PASS	PASS	5380943	0.966887	0.602165	3100	0.83947	PASS	PASS
S190_pool1	190	Plate 2A index F	No cells; Brain +ve control	No cells; Brain +ve control	0	No cells; Brain +ve control_0	1	TRUE	TRUE	FALSE	F	12	F12	R996	GATAGCGGA	F934	GCAGATGCA	N/A	N/A	N/A	S190_pool1	PASS	PASS	PASS	PASS	PASS	FAIL	1349768	0.966593	0.45219	2115	0.887445	FAIL	FAIL
S190_pool2	574	Plate 2C index E	No cells; Brain +ve control	No cells; Brain +ve control	0	No cells; Brain +ve control_0	2	TRUE	TRUE	FALSE	F	12	F12	R935	TAGCTCTTC	F934	GCAGATGCA	N/A	N/A	N/A	S190_pool2	PASS	PASS	PASS	FAIL	PASS	FAIL	1737316	0.970126	0.462218	2010	0.892317	FAIL	FAIL
S191_pool1	191	Plate 2A index F	No cells; 1X Lysis buffer	No cells; 1X Lysis buffer	0	No cells; 1X Lysis buffer_0	1	TRUE	FALSE	FALSE	G	12	G12	R996	GATAGCGGA	F935	TAACGCGTC	N/A	N/A	N/A	S191_pool1	FAIL	PASS	FAIL	FAIL	FAIL	FAIL	3290	0.963963	0.00985047	320	0.983514	FAIL	FAIL
S191_pool2	575	Plate 2C index E	No cells; 1X Lysis buffer	No cells; 1X Lysis buffer	0	No cells; 1X Lysis buffer_0	2	TRUE	FALSE	FALSE	G	12	G12	R935	TAGCTCTTC	F935	TAACGCGTC	N/A	N/A	N/A	S191_pool2	FAIL	PASS	FAIL	FAIL	FAIL	FAIL	5482	0.96949	0.0123353	926	0.958998	FAIL	FAIL
S192_pool1	192	Plate 2A index F	No cells; media only	No cells; media only	0	No cells; media only_0	1	TRUE	FALSE	FALSE	H	12	H12	R996	GATAGCGGA	F936	AAGTAGGCT	N/A	N/A	N/A	S192_pool1	FAIL	PASS	FAIL	PASS	PASS	FAIL	55272	0.961728	0.157607	2302	0.893731	FAIL	FAIL
S192_pool2	576	Plate 2C index E	No cells; media only	No cells; media only	0	No cells; media only_0	2	TRUE	FALSE	FALSE	H	12	H12	R935	TAGCTCTTC	F936	AAGTAGGCT	N/A	N/A	N/A	S192_pool2	PASS	PASS	FAIL	PASS	PASS	FAIL	493758	0.966542	0.401917	3255	0.838264	FAIL	FAIL
S193_pool1	193	Plate 1B index G	4,4-BPF	4,4-BPF (Bisphenol F)	0.0005	4,4-BPF_0.0005	1	FALSE	FALSE	FALSE	A	1	A1	R902	TCCTCAGCC	F937	TCTAACCAT	BPA	620-92-8	4-[(4-hydroxyphenyl)methyl]phenol	S193_pool1	PASS	PASS	PASS	PASS	PASS	PASS	2027141	0.895409	0.513245	3042	0.842984	PASS	PASS
S193_pool2	577	Plate 1D index H	4,4-BPF	4,4-BPF (Bisphenol F)	0.0005	4,4-BPF_0.0005	2	FALSE	FALSE	FALSE	A	1	A1	R936	TGGAACGCT	F937	TCTAACCAT	BPA	620-92-8	4-[(4-hydroxyphenyl)methyl]phenol	S193_pool2	PASS	PASS	PASS	PASS	PASS	PASS	1634240	0.963304	0.51391	3300	0.830495	PASS	PASS
S194_pool1	194	Plate 1B index G	D-8	D-8	0.0005	D-8_0.0005	1	FALSE	FALSE	FALSE	B	1	B1	R902	TCCTCAGCC	F938	ATACGCAGC	Non-Bisphenol	95235-30-6	4-(4-propan-2-yloxyphenyl)sulfonylphenol	S194_pool1	PASS	PASS	PASS	PASS	PASS	PASS	1676731	0.968643	0.491991	2968	0.846048	PASS	PASS
S194_pool2	578	Plate 1D index H	D-8	D-8	0.0005	D-8_0.0005	2	FALSE	FALSE	FALSE	B	1	B1	R936	TGGAACGCT	F938	ATACGCAGC	Non-Bisphenol	95235-30-6	4-(4-propan-2-yloxyphenyl)sulfonylphenol	S194_pool2	PASS	PASS	PASS	PASS	PASS	PASS	1574064	0.954177	0.510139	3222	0.833936	PASS	PASS
S195_pool1	195	Plate 1B index G	BPS	Bisphenol S	0.0005	BPS_0.0005	1	FALSE	FALSE	FALSE	C	1	C1	R902	TCCTCAGCC	F939	GCCGTTACA	BPS	80-09-1	4-(4-hydroxyphenyl)sulfonylphenol	S195_pool1	PASS	PASS	PASS	PASS	PASS	PASS	1807715	0.965276	0.502463	3001	0.844584	PASS	PASS
S195_pool2	579	Plate 1D index H	BPS	Bisphenol S	0.0005	BPS_0.0005	2	FALSE	FALSE	FALSE	C	1	C1	R936	TGGAACGCT	F939	GCCGTTACA	BPS	80-09-1	4-(4-hydroxyphenyl)sulfonylphenol	S195_pool2	PASS	PASS	PASS	PASS	PASS	PASS	1833524	0.962053	0.519945	3238	0.832872	PASS	PASS
S196_pool1	196	Plate 1B index G	BADGE	BADGE	0.0005	BADGE_0.0005	1	FALSE	FALSE	FALSE	D	1	D1	R902	TCCTCAGCC	F940	GCACCTATT	Non-Bisphenol	1675-54-3	2-[[4-[2-[4-(oxiran-2-ylmethoxy)phenyl]propan-2-yl]phenoxy]methyl]oxirane	S196_pool1	PASS	PASS	PASS	PASS	PASS	PASS	1793701	0.96685	0.500155	2995	0.844869	PASS	PASS
S196_pool2	580	Plate 1D index H	BADGE	BADGE	0.0005	BADGE_0.0005	2	FALSE	FALSE	FALSE	D	1	D1	R936	TGGAACGCT	F940	GCACCTATT	Non-Bisphenol	1675-54-3	2-[[4-[2-[4-(oxiran-2-ylmethoxy)phenyl]propan-2-yl]phenoxy]methyl]oxirane	S196_pool2	PASS	PASS	PASS	PASS	PASS	PASS	1878884	0.967722	0.526246	3332	0.829168	PASS	PASS
S197_pool1	197	Plate 1B index G	2,4-BPF	2,4-BPF (BPF Analog)	0.0005	2,4-BPF_0.0005	1	FALSE	FALSE	FALSE	E	1	E1	R902	TCCTCAGCC	F941	GATTGTGTT	BPA	2467-03-0	2-[(4-hydroxyphenyl)methyl]phenol	S197_pool1	PASS	PASS	PASS	PASS	PASS	PASS	1779250	0.969226	0.494653	2958	0.846521	PASS	PASS
S197_pool2	581	Plate 1D index H	2,4-BPF	2,4-BPF (BPF Analog)	0.0005	2,4-BPF_0.0005	2	FALSE	FALSE	FALSE	E	1	E1	R936	TGGAACGCT	F941	GATTGTGTT	BPA	2467-03-0	2-[(4-hydroxyphenyl)methyl]phenol	S197_pool2	PASS	PASS	PASS	PASS	PASS	PASS	1985900	0.966715	0.530905	3276	0.831667	PASS	PASS
S198_pool1	198	Plate 1B index G	Pergafast201	Pergafast 201	0.0005	Pergafast201_0.0005	1	FALSE	FALSE	FALSE	F	1	F1	R902	TCCTCAGCC	F942	ATACCGGCA	N/A	N/A	N/A	S198_pool1	PASS	PASS	PASS	PASS	PASS	PASS	1721625	0.958639	0.498913	2990	0.845447	PASS	PASS
S198_pool2	582	Plate 1D index H	Pergafast201	Pergafast 201	0.0005	Pergafast201_0.0005	2	FALSE	FALSE	FALSE	F	1	F1	R936	TGGAACGCT	F942	ATACCGGCA	N/A	N/A	N/A	S198_pool2	PASS	PASS	PASS	PASS	PASS	PASS	1839305	0.967127	0.524116	3308	0.830412	PASS	PASS
S199_pool1	199	Plate 1B index G	2,4-BPS	2,4-BPS	0.0005	2,4-BPS_0.0005	1	FALSE	FALSE	FALSE	G	1	G1	R902	TCCTCAGCC	F943	CGTAACTTA	BPS	5397-34-2	2-(4-hydroxyphenyl)sulfonylphenol	S199_pool1	PASS	PASS	PASS	PASS	PASS	PASS	1698281	0.943458	0.499578	3002	0.845223	PASS	PASS
S199_pool2	583	Plate 1D index H	2,4-BPS	2,4-BPS	0.0005	2,4-BPS_0.0005	2	FALSE	FALSE	FALSE	G	1	G1	R936	TGGAACGCT	F943	CGTAACTTA	BPS	5397-34-2	2-(4-hydroxyphenyl)sulfonylphenol	S199_pool2	PASS	PASS	PASS	PASS	PASS	PASS	1722102	0.970073	0.518791	3306	0.830183	PASS	PASS
S2_pool1	2	Plate 1A index E	D-8	D-8	0.0005	D-8_0.0005	1	FALSE	FALSE	FALSE	B	1	B1	R902	TCCTCAGCC	F906	ACAACCATC	Non-Bisphenol	95235-30-6	4-(4-propan-2-yloxyphenyl)sulfonylphenol	S2_pool1	PASS	PASS	PASS	PASS	PASS	PASS	2307626	0.967858	0.544039	3375	0.827077	PASS	PASS
S2_pool2	386	Plate 1C index F	D-8	D-8	0.0005	D-8_0.0005	2	FALSE	FALSE	FALSE	B	1	B1	R936	TGGAACGCT	F906	ACAACCATC	Non-Bisphenol	95235-30-6	4-(4-propan-2-yloxyphenyl)sulfonylphenol	S2_pool2	PASS	PASS	PASS	PASS	PASS	PASS	2010236	0.970192	0.53867	3438	0.824073	PASS	PASS
S2_pool4	866	Plate 4 index H	BPA	BPA	0.0005	BPA_0.0005	4	FALSE	FALSE	FALSE	B	1	B1	R936	TGGAACGCT	F938	ATACGCAGC	BPA	80-05-7	4-[2-(4-hydroxyphenyl)propan-2-yl]phenol	S2_pool4	PASS	PASS	PASS	PASS	PASS	PASS	5416724	0.959959	0.58526	3132	0.838907	PASS	PASS
S20_pool1	20	Plate 1A index E	BADGE	BADGE	0.01	BADGE_0.01	1	FALSE	FALSE	FALSE	D	3	D3	R911	GGGTTGTTA	F916	TTCCGAATT	Non-Bisphenol	1675-54-3	2-[[4-[2-[4-(oxiran-2-ylmethoxy)phenyl]propan-2-yl]phenoxy]methyl]oxirane	S20_pool1	PASS	PASS	PASS	PASS	PASS	PASS	2181478	0.968178	0.541554	3365	0.827586	PASS	PASS
S20_pool2	404	Plate 1C index F	BADGE	BADGE	0.01	BADGE_0.01	2	FALSE	FALSE	FALSE	D	3	D3	R938	ATTCGAATC	F916	TTCCGAATT	Non-Bisphenol	1675-54-3	2-[[4-[2-[4-(oxiran-2-ylmethoxy)phenyl]propan-2-yl]phenoxy]methyl]oxirane	S20_pool2	PASS	PASS	PASS	PASS	PASS	PASS	2172813	0.967535	0.547367	3496	0.821446	PASS	PASS
S20_pool4	884	Plate 4 index H	BPA	BPA	0.01	BPA_0.01	4	FALSE	FALSE	FALSE	D	3	D3	R938	ATTCGAATC	F940	GCACCTATT	BPA	80-05-7	4-[2-(4-hydroxyphenyl)propan-2-yl]phenol	S20_pool4	PASS	PASS	PASS	PASS	PASS	PASS	5799522	0.963374	0.569153	2660	0.85996	PASS	PASS
S200_pool1	200	Plate 1B index G	BPS-MAE	BPS-MAE	0.0005	BPS-MAE_0.0005	1	FALSE	FALSE	FALSE	H	1	H1	R902	TCCTCAGCC	F944	GGTCTAGCT	Non-Bisphenol	97042-18-7	4-(4-prop-2-enoxyphenyl)sulfonylphenol	S200_pool1	PASS	PASS	PASS	PASS	PASS	PASS	1899620	0.956923	0.509961	2987	0.846489	PASS	PASS
S200_pool2	584	Plate 1D index H	BPS-MAE	BPS-MAE	0.0005	BPS-MAE_0.0005	2	FALSE	FALSE	FALSE	H	1	H1	R936	TGGAACGCT	F944	GGTCTAGCT	Non-Bisphenol	97042-18-7	4-(4-prop-2-enoxyphenyl)sulfonylphenol	S200_pool2	PASS	PASS	PASS	PASS	PASS	PASS	1744408	0.964704	0.524737	3349	0.828168	PASS	PASS
S201_pool1	201	Plate 1B index G	4,4-BPF	4,4-BPF (Bisphenol F)	0.001	4,4-BPF_0.001	1	FALSE	FALSE	FALSE	A	2	A2	R908	AAGACTCTT	F937	TCTAACCAT	BPA	620-92-8	4-[(4-hydroxyphenyl)methyl]phenol	S201_pool1	PASS	PASS	PASS	PASS	PASS	PASS	1696150	0.968868	0.490527	2895	0.849067	PASS	PASS
S201_pool2	585	Plate 1D index H	4,4-BPF	4,4-BPF (Bisphenol F)	0.001	4,4-BPF_0.001	2	FALSE	FALSE	FALSE	A	2	A2	R937	ATCGCGACT	F937	TCTAACCAT	BPA	620-92-8	4-[(4-hydroxyphenyl)methyl]phenol	S201_pool2	PASS	PASS	PASS	PASS	PASS	PASS	2154152	0.963302	0.539468	3349	0.82807	PASS	PASS
S202_pool1	202	Plate 1B index G	D-8	D-8	0.001	D-8_0.001	1	FALSE	FALSE	FALSE	B	2	B2	R908	AAGACTCTT	F938	ATACGCAGC	Non-Bisphenol	95235-30-6	4-(4-propan-2-yloxyphenyl)sulfonylphenol	S202_pool1	PASS	PASS	PASS	PASS	PASS	PASS	1784043	0.969519	0.488352	2812	0.852785	PASS	PASS
S202_pool2	586	Plate 1D index H	D-8	D-8	0.001	D-8_0.001	2	FALSE	FALSE	FALSE	B	2	B2	R937	ATCGCGACT	F938	ATACGCAGC	Non-Bisphenol	95235-30-6	4-(4-propan-2-yloxyphenyl)sulfonylphenol	S202_pool2	PASS	PASS	PASS	PASS	PASS	PASS	1961896	0.969575	0.527799	3285	0.83101	PASS	PASS
S203_pool1	203	Plate 1B index G	BPS	Bisphenol S	0.001	BPS_0.001	1	FALSE	FALSE	FALSE	C	2	C2	R908	AAGACTCTT	F939	GCCGTTACA	BPS	80-09-1	4-(4-hydroxyphenyl)sulfonylphenol	S203_pool1	PASS	PASS	PASS	PASS	PASS	PASS	2163797	0.960468	0.509518	2922	0.847828	PASS	PASS
S203_pool2	587	Plate 1D index H	BPS	Bisphenol S	0.001	BPS_0.001	2	FALSE	FALSE	FALSE	C	2	C2	R937	ATCGCGACT	F939	GCCGTTACA	BPS	80-09-1	4-(4-hydroxyphenyl)sulfonylphenol	S203_pool2	PASS	PASS	PASS	PASS	PASS	PASS	2173576	0.967083	0.541243	3355	0.82768	PASS	PASS
S204_pool1	204	Plate 1B index G	BADGE	BADGE	0.001	BADGE_0.001	1	FALSE	FALSE	FALSE	D	2	D2	R908	AAGACTCTT	F940	GCACCTATT	Non-Bisphenol	1675-54-3	2-[[4-[2-[4-(oxiran-2-ylmethoxy)phenyl]propan-2-yl]phenoxy]methyl]oxirane	S204_pool1	PASS	PASS	PASS	PASS	PASS	PASS	2172227	0.966116	0.501265	2762	0.854742	PASS	PASS
S204_pool2	588	Plate 1D index H	BADGE	BADGE	0.001	BADGE_0.001	2	FALSE	FALSE	FALSE	D	2	D2	R937	ATCGCGACT	F940	GCACCTATT	Non-Bisphenol	1675-54-3	2-[[4-[2-[4-(oxiran-2-ylmethoxy)phenyl]propan-2-yl]phenoxy]methyl]oxirane	S204_pool2	PASS	PASS	PASS	PASS	PASS	PASS	2384787	0.967556	0.550828	3408	0.825487	PASS	PASS
S205_pool1	205	Plate 1B index G	2,4-BPF	2,4-BPF (BPF Analog)	0.001	2,4-BPF_0.001	1	FALSE	FALSE	FALSE	E	2	E2	R908	AAGACTCTT	F941	GATTGTGTT	BPA	2467-03-0	2-[(4-hydroxyphenyl)methyl]phenol	S205_pool1	PASS	PASS	PASS	PASS	PASS	PASS	2388383	0.970111	0.52132	2922	0.847464	PASS	PASS
S205_pool2	589	Plate 1D index H	2,4-BPF	2,4-BPF (BPF Analog)	0.001	2,4-BPF_0.001	2	FALSE	FALSE	FALSE	E	2	E2	R937	ATCGCGACT	F941	GATTGTGTT	BPA	2467-03-0	2-[(4-hydroxyphenyl)methyl]phenol	S205_pool2	PASS	PASS	PASS	PASS	PASS	PASS	2390138	0.967758	0.546878	3396	0.82614	PASS	PASS
S206_pool1	206	Plate 1B index G	Pergafast201	Pergafast 201	0.001	Pergafast201_0.001	1	FALSE	FALSE	FALSE	F	2	F2	R908	AAGACTCTT	F942	ATACCGGCA	N/A	N/A	N/A	S206_pool1	PASS	PASS	PASS	PASS	PASS	PASS	1757802	0.969257	0.486666	2857	0.850805	PASS	PASS
S206_pool2	590	Plate 1D index H	Pergafast201	Pergafast 201	0.001	Pergafast201_0.001	2	FALSE	FALSE	FALSE	F	2	F2	R937	ATCGCGACT	F942	ATACCGGCA	N/A	N/A	N/A	S206_pool2	PASS	PASS	PASS	PASS	PASS	PASS	2282297	0.954781	0.544882	3365	0.827174	PASS	PASS
S207_pool1	207	Plate 1B index G	2,4-BPS	2,4-BPS	0.001	2,4-BPS_0.001	1	FALSE	FALSE	FALSE	G	2	G2	R908	AAGACTCTT	F943	CGTAACTTA	BPS	5397-34-2	2-(4-hydroxyphenyl)sulfonylphenol	S207_pool1	PASS	PASS	PASS	PASS	PASS	PASS	1755338	0.969032	0.48782	2837	0.851631	PASS	PASS
S207_pool2	591	Plate 1D index H	2,4-BPS	2,4-BPS	0.001	2,4-BPS_0.001	2	FALSE	FALSE	FALSE	G	2	G2	R937	ATCGCGACT	F943	CGTAACTTA	BPS	5397-34-2	2-(4-hydroxyphenyl)sulfonylphenol	S207_pool2	PASS	PASS	PASS	PASS	PASS	PASS	1964457	0.971327	0.530905	3350	0.828192	PASS	PASS
S208_pool1	208	Plate 1B index G	BPS-MAE	BPS-MAE	0.001	BPS-MAE_0.001	1	FALSE	FALSE	FALSE	H	2	H2	R908	AAGACTCTT	F944	GGTCTAGCT	Non-Bisphenol	97042-18-7	4-(4-prop-2-enoxyphenyl)sulfonylphenol	S208_pool1	PASS	PASS	PASS	PASS	PASS	PASS	1974138	0.955645	0.498647	2863	0.850475	PASS	PASS
S208_pool2	592	Plate 1D index H	BPS-MAE	BPS-MAE	0.001	BPS-MAE_0.001	2	FALSE	FALSE	FALSE	H	2	H2	R937	ATCGCGACT	F944	GGTCTAGCT	Non-Bisphenol	97042-18-7	4-(4-prop-2-enoxyphenyl)sulfonylphenol	S208_pool2	PASS	PASS	PASS	PASS	PASS	PASS	1821202	0.967856	0.525802	3346	0.828204	PASS	PASS
S209_pool1	209	Plate 1B index G	4,4-BPF	4,4-BPF (Bisphenol F)	0.01	4,4-BPF_0.01	1	FALSE	FALSE	FALSE	A	3	A3	R911	GGGTTGTTA	F937	TCTAACCAT	BPA	620-92-8	4-[(4-hydroxyphenyl)methyl]phenol	S209_pool1	PASS	PASS	PASS	PASS	PASS	PASS	1818318	0.971189	0.502418	3007	0.84444	PASS	PASS
S209_pool2	593	Plate 1D index H	4,4-BPF	4,4-BPF (Bisphenol F)	0.01	4,4-BPF_0.01	2	FALSE	FALSE	FALSE	A	3	A3	R938	ATTCGAATC	F937	TCTAACCAT	BPA	620-92-8	4-[(4-hydroxyphenyl)methyl]phenol	S209_pool2	PASS	PASS	PASS	PASS	PASS	PASS	2021037	0.96682	0.52456	3187	0.835474	PASS	PASS
S21_pool1	21	Plate 1A index E	2,4-BPF	2,4-BPF (BPF Analog)	0.01	2,4-BPF_0.01	1	FALSE	FALSE	FALSE	E	3	E3	R911	GGGTTGTTA	F927	AGCAAGGTC	BPA	2467-03-0	2-[(4-hydroxyphenyl)methyl]phenol	S21_pool1	PASS	PASS	PASS	PASS	PASS	PASS	1811395	0.970757	0.527133	3433	0.824659	PASS	PASS
S21_pool2	405	Plate 1C index F	2,4-BPF	2,4-BPF (BPF Analog)	0.01	2,4-BPF_0.01	2	FALSE	FALSE	FALSE	E	3	E3	R938	ATTCGAATC	F927	AGCAAGGTC	BPA	2467-03-0	2-[(4-hydroxyphenyl)methyl]phenol	S21_pool2	PASS	PASS	PASS	PASS	PASS	PASS	2138158	0.969407	0.543417	3467	0.822845	PASS	PASS
S21_pool4	885	Plate 4 index H	BPTMC	BPTMC	0.01	BPTMC_0.01	4	FALSE	FALSE	FALSE	E	3	E3	R938	ATTCGAATC	F941	GATTGTGTT	BPA	129188-99-4	4-[1-(4-hydroxyphenyl)-3,3,5-trimethylcyclohexyl]phenol	S21_pool4	PASS	PASS	PASS	PASS	PASS	PASS	5860347	0.971519	0.575809	2796	0.854352	PASS	PASS
S210_pool1	210	Plate 1B index G	D-8	D-8	0.01	D-8_0.01	1	FALSE	FALSE	FALSE	B	3	B3	R911	GGGTTGTTA	F938	ATACGCAGC	Non-Bisphenol	95235-30-6	4-(4-propan-2-yloxyphenyl)sulfonylphenol	S210_pool1	PASS	PASS	PASS	PASS	PASS	PASS	2033373	0.965271	0.506367	2954	0.84637	PASS	PASS
S210_pool2	594	Plate 1D index H	D-8	D-8	0.01	D-8_0.01	2	FALSE	FALSE	FALSE	B	3	B3	R938	ATTCGAATC	F938	ATACGCAGC	Non-Bisphenol	95235-30-6	4-(4-propan-2-yloxyphenyl)sulfonylphenol	S210_pool2	PASS	PASS	PASS	PASS	PASS	PASS	1799106	0.970724	0.521897	3296	0.830547	PASS	PASS
S211_pool1	211	Plate 1B index G	BPS	Bisphenol S	0.01	BPS_0.01	1	FALSE	FALSE	FALSE	C	3	C3	R911	GGGTTGTTA	F939	GCCGTTACA	BPS	80-09-1	4-(4-hydroxyphenyl)sulfonylphenol	S211_pool1	PASS	PASS	PASS	PASS	PASS	PASS	1913063	0.970313	0.501087	2944	0.847226	PASS	PASS
S211_pool2	595	Plate 1D index H	BPS	Bisphenol S	0.01	BPS_0.01	2	FALSE	FALSE	FALSE	C	3	C3	R938	ATTCGAATC	F939	GCCGTTACA	BPS	80-09-1	4-(4-hydroxyphenyl)sulfonylphenol	S211_pool2	PASS	PASS	PASS	PASS	PASS	PASS	2030527	0.948912	0.532325	3309	0.829941	PASS	PASS
S212_pool1	212	Plate 1B index G	BADGE	BADGE	0.01	BADGE_0.01	1	FALSE	FALSE	FALSE	D	3	D3	R911	GGGTTGTTA	F940	GCACCTATT	Non-Bisphenol	1675-54-3	2-[[4-[2-[4-(oxiran-2-ylmethoxy)phenyl]propan-2-yl]phenoxy]methyl]oxirane	S212_pool1	PASS	PASS	PASS	PASS	PASS	PASS	2039757	0.964437	0.504237	2871	0.849883	PASS	PASS
S212_pool2	596	Plate 1D index H	BADGE	BADGE	0.01	BADGE_0.01	2	FALSE	FALSE	FALSE	D	3	D3	R938	ATTCGAATC	F940	GCACCTATT	Non-Bisphenol	1675-54-3	2-[[4-[2-[4-(oxiran-2-ylmethoxy)phenyl]propan-2-yl]phenoxy]methyl]oxirane	S212_pool2	PASS	PASS	PASS	PASS	PASS	PASS	2248666	0.965002	0.540267	3306	0.829956	PASS	PASS
S213_pool1	213	Plate 1B index G	2,4-BPF	2,4-BPF (BPF Analog)	0.01	2,4-BPF_0.01	1	FALSE	FALSE	FALSE	E	3	E3	R911	GGGTTGTTA	F941	GATTGTGTT	BPA	2467-03-0	2-[(4-hydroxyphenyl)methyl]phenol	S213_pool1	PASS	PASS	PASS	PASS	PASS	PASS	1878667	0.97019	0.500022	2934	0.847556	PASS	PASS
S213_pool2	597	Plate 1D index H	2,4-BPF	2,4-BPF (BPF Analog)	0.01	2,4-BPF_0.01	2	FALSE	FALSE	FALSE	E	3	E3	R938	ATTCGAATC	F941	GATTGTGTT	BPA	2467-03-0	2-[(4-hydroxyphenyl)methyl]phenol	S213_pool2	PASS	PASS	PASS	PASS	PASS	PASS	2313539	0.969933	0.542486	3338	0.828632	PASS	PASS
S214_pool1	214	Plate 1B index G	Pergafast201	Pergafast 201	0.01	Pergafast201_0.01	1	FALSE	FALSE	FALSE	F	3	F3	R911	GGGTTGTTA	F942	ATACCGGCA	N/A	N/A	N/A	S214_pool1	PASS	PASS	PASS	PASS	PASS	PASS	1680606	0.967365	0.487465	2923	0.847972	PASS	PASS
S214_pool2	598	Plate 1D index H	Pergafast201	Pergafast 201	0.01	Pergafast201_0.01	2	FALSE	FALSE	FALSE	F	3	F3	R938	ATTCGAATC	F942	ATACCGGCA	N/A	N/A	N/A	S214_pool2	PASS	PASS	PASS	PASS	PASS	PASS	1976853	0.968348	0.531748	3319	0.829468	PASS	PASS
S215_pool1	215	Plate 1B index G	2,4-BPS	2,4-BPS	0.01	2,4-BPS_0.01	1	FALSE	FALSE	FALSE	G	3	G3	R911	GGGTTGTTA	F943	CGTAACTTA	BPS	5397-34-2	2-(4-hydroxyphenyl)sulfonylphenol	S215_pool1	PASS	PASS	PASS	PASS	PASS	PASS	1849785	0.966358	0.498292	2935	0.847839	PASS	PASS
S215_pool2	599	Plate 1D index H	2,4-BPS	2,4-BPS	0.01	2,4-BPS_0.01	2	FALSE	FALSE	FALSE	G	3	G3	R938	ATTCGAATC	F943	CGTAACTTA	BPS	5397-34-2	2-(4-hydroxyphenyl)sulfonylphenol	S215_pool2	PASS	PASS	PASS	PASS	PASS	PASS	1713760	0.971463	0.520477	3313	0.829912	PASS	PASS
S216_pool1	216	Plate 1B index G	BPS-MAE	BPS-MAE	0.01	BPS-MAE_0.01	1	FALSE	FALSE	FALSE	H	3	H3	R911	GGGTTGTTA	F944	GGTCTAGCT	Non-Bisphenol	97042-18-7	4-(4-prop-2-enoxyphenyl)sulfonylphenol	S216_pool1	PASS	PASS	PASS	PASS	PASS	PASS	1797038	0.947346	0.494875	2923	0.847724	PASS	PASS
S216_pool2	600	Plate 1D index H	BPS-MAE	BPS-MAE	0.01	BPS-MAE_0.01	2	FALSE	FALSE	FALSE	H	3	H3	R938	ATTCGAATC	F944	GGTCTAGCT	Non-Bisphenol	97042-18-7	4-(4-prop-2-enoxyphenyl)sulfonylphenol	S216_pool2	PASS	PASS	PASS	PASS	PASS	PASS	1654427	0.967353	0.520034	3389	0.826536	PASS	PASS
S217_pool1	217	Plate 1B index G	4,4-BPF	4,4-BPF (Bisphenol F)	0.1	4,4-BPF_0.1	1	FALSE	FALSE	FALSE	A	4	A4	R912	GAACTGTAT	F937	TCTAACCAT	BPA	620-92-8	4-[(4-hydroxyphenyl)methyl]phenol	S217_pool1	PASS	PASS	PASS	PASS	PASS	PASS	1470014	0.969038	0.486622	3038	0.8432	PASS	PASS
S217_pool2	601	Plate 1D index H	4,4-BPF	4,4-BPF (Bisphenol F)	0.1	4,4-BPF_0.1	2	FALSE	FALSE	FALSE	A	4	A4	R943	TGCTTATTC	F937	TCTAACCAT	BPA	620-92-8	4-[(4-hydroxyphenyl)methyl]phenol	S217_pool2	PASS	PASS	PASS	PASS	PASS	PASS	1990620	0.971143	0.536762	3436	0.82466	PASS	PASS
S218_pool1	218	Plate 1B index G	D-8	D-8	0.1	D-8_0.1	1	FALSE	FALSE	FALSE	B	4	B4	R912	GAACTGTAT	F938	ATACGCAGC	Non-Bisphenol	95235-30-6	4-(4-propan-2-yloxyphenyl)sulfonylphenol	S218_pool1	PASS	PASS	PASS	PASS	PASS	PASS	1613629	0.966182	0.485779	2928	0.847784	PASS	PASS
S218_pool2	602	Plate 1D index H	D-8	D-8	0.1	D-8_0.1	2	FALSE	FALSE	FALSE	B	4	B4	R943	TGCTTATTC	F938	ATACGCAGC	Non-Bisphenol	95235-30-6	4-(4-propan-2-yloxyphenyl)sulfonylphenol	S218_pool2	PASS	PASS	PASS	PASS	PASS	PASS	1852757	0.966974	0.524382	3277	0.831336	PASS	PASS
S219_pool1	219	Plate 1B index G	BPS	Bisphenol S	0.1	BPS_0.1	1	FALSE	FALSE	FALSE	C	4	C4	R912	GAACTGTAT	F939	GCCGTTACA	BPS	80-09-1	4-(4-hydroxyphenyl)sulfonylphenol	S219_pool1	PASS	PASS	PASS	PASS	PASS	PASS	1653786	0.95875	0.488042	2951	0.846496	PASS	PASS
S219_pool2	603	Plate 1D index H	BPS	Bisphenol S	0.1	BPS_0.1	2	FALSE	FALSE	FALSE	C	4	C4	R943	TGCTTATTC	F939	GCCGTTACA	BPS	80-09-1	4-(4-hydroxyphenyl)sulfonylphenol	S219_pool2	PASS	PASS	PASS	PASS	PASS	PASS	2063952	0.961194	0.529086	3273	0.831156	PASS	PASS
S22_pool1	22	Plate 1A index E	Pergafast201	Pergafast 201	0.01	Pergafast201_0.01	1	FALSE	FALSE	FALSE	F	3	F3	R911	GGGTTGTTA	F934	GCAGATGCA	N/A	N/A	N/A	S22_pool1	PASS	PASS	PASS	PASS	PASS	PASS	1699183	0.959878	0.520433	3346	0.828502	PASS	PASS
S22_pool2	406	Plate 1C index F	Pergafast201	Pergafast 201	0.01	Pergafast201_0.01	2	FALSE	FALSE	FALSE	F	3	F3	R938	ATTCGAATC	F934	GCAGATGCA	N/A	N/A	N/A	S22_pool2	PASS	PASS	PASS	PASS	PASS	PASS	2145341	0.95574	0.544482	3461	0.823052	PASS	PASS
S22_pool4	886	Plate 4 index H	BPTMC	BPTMC	0.01	BPTMC_0.01	4	FALSE	FALSE	FALSE	F	3	F3	R938	ATTCGAATC	F942	ATACCGGCA	BPA	129188-99-4	4-[1-(4-hydroxyphenyl)-3,3,5-trimethylcyclohexyl]phenol	S22_pool4	PASS	PASS	PASS	PASS	PASS	PASS	5439548	0.970773	0.573058	2773	0.855521	PASS	PASS
S220_pool1	220	Plate 1B index G	BADGE	BADGE	0.1	BADGE_0.1	1	FALSE	FALSE	FALSE	D	4	D4	R912	GAACTGTAT	F940	GCACCTATT	Non-Bisphenol	1675-54-3	2-[[4-[2-[4-(oxiran-2-ylmethoxy)phenyl]propan-2-yl]phenoxy]methyl]oxirane	S220_pool1	PASS	PASS	PASS	PASS	PASS	PASS	1606146	0.965943	0.489861	2972	0.846004	PASS	PASS
S220_pool2	604	Plate 1D index H	BADGE	BADGE	0.1	BADGE_0.1	2	FALSE	FALSE	FALSE	D	4	D4	R943	TGCTTATTC	F940	GCACCTATT	Non-Bisphenol	1675-54-3	2-[[4-[2-[4-(oxiran-2-ylmethoxy)phenyl]propan-2-yl]phenoxy]methyl]oxirane	S220_pool2	PASS	PASS	PASS	PASS	PASS	PASS	2490996	0.967663	0.552691	3386	0.825857	PASS	PASS
S221_pool1	221	Plate 1B index G	2,4-BPF	2,4-BPF (BPF Analog)	0.1	2,4-BPF_0.1	1	FALSE	FALSE	FALSE	E	4	E4	R912	GAACTGTAT	F941	GATTGTGTT	BPA	2467-03-0	2-[(4-hydroxyphenyl)methyl]phenol	S221_pool1	PASS	PASS	PASS	PASS	PASS	PASS	1874226	0.967403	0.49736	2913	0.848258	PASS	PASS
S221_pool2	605	Plate 1D index H	2,4-BPF	2,4-BPF (BPF Analog)	0.1	2,4-BPF_0.1	2	FALSE	FALSE	FALSE	E	4	E4	R943	TGCTTATTC	F941	GATTGTGTT	BPA	2467-03-0	2-[(4-hydroxyphenyl)methyl]phenol	S221_pool2	PASS	PASS	PASS	PASS	PASS	PASS	2434723	0.970235	0.547766	3301	0.830005	PASS	PASS
S222_pool1	222	Plate 1B index G	Pergafast201	Pergafast 201	0.1	Pergafast201_0.1	1	FALSE	FALSE	FALSE	F	4	F4	R912	GAACTGTAT	F942	ATACCGGCA	N/A	N/A	N/A	S222_pool1	PASS	PASS	PASS	PASS	PASS	PASS	1692847	0.95447	0.492168	2970	0.846219	PASS	PASS
S222_pool2	606	Plate 1D index H	Pergafast201	Pergafast 201	0.1	Pergafast201_0.1	2	FALSE	FALSE	FALSE	F	4	F4	R943	TGCTTATTC	F942	ATACCGGCA	N/A	N/A	N/A	S222_pool2	PASS	PASS	PASS	PASS	PASS	PASS	2067295	0.95606	0.533478	3333	0.829008	PASS	PASS
S223_pool1	223	Plate 1B index G	2,4-BPS	2,4-BPS	0.1	2,4-BPS_0.1	1	FALSE	FALSE	FALSE	G	4	G4	R912	GAACTGTAT	F943	CGTAACTTA	BPS	5397-34-2	2-(4-hydroxyphenyl)sulfonylphenol	S223_pool1	PASS	PASS	PASS	PASS	PASS	PASS	1538815	0.971196	0.486223	2995	0.845158	PASS	PASS
S223_pool2	607	Plate 1D index H	2,4-BPS	2,4-BPS	0.1	2,4-BPS_0.1	2	FALSE	FALSE	FALSE	G	4	G4	R943	TGCTTATTC	F943	CGTAACTTA	BPS	5397-34-2	2-(4-hydroxyphenyl)sulfonylphenol	S223_pool2	PASS	PASS	PASS	PASS	PASS	PASS	1692823	0.970611	0.512801	3267	0.832814	PASS	PASS
S224_pool1	224	Plate 1B index G	BPS-MAE	BPS-MAE	0.1	BPS-MAE_0.1	1	FALSE	FALSE	FALSE	H	4	H4	R912	GAACTGTAT	F944	GGTCTAGCT	Non-Bisphenol	97042-18-7	4-(4-prop-2-enoxyphenyl)sulfonylphenol	S224_pool1	PASS	PASS	PASS	PASS	PASS	PASS	1400054	0.953955	0.472601	2916	0.848194	PASS	PASS
S224_pool2	608	Plate 1D index H	BPS-MAE	BPS-MAE	0.1	BPS-MAE_0.1	2	FALSE	FALSE	FALSE	H	4	H4	R943	TGCTTATTC	F944	GGTCTAGCT	Non-Bisphenol	97042-18-7	4-(4-prop-2-enoxyphenyl)sulfonylphenol	S224_pool2	PASS	PASS	PASS	PASS	PASS	PASS	1651868	0.967204	0.520167	3370	0.827474	PASS	PASS
S225_pool1	225	Plate 1B index G	4,4-BPF	4,4-BPF (Bisphenol F)	0.5	4,4-BPF_0.5	1	FALSE	FALSE	FALSE	A	5	A5	R913	GTTTATACT	F937	TCTAACCAT	BPA	620-92-8	4-[(4-hydroxyphenyl)methyl]phenol	S225_pool1	PASS	PASS	PASS	PASS	PASS	PASS	1871118	0.968423	0.479523	2687	0.858852	PASS	PASS
S225_pool2	609	Plate 1D index H	4,4-BPF	4,4-BPF (Bisphenol F)	0.5	4,4-BPF_0.5	2	FALSE	FALSE	FALSE	A	5	A5	R945	TCAGCTAAT	F937	TCTAACCAT	BPA	620-92-8	4-[(4-hydroxyphenyl)methyl]phenol	S225_pool2	PASS	PASS	PASS	PASS	PASS	PASS	1728234	0.970487	0.52314	3400	0.826341	PASS	PASS
S226_pool1	226	Plate 1B index G	D-8	D-8	0.5	D-8_0.5	1	FALSE	FALSE	FALSE	B	5	B5	R913	GTTTATACT	F938	ATACGCAGC	Non-Bisphenol	95235-30-6	4-(4-propan-2-yloxyphenyl)sulfonylphenol	S226_pool1	PASS	PASS	PASS	PASS	PASS	PASS	1746721	0.970603	0.493988	2932	0.847418	PASS	PASS
S226_pool2	610	Plate 1D index H	D-8	D-8	0.5	D-8_0.5	2	FALSE	FALSE	FALSE	B	5	B5	R945	TCAGCTAAT	F938	ATACGCAGC	Non-Bisphenol	95235-30-6	4-(4-propan-2-yloxyphenyl)sulfonylphenol	S226_pool2	PASS	PASS	PASS	PASS	PASS	PASS	1528584	0.971369	0.507565	3317	0.829624	PASS	PASS
S227_pool1	227	Plate 1B index G	BPS	Bisphenol S	0.5	BPS_0.5	1	FALSE	FALSE	FALSE	C	5	C5	R913	GTTTATACT	F939	GCCGTTACA	BPS	80-09-1	4-(4-hydroxyphenyl)sulfonylphenol	S227_pool1	PASS	PASS	PASS	PASS	PASS	PASS	1876343	0.961372	0.496295	2865	0.850436	PASS	PASS
S227_pool2	611	Plate 1D index H	BPS	Bisphenol S	0.5	BPS_0.5	2	FALSE	FALSE	FALSE	C	5	C5	R945	TCAGCTAAT	F939	GCCGTTACA	BPS	80-09-1	4-(4-hydroxyphenyl)sulfonylphenol	S227_pool2	PASS	PASS	PASS	PASS	PASS	PASS	1819863	0.970055	0.522519	3316	0.829474	PASS	PASS
S228_pool1	228	Plate 1B index G	BADGE	BADGE	0.5	BADGE_0.5	1	FALSE	FALSE	FALSE	D	5	D5	R913	GTTTATACT	F940	GCACCTATT	Non-Bisphenol	1675-54-3	2-[[4-[2-[4-(oxiran-2-ylmethoxy)phenyl]propan-2-yl]phenoxy]methyl]oxirane	S228_pool1	PASS	PASS	PASS	PASS	PASS	PASS	1707738	0.965073	0.492878	2945	0.84721	PASS	PASS
S228_pool2	612	Plate 1D index H	BADGE	BADGE	0.5	BADGE_0.5	2	FALSE	FALSE	FALSE	D	5	D5	R945	TCAGCTAAT	F940	GCACCTATT	Non-Bisphenol	1675-54-3	2-[[4-[2-[4-(oxiran-2-ylmethoxy)phenyl]propan-2-yl]phenoxy]methyl]oxirane	S228_pool2	PASS	PASS	PASS	PASS	PASS	PASS	1856435	0.965521	0.519679	3245	0.83252	PASS	PASS
S229_pool1	229	Plate 1B index G	2,4-BPF	2,4-BPF (BPF Analog)	0.5	2,4-BPF_0.5	1	FALSE	FALSE	FALSE	E	5	E5	R913	GTTTATACT	F941	GATTGTGTT	BPA	2467-03-0	2-[(4-hydroxyphenyl)methyl]phenol	S229_pool1	PASS	PASS	PASS	PASS	PASS	PASS	2155602	0.969377	0.508896	2924	0.848133	PASS	PASS
S229_pool2	613	Plate 1D index H	2,4-BPF	2,4-BPF (BPF Analog)	0.5	2,4-BPF_0.5	2	FALSE	FALSE	FALSE	E	5	E5	R945	TCAGCTAAT	F941	GATTGTGTT	BPA	2467-03-0	2-[(4-hydroxyphenyl)methyl]phenol	S229_pool2	PASS	PASS	PASS	PASS	PASS	PASS	1889446	0.969152	0.523095	3249	0.832475	PASS	PASS
S23_pool1	23	Plate 1A index E	2,4-BPS	2,4-BPS	0.01	2,4-BPS_0.01	1	FALSE	FALSE	FALSE	G	3	G3	R911	GGGTTGTTA	F935	TAACGCGTC	BPS	5397-34-2	2-(4-hydroxyphenyl)sulfonylphenol	S23_pool1	PASS	PASS	PASS	PASS	PASS	PASS	1946237	0.966256	0.534055	3450	0.823846	PASS	PASS
S23_pool2	407	Plate 1C index F	2,4-BPS	2,4-BPS	0.01	2,4-BPS_0.01	2	FALSE	FALSE	FALSE	G	3	G3	R938	ATTCGAATC	F935	TAACGCGTC	BPS	5397-34-2	2-(4-hydroxyphenyl)sulfonylphenol	S23_pool2	PASS	PASS	PASS	PASS	PASS	PASS	2242305	0.965246	0.545592	3454	0.823743	PASS	PASS
S23_pool4	887	Plate 4 index H	BPTMC	BPTMC	0.01	BPTMC_0.01	4	FALSE	FALSE	FALSE	G	3	G3	R938	ATTCGAATC	F943	CGTAACTTA	BPA	129188-99-4	4-[1-(4-hydroxyphenyl)-3,3,5-trimethylcyclohexyl]phenol	S23_pool4	PASS	PASS	PASS	PASS	PASS	PASS	1656044	0.967703	0.488352	2934	0.848457	PASS	PASS
S230_pool1	230	Plate 1B index G	Pergafast201	Pergafast 201	0.5	Pergafast201_0.5	1	FALSE	FALSE	FALSE	F	5	F5	R913	GTTTATACT	F942	ATACCGGCA	N/A	N/A	N/A	S230_pool1	PASS	PASS	PASS	PASS	PASS	PASS	1857413	0.967921	0.501043	2959	0.846095	PASS	PASS
S230_pool2	614	Plate 1D index H	Pergafast201	Pergafast 201	0.5	Pergafast201_0.5	2	FALSE	FALSE	FALSE	F	5	F5	R945	TCAGCTAAT	F942	ATACCGGCA	N/A	N/A	N/A	S230_pool2	PASS	PASS	PASS	PASS	PASS	PASS	1863374	0.969699	0.522252	3275	0.83142	PASS	PASS
S231_pool1	231	Plate 1B index G	2,4-BPS	2,4-BPS	0.5	2,4-BPS_0.5	1	FALSE	FALSE	FALSE	G	5	G5	R913	GTTTATACT	F943	CGTAACTTA	BPS	5397-34-2	2-(4-hydroxyphenyl)sulfonylphenol	S231_pool1	PASS	PASS	PASS	PASS	PASS	PASS	1951581	0.968568	0.50406	2957	0.846371	PASS	PASS
S231_pool2	615	Plate 1D index H	2,4-BPS	2,4-BPS	0.5	2,4-BPS_0.5	2	FALSE	FALSE	FALSE	G	5	G5	R945	TCAGCTAAT	F943	CGTAACTTA	BPS	5397-34-2	2-(4-hydroxyphenyl)sulfonylphenol	S231_pool2	PASS	PASS	PASS	PASS	PASS	PASS	1468037	0.968346	0.508453	3331	0.829172	PASS	PASS
S232_pool1	232	Plate 1B index G	BPS-MAE	BPS-MAE	0.5	BPS-MAE_0.5	1	FALSE	FALSE	FALSE	H	5	H5	R913	GTTTATACT	F944	GGTCTAGCT	Non-Bisphenol	97042-18-7	4-(4-prop-2-enoxyphenyl)sulfonylphenol	S232_pool1	PASS	PASS	PASS	PASS	PASS	PASS	1950260	0.946638	0.515463	3093	0.841007	PASS	PASS
S232_pool2	616	Plate 1D index H	BPS-MAE	BPS-MAE	0.5	BPS-MAE_0.5	2	FALSE	FALSE	FALSE	H	5	H5	R945	TCAGCTAAT	F944	GGTCTAGCT	Non-Bisphenol	97042-18-7	4-(4-prop-2-enoxyphenyl)sulfonylphenol	S232_pool2	PASS	PASS	PASS	PASS	PASS	PASS	1583496	0.968757	0.512446	3344	0.828987	PASS	PASS
S233_pool1	233	Plate 1B index G	4,4-BPF	4,4-BPF (Bisphenol F)	1	4,4-BPF_1	1	FALSE	FALSE	FALSE	A	6	A6	R919	ACTCATGTA	F937	TCTAACCAT	BPA	620-92-8	4-[(4-hydroxyphenyl)methyl]phenol	S233_pool1	PASS	PASS	PASS	PASS	PASS	PASS	1999579	0.966979	0.484625	2653	0.860756	PASS	PASS
S233_pool2	617	Plate 1D index H	4,4-BPF	4,4-BPF (Bisphenol F)	1	4,4-BPF_1	2	FALSE	FALSE	FALSE	A	6	A6	R946	TGATTAAGC	F937	TCTAACCAT	BPA	620-92-8	4-[(4-hydroxyphenyl)methyl]phenol	S233_pool2	PASS	PASS	PASS	PASS	PASS	PASS	1947416	0.967368	0.528509	3314	0.830109	PASS	PASS
S234_pool1	234	Plate 1B index G	D-8	D-8	1	D-8_1	1	FALSE	FALSE	FALSE	B	6	B6	R919	ACTCATGTA	F938	ATACGCAGC	Non-Bisphenol	95235-30-6	4-(4-propan-2-yloxyphenyl)sulfonylphenol	S234_pool1	PASS	PASS	PASS	PASS	PASS	PASS	1900401	0.971731	0.501575	2935	0.847358	PASS	PASS
S234_pool2	618	Plate 1D index H	D-8	D-8	1	D-8_1	2	FALSE	FALSE	FALSE	B	6	B6	R946	TGATTAAGC	F938	ATACGCAGC	Non-Bisphenol	95235-30-6	4-(4-propan-2-yloxyphenyl)sulfonylphenol	S234_pool2	PASS	PASS	PASS	PASS	PASS	PASS	1891612	0.969859	0.519856	3220	0.833594	PASS	PASS
S235_pool1	235	Plate 1B index G	BPS	Bisphenol S	1	BPS_1	1	FALSE	FALSE	FALSE	C	6	C6	R919	ACTCATGTA	F939	GCCGTTACA	BPS	80-09-1	4-(4-hydroxyphenyl)sulfonylphenol	S235_pool1	PASS	PASS	PASS	PASS	PASS	PASS	1728414	0.958201	0.491947	2952	0.846586	PASS	PASS
S235_pool2	619	Plate 1D index H	BPS	Bisphenol S	1	BPS_1	2	FALSE	FALSE	FALSE	C	6	C6	R946	TGATTAAGC	F939	GCCGTTACA	BPS	80-09-1	4-(4-hydroxyphenyl)sulfonylphenol	S235_pool2	PASS	PASS	PASS	PASS	PASS	PASS	2258243	0.971537	0.538581	3314	0.829604	PASS	PASS
S236_pool1	236	Plate 1B index G	BADGE	BADGE	1	BADGE_1	1	FALSE	FALSE	FALSE	D	6	D6	R919	ACTCATGTA	F940	GCACCTATT	Non-Bisphenol	1675-54-3	2-[[4-[2-[4-(oxiran-2-ylmethoxy)phenyl]propan-2-yl]phenoxy]methyl]oxirane	S236_pool1	PASS	PASS	PASS	PASS	PASS	PASS	2074116	0.967127	0.51076	2984	0.845511	PASS	PASS
S236_pool2	620	Plate 1D index H	BADGE	BADGE	1	BADGE_1	2	FALSE	FALSE	FALSE	D	6	D6	R946	TGATTAAGC	F940	GCACCTATT	Non-Bisphenol	1675-54-3	2-[[4-[2-[4-(oxiran-2-ylmethoxy)phenyl]propan-2-yl]phenoxy]methyl]oxirane	S236_pool2	PASS	PASS	PASS	PASS	PASS	PASS	2323755	0.966298	0.539735	3253	0.832285	PASS	PASS
S237_pool1	237	Plate 1B index G	2,4-BPF	2,4-BPF (BPF Analog)	1	2,4-BPF_1	1	FALSE	FALSE	FALSE	E	6	E6	R919	ACTCATGTA	F941	GATTGTGTT	BPA	2467-03-0	2-[(4-hydroxyphenyl)methyl]phenol	S237_pool1	PASS	PASS	PASS	PASS	PASS	PASS	2080324	0.970352	0.510228	2966	0.84574	PASS	PASS
S237_pool2	621	Plate 1D index H	2,4-BPF	2,4-BPF (BPF Analog)	1	2,4-BPF_1	2	FALSE	FALSE	FALSE	E	6	E6	R946	TGATTAAGC	F941	GATTGTGTT	BPA	2467-03-0	2-[(4-hydroxyphenyl)methyl]phenol	S237_pool2	PASS	PASS	PASS	PASS	PASS	PASS	2202481	0.965812	0.528065	3190	0.83511	PASS	PASS
S238_pool1	238	Plate 1B index G	Pergafast201	Pergafast 201	1	Pergafast201_1	1	FALSE	FALSE	FALSE	F	6	F6	R919	ACTCATGTA	F942	ATACCGGCA	N/A	N/A	N/A	S238_pool1	PASS	PASS	PASS	PASS	PASS	PASS	1833804	0.957891	0.501486	3009	0.844376	PASS	PASS
S238_pool2	622	Plate 1D index H	Pergafast201	Pergafast 201	1	Pergafast201_1	2	FALSE	FALSE	FALSE	F	6	F6	R946	TGATTAAGC	F942	ATACCGGCA	N/A	N/A	N/A	S238_pool2	PASS	PASS	PASS	PASS	PASS	PASS	1939754	0.954438	0.519723	3186	0.835459	PASS	PASS
S239_pool1	239	Plate 1B index G	2,4-BPS	2,4-BPS	1	2,4-BPS_1	1	FALSE	FALSE	FALSE	G	6	G6	R919	ACTCATGTA	F943	CGTAACTTA	BPS	5397-34-2	2-(4-hydroxyphenyl)sulfonylphenol	S239_pool1	PASS	PASS	PASS	PASS	PASS	PASS	2111369	0.970495	0.5069	2879	0.849599	PASS	PASS
S239_pool2	623	Plate 1D index H	2,4-BPS	2,4-BPS	1	2,4-BPS_1	2	FALSE	FALSE	FALSE	G	6	G6	R946	TGATTAAGC	F943	CGTAACTTA	BPS	5397-34-2	2-(4-hydroxyphenyl)sulfonylphenol	S239_pool2	PASS	PASS	PASS	PASS	PASS	PASS	1798892	0.967317	0.524338	3344	0.828284	PASS	PASS
S24_pool1	24	Plate 1A index E	BPS-MAE	BPS-MAE	0.01	BPS-MAE_0.01	1	FALSE	FALSE	FALSE	H	3	H3	R911	GGGTTGTTA	F936	AAGTAGGCT	Non-Bisphenol	97042-18-7	4-(4-prop-2-enoxyphenyl)sulfonylphenol	S24_pool1	PASS	PASS	PASS	PASS	PASS	PASS	1594429	0.957556	0.514754	3360	0.828178	PASS	PASS
S24_pool2	408	Plate 1C index F	BPS-MAE	BPS-MAE	0.01	BPS-MAE_0.01	2	FALSE	FALSE	FALSE	H	3	H3	R938	ATTCGAATC	F936	AAGTAGGCT	Non-Bisphenol	97042-18-7	4-(4-prop-2-enoxyphenyl)sulfonylphenol	S24_pool2	PASS	PASS	PASS	PASS	PASS	PASS	2023755	0.967466	0.541421	3484	0.822111	PASS	PASS
S24_pool4	888	Plate 4 index H	BPTMC	BPTMC	0.01	BPTMC_0.01	4	FALSE	FALSE	FALSE	H	3	H3	R938	ATTCGAATC	F944	GGTCTAGCT	BPA	129188-99-4	4-[1-(4-hydroxyphenyl)-3,3,5-trimethylcyclohexyl]phenol	S24_pool4	PASS	PASS	PASS	PASS	PASS	PASS	5582970	0.969495	0.586768	3036	0.843074	PASS	PASS
S240_pool1	240	Plate 1B index G	BPS-MAE	BPS-MAE	1	BPS-MAE_1	1	FALSE	FALSE	FALSE	H	6	H6	R919	ACTCATGTA	F944	GGTCTAGCT	Non-Bisphenol	97042-18-7	4-(4-prop-2-enoxyphenyl)sulfonylphenol	S240_pool1	PASS	PASS	PASS	PASS	PASS	PASS	2086784	0.956421	0.511514	2961	0.84656	PASS	PASS
S240_pool2	624	Plate 1D index H	BPS-MAE	BPS-MAE	1	BPS-MAE_1	2	FALSE	FALSE	FALSE	H	6	H6	R946	TGATTAAGC	F944	GGTCTAGCT	Non-Bisphenol	97042-18-7	4-(4-prop-2-enoxyphenyl)sulfonylphenol	S240_pool2	PASS	PASS	PASS	PASS	PASS	PASS	2010830	0.957703	0.536939	3377	0.827454	PASS	PASS
S241_pool1	241	Plate 1B index G	4,4-BPF	4,4-BPF (Bisphenol F)	5	4,4-BPF_5	1	FALSE	FALSE	FALSE	A	7	A7	R920	ATTCGCTCT	F937	TCTAACCAT	BPA	620-92-8	4-[(4-hydroxyphenyl)methyl]phenol	S241_pool1	PASS	PASS	PASS	PASS	PASS	PASS	2304003	0.966914	0.514132	2971	0.846381	PASS	PASS
S241_pool2	625	Plate 1D index H	4,4-BPF	4,4-BPF (Bisphenol F)	5	4,4-BPF_5	2	FALSE	FALSE	FALSE	A	7	A7	R951	ATTGGTTGC	F937	TCTAACCAT	BPA	620-92-8	4-[(4-hydroxyphenyl)methyl]phenol	S241_pool2	PASS	PASS	PASS	PASS	PASS	PASS	1955501	0.963299	0.525802	3276	0.83163	PASS	PASS
S242_pool1	242	Plate 1B index G	D-8	D-8	5	D-8_5	1	FALSE	FALSE	FALSE	B	7	B7	R920	ATTCGCTCT	F938	ATACGCAGC	Non-Bisphenol	95235-30-6	4-(4-propan-2-yloxyphenyl)sulfonylphenol	S242_pool1	PASS	PASS	PASS	PASS	PASS	PASS	2123303	0.96921	0.508098	2937	0.84736	PASS	PASS
S242_pool2	626	Plate 1D index H	D-8	D-8	5	D-8_5	2	FALSE	FALSE	FALSE	B	7	B7	R951	ATTGGTTGC	F938	ATACGCAGC	Non-Bisphenol	95235-30-6	4-(4-propan-2-yloxyphenyl)sulfonylphenol	S242_pool2	PASS	PASS	PASS	PASS	PASS	PASS	1832232	0.970302	0.520034	3299	0.83075	PASS	PASS
S243_pool1	243	Plate 1B index G	BPS	Bisphenol S	5	BPS_5	1	FALSE	FALSE	FALSE	C	7	C7	R920	ATTCGCTCT	F939	GCCGTTACA	BPS	80-09-1	4-(4-hydroxyphenyl)sulfonylphenol	S243_pool1	PASS	PASS	PASS	PASS	PASS	PASS	2165538	0.956416	0.50721	2926	0.848009	PASS	PASS
S243_pool2	627	Plate 1D index H	BPS	Bisphenol S	5	BPS_5	2	FALSE	FALSE	FALSE	C	7	C7	R951	ATTGGTTGC	F939	GCCGTTACA	BPS	80-09-1	4-(4-hydroxyphenyl)sulfonylphenol	S243_pool2	PASS	PASS	PASS	PASS	PASS	PASS	2010790	0.958716	0.529751	3246	0.832679	PASS	PASS
S244_pool1	244	Plate 1B index G	BADGE	BADGE	5	BADGE_5	1	FALSE	FALSE	FALSE	D	7	D7	R920	ATTCGCTCT	F940	GCACCTATT	Non-Bisphenol	1675-54-3	2-[[4-[2-[4-(oxiran-2-ylmethoxy)phenyl]propan-2-yl]phenoxy]methyl]oxirane	S244_pool1	PASS	PASS	PASS	PASS	PASS	PASS	2403886	0.914372	0.521365	2972	0.84588	PASS	PASS
S244_pool2	628	Plate 1D index H	BADGE	BADGE	5	BADGE_5	2	FALSE	FALSE	FALSE	D	7	D7	R951	ATTGGTTGC	F940	GCACCTATT	Non-Bisphenol	1675-54-3	2-[[4-[2-[4-(oxiran-2-ylmethoxy)phenyl]propan-2-yl]phenoxy]methyl]oxirane	S244_pool2	PASS	PASS	PASS	PASS	PASS	PASS	2315852	0.928923	0.542796	3309	0.829562	PASS	PASS
S245_pool1	245	Plate 1B index G	2,4-BPF	2,4-BPF (BPF Analog)	5	2,4-BPF_5	1	FALSE	FALSE	FALSE	E	7	E7	R920	ATTCGCTCT	F941	GATTGTGTT	BPA	2467-03-0	2-[(4-hydroxyphenyl)methyl]phenol	S245_pool1	PASS	PASS	PASS	PASS	PASS	PASS	2216843	0.968451	0.513334	2986	0.845472	PASS	PASS
S245_pool2	629	Plate 1D index H	2,4-BPF	2,4-BPF (BPF Analog)	5	2,4-BPF_5	2	FALSE	FALSE	FALSE	E	7	E7	R951	ATTGGTTGC	F941	GATTGTGTT	BPA	2467-03-0	2-[(4-hydroxyphenyl)methyl]phenol	S245_pool2	PASS	PASS	PASS	PASS	PASS	PASS	2199658	0.968115	0.533345	3271	0.831671	PASS	PASS
S246_pool1	246	Plate 1B index G	Pergafast201	Pergafast 201	5	Pergafast201_5	1	FALSE	FALSE	FALSE	F	7	F7	R920	ATTCGCTCT	F942	ATACCGGCA	N/A	N/A	N/A	S246_pool1	PASS	PASS	PASS	PASS	PASS	PASS	2048979	0.966753	0.501841	2867	0.85044	PASS	PASS
S246_pool2	630	Plate 1D index H	Pergafast201	Pergafast 201	5	Pergafast201_5	2	FALSE	FALSE	FALSE	F	7	F7	R951	ATTGGTTGC	F942	ATACCGGCA	N/A	N/A	N/A	S246_pool2	PASS	PASS	PASS	PASS	PASS	PASS	1931857	0.967957	0.527621	3308	0.830315	PASS	PASS
S247_pool1	247	Plate 1B index G	2,4-BPS	2,4-BPS	5	2,4-BPS_5	1	FALSE	FALSE	FALSE	G	7	G7	R920	ATTCGCTCT	F943	CGTAACTTA	BPS	5397-34-2	2-(4-hydroxyphenyl)sulfonylphenol	S247_pool1	PASS	PASS	PASS	PASS	PASS	PASS	2004465	0.968388	0.506545	2944	0.847146	PASS	PASS
S247_pool2	631	Plate 1D index H	2,4-BPS	2,4-BPS	5	2,4-BPS_5	2	FALSE	FALSE	FALSE	G	7	G7	R951	ATTGGTTGC	F943	CGTAACTTA	BPS	5397-34-2	2-(4-hydroxyphenyl)sulfonylphenol	S247_pool2	PASS	PASS	PASS	PASS	PASS	PASS	1622311	0.9622	0.515463	3330	0.828939	PASS	PASS
S248_pool1	248	Plate 1B index G	BPS-MAE	BPS-MAE	5	BPS-MAE_5	1	FALSE	FALSE	FALSE	H	7	H7	R920	ATTCGCTCT	F944	GGTCTAGCT	Non-Bisphenol	97042-18-7	4-(4-prop-2-enoxyphenyl)sulfonylphenol	S248_pool1	PASS	PASS	PASS	PASS	PASS	PASS	2157663	0.951821	0.507832	2901	0.848941	PASS	PASS
S248_pool2	632	Plate 1D index H	BPS-MAE	BPS-MAE	5	BPS-MAE_5	2	FALSE	FALSE	FALSE	H	7	H7	R951	ATTGGTTGC	F944	GGTCTAGCT	Non-Bisphenol	97042-18-7	4-(4-prop-2-enoxyphenyl)sulfonylphenol	S248_pool2	PASS	PASS	PASS	PASS	PASS	PASS	1938684	0.95971	0.531127	3337	0.828657	PASS	PASS
S249_pool1	249	Plate 1B index G	4,4-BPF	4,4-BPF (Bisphenol F)	10	4,4-BPF_10	1	FALSE	FALSE	FALSE	A	8	A8	R921	TCAGTACAT	F937	TCTAACCAT	BPA	620-92-8	4-[(4-hydroxyphenyl)methyl]phenol	S249_pool1	PASS	PASS	PASS	PASS	PASS	PASS	1831886	0.967947	0.498247	2977	0.846117	PASS	PASS
S249_pool2	633	Plate 1D index H	4,4-BPF	4,4-BPF (Bisphenol F)	10	4,4-BPF_10	2	FALSE	FALSE	FALSE	A	8	A8	R959	GCTATCGAT	F937	TCTAACCAT	BPA	620-92-8	4-[(4-hydroxyphenyl)methyl]phenol	S249_pool2	PASS	PASS	PASS	PASS	PASS	PASS	1822958	0.969119	0.528065	3379	0.827639	PASS	PASS
S25_pool1	25	Plate 1A index E	4,4-BPF	4,4-BPF (Bisphenol F)	0.1	4,4-BPF_0.1	1	FALSE	FALSE	FALSE	A	4	A4	R912	GAACTGTAT	F904	GTGCATTAG	BPA	620-92-8	4-[(4-hydroxyphenyl)methyl]phenol	S25_pool1	PASS	PASS	PASS	PASS	PASS	PASS	2192338	0.964791	0.548254	3501	0.821701	PASS	PASS
S25_pool2	409	Plate 1C index F	4,4-BPF	4,4-BPF (Bisphenol F)	0.1	4,4-BPF_0.1	2	FALSE	FALSE	FALSE	A	4	A4	R943	TGCTTATTC	F904	GTGCATTAG	BPA	620-92-8	4-[(4-hydroxyphenyl)methyl]phenol	S25_pool2	PASS	FAIL	PASS	PASS	PASS	PASS	2422663	0.263074	0.550118	3400	0.825404	PASS	FAIL
S25_pool4	889	Plate 4 index H	DMSO Pool 4	DMSO Pool 4	0	DMSO Pool 4	4	FALSE	FALSE	TRUE	A	4	A4	R943	TGCTTATTC	F937	TCTAACCAT	N/A	N/A	N/A	S25_pool4	PASS	PASS	PASS	PASS	PASS	PASS	5772895	0.953401	0.599414	3153	0.837955	PASS	PASS
S250_pool1	250	Plate 1B index G	D-8	D-8	10	D-8_10	1	FALSE	FALSE	FALSE	B	8	B8	R921	TCAGTACAT	F938	ATACGCAGC	Non-Bisphenol	95235-30-6	4-(4-propan-2-yloxyphenyl)sulfonylphenol	S250_pool1	PASS	PASS	PASS	PASS	PASS	PASS	2061697	0.968956	0.502818	2899	0.849318	PASS	PASS
S250_pool2	634	Plate 1D index H	D-8	D-8	10	D-8_10	2	FALSE	FALSE	FALSE	B	8	B8	R959	GCTATCGAT	F938	ATACGCAGC	Non-Bisphenol	95235-30-6	4-(4-propan-2-yloxyphenyl)sulfonylphenol	S250_pool2	PASS	PASS	PASS	PASS	PASS	PASS	1668876	0.9686	0.515419	3308	0.831057	PASS	PASS
S251_pool1	251	Plate 1B index G	BPS	Bisphenol S	10	BPS_10	1	FALSE	FALSE	FALSE	C	8	C8	R921	TCAGTACAT	F939	GCCGTTACA	BPS	80-09-1	4-(4-hydroxyphenyl)sulfonylphenol	S251_pool1	PASS	PASS	PASS	PASS	PASS	PASS	2044994	0.959163	0.502418	2887	0.849896	PASS	PASS
S251_pool2	635	Plate 1D index H	BPS	Bisphenol S	10	BPS_10	2	FALSE	FALSE	FALSE	C	8	C8	R959	GCTATCGAT	F939	GCCGTTACA	BPS	80-09-1	4-(4-hydroxyphenyl)sulfonylphenol	S251_pool2	PASS	PASS	PASS	PASS	PASS	PASS	1961816	0.966873	0.525181	3296	0.830439	PASS	PASS
S253_pool1	253	Plate 1B index G	2,4-BPF	2,4-BPF (BPF Analog)	10	2,4-BPF_10	1	FALSE	FALSE	FALSE	E	8	E8	R921	TCAGTACAT	F941	GATTGTGTT	BPA	2467-03-0	2-[(4-hydroxyphenyl)methyl]phenol	S253_pool1	PASS	PASS	PASS	PASS	PASS	PASS	2264769	0.966869	0.515597	2992	0.845023	PASS	PASS
S253_pool2	637	Plate 1D index H	2,4-BPF	2,4-BPF (BPF Analog)	10	2,4-BPF_10	2	FALSE	FALSE	FALSE	E	8	E8	R959	GCTATCGAT	F941	GATTGTGTT	BPA	2467-03-0	2-[(4-hydroxyphenyl)methyl]phenol	S253_pool2	PASS	PASS	PASS	PASS	PASS	PASS	2231898	0.949738	0.537294	3306	0.829811	PASS	PASS
S254_pool1	254	Plate 1B index G	Pergafast201	Pergafast 201	10	Pergafast201_10	1	FALSE	FALSE	FALSE	F	8	F8	R921	TCAGTACAT	F942	ATACCGGCA	N/A	N/A	N/A	S254_pool1	PASS	PASS	PASS	PASS	PASS	PASS	1822890	0.967617	0.498824	2966	0.846515	PASS	PASS
S254_pool2	638	Plate 1D index H	Pergafast201	Pergafast 201	10	Pergafast201_10	2	FALSE	FALSE	FALSE	F	8	F8	R959	GCTATCGAT	F942	ATACCGGCA	N/A	N/A	N/A	S254_pool2	PASS	PASS	PASS	PASS	PASS	PASS	1847193	0.968432	0.523051	3294	0.831368	PASS	PASS
S255_pool1	255	Plate 1B index G	2,4-BPS	2,4-BPS	10	2,4-BPS_10	1	FALSE	FALSE	FALSE	G	8	G8	R921	TCAGTACAT	F943	CGTAACTTA	BPS	5397-34-2	2-(4-hydroxyphenyl)sulfonylphenol	S255_pool1	PASS	PASS	PASS	PASS	PASS	PASS	2159763	0.96956	0.511603	2951	0.846531	PASS	PASS
S255_pool2	639	Plate 1D index H	2,4-BPS	2,4-BPS	10	2,4-BPS_10	2	FALSE	FALSE	FALSE	G	8	G8	R959	GCTATCGAT	F943	CGTAACTTA	BPS	5397-34-2	2-(4-hydroxyphenyl)sulfonylphenol	S255_pool2	PASS	PASS	PASS	PASS	PASS	PASS	1761555	0.962451	0.520877	3298	0.830553	PASS	PASS
S256_pool1	256	Plate 1B index G	BPS-MAE	BPS-MAE	10	BPS-MAE_10	1	FALSE	FALSE	FALSE	H	8	H8	R921	TCAGTACAT	F944	GGTCTAGCT	Non-Bisphenol	97042-18-7	4-(4-prop-2-enoxyphenyl)sulfonylphenol	S256_pool1	PASS	PASS	PASS	PASS	PASS	PASS	2062833	0.967571	0.498247	2794	0.853673	PASS	PASS
S256_pool2	640	Plate 1D index H	BPS-MAE	BPS-MAE	10	BPS-MAE_10	2	FALSE	FALSE	FALSE	H	8	H8	R959	GCTATCGAT	F944	GGTCTAGCT	Non-Bisphenol	97042-18-7	4-(4-prop-2-enoxyphenyl)sulfonylphenol	S256_pool2	PASS	PASS	PASS	PASS	PASS	PASS	1625485	0.969918	0.514887	3356	0.827959	PASS	PASS
S257_pool1	257	Plate 1B index G	4,4-BPF	4,4-BPF (Bisphenol F)	50	4,4-BPF_50	1	FALSE	FALSE	FALSE	A	9	A9	R922	TAAGGTAGC	F937	TCTAACCAT	BPA	620-92-8	4-[(4-hydroxyphenyl)methyl]phenol	S257_pool1	PASS	PASS	PASS	PASS	PASS	PASS	1755407	0.969177	0.493766	2949	0.847208	PASS	PASS
S257_pool2	641	Plate 1D index H	4,4-BPF	4,4-BPF (Bisphenol F)	50	4,4-BPF_50	2	FALSE	FALSE	FALSE	A	9	A9	R983	TAGCGACAA	F937	TCTAACCAT	BPA	620-92-8	4-[(4-hydroxyphenyl)methyl]phenol	S257_pool2	PASS	PASS	PASS	PASS	PASS	PASS	1764989	0.968677	0.521054	3364	0.8284	PASS	PASS
S259_pool1	259	Plate 1B index G	BPS	Bisphenol S	50	BPS_50	1	FALSE	FALSE	FALSE	C	9	C9	R922	TAAGGTAGC	F939	GCCGTTACA	BPS	80-09-1	4-(4-hydroxyphenyl)sulfonylphenol	S259_pool1	PASS	PASS	PASS	PASS	PASS	PASS	1780817	0.953844	0.493145	2919	0.8483	PASS	PASS
S259_pool2	643	Plate 1D index H	BPS	Bisphenol S	50	BPS_50	2	FALSE	FALSE	FALSE	C	9	C9	R983	TAGCGACAA	F939	GCCGTTACA	BPS	80-09-1	4-(4-hydroxyphenyl)sulfonylphenol	S259_pool2	PASS	PASS	PASS	PASS	PASS	PASS	2040804	0.969501	0.529307	3288	0.830764	PASS	PASS
S26_pool1	26	Plate 1A index E	D-8	D-8	0.1	D-8_0.1	1	FALSE	FALSE	FALSE	B	4	B4	R912	GAACTGTAT	F906	ACAACCATC	Non-Bisphenol	95235-30-6	4-(4-propan-2-yloxyphenyl)sulfonylphenol	S26_pool1	PASS	PASS	PASS	PASS	PASS	PASS	2057057	0.960851	0.535519	3346	0.828506	PASS	PASS
S26_pool2	410	Plate 1C index F	D-8	D-8	0.1	D-8_0.1	2	FALSE	FALSE	FALSE	B	4	B4	R943	TGCTTATTC	F906	ACAACCATC	Non-Bisphenol	95235-30-6	4-(4-propan-2-yloxyphenyl)sulfonylphenol	S26_pool2	PASS	PASS	PASS	PASS	PASS	PASS	2384773	0.969248	0.549097	3410	0.825333	PASS	PASS
S26_pool4	890	Plate 4 index H	DMSO Pool 4	DMSO Pool 4	0	DMSO Pool 4	4	FALSE	FALSE	TRUE	B	4	B4	R943	TGCTTATTC	F938	ATACGCAGC	N/A	N/A	N/A	S26_pool4	PASS	PASS	PASS	PASS	PASS	PASS	5758958	0.968544	0.59369	3134	0.838942	PASS	PASS
S261_pool1	261	Plate 1B index G	2,4-BPF	2,4-BPF (BPF Analog)	50	2,4-BPF_50	1	FALSE	FALSE	FALSE	E	9	E9	R922	TAAGGTAGC	F941	GATTGTGTT	BPA	2467-03-0	2-[(4-hydroxyphenyl)methyl]phenol	S261_pool1	PASS	PASS	PASS	PASS	PASS	PASS	2093097	0.967341	0.510361	3004	0.84433	PASS	PASS
S261_pool2	645	Plate 1D index H	2,4-BPF	2,4-BPF (BPF Analog)	50	2,4-BPF_50	2	FALSE	FALSE	FALSE	E	9	E9	R983	TAGCGACAA	F941	GATTGTGTT	BPA	2467-03-0	2-[(4-hydroxyphenyl)methyl]phenol	S261_pool2	PASS	PASS	PASS	PASS	PASS	PASS	2084127	0.96698	0.524471	3206	0.834648	PASS	PASS
S262_pool1	262	Plate 1B index G	Pergafast201	Pergafast 201	50	Pergafast201_50	1	FALSE	FALSE	FALSE	F	9	F9	R922	TAAGGTAGC	F942	ATACCGGCA	N/A	N/A	N/A	S262_pool1	PASS	PASS	PASS	PASS	PASS	PASS	2067405	0.963935	0.509473	3021	0.843886	PASS	PASS
S262_pool2	646	Plate 1D index H	Pergafast201	Pergafast 201	50	Pergafast201_50	2	FALSE	FALSE	FALSE	F	9	F9	R983	TAGCGACAA	F942	ATACCGGCA	N/A	N/A	N/A	S262_pool2	PASS	PASS	PASS	PASS	PASS	PASS	1974725	0.969075	0.528642	3318	0.829739	PASS	PASS
S263_pool1	263	Plate 1B index G	2,4-BPS	2,4-BPS	50	2,4-BPS_50	1	FALSE	FALSE	FALSE	G	9	G9	R922	TAAGGTAGC	F943	CGTAACTTA	BPS	5397-34-2	2-(4-hydroxyphenyl)sulfonylphenol	S263_pool1	PASS	PASS	PASS	PASS	PASS	PASS	1859016	0.968834	0.49949	2956	0.846361	PASS	PASS
S263_pool2	647	Plate 1D index H	2,4-BPS	2,4-BPS	50	2,4-BPS_50	2	FALSE	FALSE	FALSE	G	9	G9	R983	TAGCGACAA	F943	CGTAACTTA	BPS	5397-34-2	2-(4-hydroxyphenyl)sulfonylphenol	S263_pool2	PASS	PASS	PASS	PASS	PASS	PASS	1673087	0.968245	0.51644	3313	0.8299	PASS	PASS
S267_pool1	267	Plate 1B index G	BPS	Bisphenol S	100	BPS_100	1	FALSE	FALSE	FALSE	C	10	C10	R923	TGCATGACA	F939	GCCGTTACA	BPS	80-09-1	4-(4-hydroxyphenyl)sulfonylphenol	S267_pool1	PASS	PASS	PASS	PASS	PASS	PASS	1832326	0.961376	0.488441	2722	0.858171	PASS	PASS
S267_pool2	651	Plate 1D index H	BPS	Bisphenol S	100	BPS_100	2	FALSE	FALSE	FALSE	C	10	C10	R986	ACCTGAGGC	F939	GCCGTTACA	BPS	80-09-1	4-(4-hydroxyphenyl)sulfonylphenol	S267_pool2	PASS	PASS	PASS	PASS	PASS	PASS	1869146	0.963073	0.525669	3304	0.830585	PASS	PASS
S27_pool1	27	Plate 1A index E	BPS	Bisphenol S	0.1	BPS_0.1	1	FALSE	FALSE	FALSE	C	4	C4	R912	GAACTGTAT	F908	AAACACCTT	BPS	80-09-1	4-(4-hydroxyphenyl)sulfonylphenol	S27_pool1	PASS	PASS	PASS	PASS	PASS	PASS	1895406	0.960123	0.532724	3448	0.824568	PASS	PASS
S27_pool2	411	Plate 1C index F	BPS	Bisphenol S	0.1	BPS_0.1	2	FALSE	FALSE	FALSE	C	4	C4	R943	TGCTTATTC	F908	AAACACCTT	BPS	80-09-1	4-(4-hydroxyphenyl)sulfonylphenol	S27_pool2	PASS	PASS	PASS	PASS	PASS	PASS	2136006	0.969985	0.538492	3402	0.825843	PASS	PASS
S27_pool4	891	Plate 4 index H	DMSO Pool 4	DMSO Pool 4	0	DMSO Pool 4	4	FALSE	FALSE	TRUE	C	4	C4	R943	TGCTTATTC	F939	GCCGTTACA	N/A	N/A	N/A	S27_pool4	PASS	PASS	PASS	PASS	PASS	PASS	5115594	0.96811	0.57856	3059	0.843167	PASS	PASS
S270_pool1	270	Plate 1B index G	Pergafast201	Pergafast 201	100	Pergafast201_100	1	FALSE	FALSE	FALSE	F	10	F10	R923	TGCATGACA	F942	ATACCGGCA	N/A	N/A	N/A	S270_pool1	PASS	PASS	PASS	PASS	PASS	PASS	1962410	0.960827	0.493278	2811	0.853471	PASS	PASS
S270_pool2	654	Plate 1D index H	Pergafast201	Pergafast 201	100	Pergafast201_100	2	FALSE	FALSE	FALSE	F	10	F10	R986	ACCTGAGGC	F942	ATACCGGCA	N/A	N/A	N/A	S270_pool2	PASS	PASS	PASS	PASS	PASS	PASS	1989360	0.964119	0.526113	3282	0.831814	PASS	PASS
S271_pool1	271	Plate 1B index G	2,4-BPS	2,4-BPS	100	2,4-BPS_100	1	FALSE	FALSE	FALSE	G	10	G10	R923	TGCATGACA	F943	CGTAACTTA	BPS	5397-34-2	2-(4-hydroxyphenyl)sulfonylphenol	S271_pool1	PASS	PASS	PASS	PASS	PASS	PASS	2067578	0.969304	0.496029	2788	0.854296	PASS	PASS
S271_pool2	655	Plate 1D index H	2,4-BPS	2,4-BPS	100	2,4-BPS_100	2	FALSE	FALSE	FALSE	G	10	G10	R986	ACCTGAGGC	F943	CGTAACTTA	BPS	5397-34-2	2-(4-hydroxyphenyl)sulfonylphenol	S271_pool2	PASS	PASS	PASS	PASS	PASS	PASS	1649955	0.939354	0.510494	3291	0.831292	PASS	PASS
S273_pool1	273	Plate 1B index G	17B-estradiol	17B-estradiol	0.1	17B-estradiol_0.1	1	FALSE	FALSE	FALSE	A	11	A11	R924	GACTTCATT	F937	TCTAACCAT	N/A	N/A	N/A	S273_pool1	PASS	PASS	PASS	PASS	PASS	PASS	1636256	0.968819	0.481741	2810	0.853409	PASS	PASS
S273_pool2	657	Plate 1D index H	17B-estradiol	17B-estradiol	0.1	17B-estradiol_0.1	2	FALSE	FALSE	FALSE	A	11	A11	R990	AGCCGATTA	F937	TCTAACCAT	N/A	N/A	N/A	S273_pool2	PASS	PASS	PASS	PASS	PASS	PASS	2323823	0.970466	0.551537	3496	0.822149	PASS	PASS
S274_pool1	274	Plate 1B index G	17B-estradiol	17B-estradiol	1	17B-estradiol_1	1	FALSE	FALSE	FALSE	B	11	B11	R924	GACTTCATT	F938	ATACGCAGC	N/A	N/A	N/A	S274_pool1	PASS	PASS	PASS	PASS	PASS	PASS	1539728	0.955926	0.475795	2851	0.851512	PASS	PASS
S274_pool2	658	Plate 1D index H	17B-estradiol	17B-estradiol	1	17B-estradiol_1	2	FALSE	FALSE	FALSE	B	11	B11	R990	AGCCGATTA	F938	ATACGCAGC	N/A	N/A	N/A	S274_pool2	PASS	PASS	PASS	PASS	PASS	PASS	1914220	0.969212	0.528819	3368	0.827423	PASS	PASS
S275_pool1	275	Plate 1B index G	17B-estradiol	17B-estradiol	10	17B-estradiol_10	1	FALSE	FALSE	FALSE	C	11	C11	R924	GACTTCATT	F939	GCCGTTACA	N/A	N/A	N/A	S275_pool1	PASS	PASS	PASS	PASS	PASS	PASS	1725360	0.968298	0.481342	2789	0.854481	PASS	PASS
S275_pool2	659	Plate 1D index H	17B-estradiol	17B-estradiol	10	17B-estradiol_10	2	FALSE	FALSE	FALSE	C	11	C11	R990	AGCCGATTA	F939	GCCGTTACA	N/A	N/A	N/A	S275_pool2	PASS	PASS	PASS	PASS	PASS	PASS	2285268	0.953029	0.544349	3342	0.82846	PASS	PASS
S276_pool1	276	Plate 1B index G	17B-estradiol	17B-estradiol	100	17B-estradiol_100	1	FALSE	FALSE	FALSE	D	11	D11	R924	GACTTCATT	F940	GCACCTATT	N/A	N/A	N/A	S276_pool1	PASS	PASS	PASS	PASS	PASS	PASS	2064423	0.968112	0.502463	2892	0.850348	PASS	PASS
S276_pool2	660	Plate 1D index H	17B-estradiol	17B-estradiol	100	17B-estradiol_100	2	FALSE	FALSE	FALSE	D	11	D11	R990	AGCCGATTA	F940	GCACCTATT	N/A	N/A	N/A	S276_pool2	PASS	PASS	PASS	PASS	PASS	PASS	2400537	0.966039	0.542574	3309	0.830972	PASS	PASS
S277_pool1	277	Plate 1B index G	17B-estradiol	17B-estradiol	1000	17B-estradiol_1000	1	FALSE	FALSE	FALSE	E	11	E11	R924	GACTTCATT	F941	GATTGTGTT	N/A	N/A	N/A	S277_pool1	PASS	PASS	PASS	PASS	PASS	PASS	2050982	0.965619	0.495674	2795	0.854405	PASS	PASS
S277_pool2	661	Plate 1D index H	17B-estradiol	17B-estradiol	1000	17B-estradiol_1000	2	FALSE	FALSE	FALSE	E	11	E11	R990	AGCCGATTA	F941	GATTGTGTT	N/A	N/A	N/A	S277_pool2	PASS	PASS	PASS	PASS	PASS	PASS	2665858	0.966313	0.558104	3420	0.82579	PASS	PASS
S278_pool1	278	Plate 1B index G	17B-estradiol	17B-estradiol	10000	17B-estradiol_10000	1	FALSE	FALSE	FALSE	F	11	F11	R924	GACTTCATT	F942	ATACCGGCA	N/A	N/A	N/A	S278_pool1	PASS	PASS	PASS	PASS	PASS	PASS	2006935	0.96805	0.492523	2761	0.855758	PASS	PASS
S278_pool2	662	Plate 1D index H	17B-estradiol	17B-estradiol	10000	17B-estradiol_10000	2	FALSE	FALSE	FALSE	F	11	F11	R990	AGCCGATTA	F942	ATACCGGCA	N/A	N/A	N/A	S278_pool2	PASS	PASS	PASS	PASS	PASS	PASS	2105851	0.966394	0.532813	3278	0.831733	PASS	PASS
S279_pool1	279	Plate 1B index G	Cells, no treatment	cells, no treatment	0	Cells, no treatment_0	1	TRUE	FALSE	FALSE	G	11	G11	R924	GACTTCATT	F943	CGTAACTTA	N/A	N/A	N/A	S279_pool1	PASS	PASS	PASS	PASS	PASS	PASS	1808931	0.970743	0.487288	2799	0.853502	PASS	PASS
S279_pool2	663	Plate 1D index H	Cells, no treatment	cells, no treatment	0	Cells, no treatment_0	2	TRUE	FALSE	FALSE	G	11	G11	R990	AGCCGATTA	F943	CGTAACTTA	N/A	N/A	N/A	S279_pool2	PASS	PASS	PASS	PASS	PASS	PASS	1977703	0.969792	0.521809	3164	0.836724	PASS	PASS
S28_pool1	28	Plate 1A index E	BADGE	BADGE	0.1	BADGE_0.1	1	FALSE	FALSE	FALSE	D	4	D4	R912	GAACTGTAT	F916	TTCCGAATT	Non-Bisphenol	1675-54-3	2-[[4-[2-[4-(oxiran-2-ylmethoxy)phenyl]propan-2-yl]phenoxy]methyl]oxirane	S28_pool1	PASS	PASS	PASS	PASS	PASS	PASS	2288229	0.96726	0.544438	3390	0.82633	PASS	PASS
S28_pool2	412	Plate 1C index F	BADGE	BADGE	0.1	BADGE_0.1	2	FALSE	FALSE	FALSE	D	4	D4	R943	TGCTTATTC	F916	TTCCGAATT	Non-Bisphenol	1675-54-3	2-[[4-[2-[4-(oxiran-2-ylmethoxy)phenyl]propan-2-yl]phenoxy]methyl]oxirane	S28_pool2	PASS	PASS	PASS	PASS	PASS	PASS	2456124	0.970878	0.553312	3430	0.824464	PASS	PASS
S28_pool4	892	Plate 4 index H	DMSO Pool 4	DMSO Pool 4	0	DMSO Pool 4	4	FALSE	FALSE	TRUE	D	4	D4	R943	TGCTTATTC	F940	GCACCTATT	N/A	N/A	N/A	S28_pool4	PASS	PASS	PASS	PASS	PASS	PASS	6408846	0.947765	0.616231	3054	0.841991	PASS	PASS
S280_pool1	280	Plate 1B index G	Cells, no treatment	cells, no treatment	0	Cells, no treatment_0	1	TRUE	FALSE	FALSE	H	11	H11	R924	GACTTCATT	F944	GGTCTAGCT	N/A	N/A	N/A	S280_pool1	PASS	PASS	PASS	PASS	PASS	PASS	1716757	0.972189	0.476905	2688	0.858547	PASS	PASS
S280_pool2	664	Plate 1D index H	Cells, no treatment	cells, no treatment	0	Cells, no treatment_0	2	TRUE	FALSE	FALSE	H	11	H11	R990	AGCCGATTA	F944	GGTCTAGCT	N/A	N/A	N/A	S280_pool2	PASS	PASS	PASS	PASS	PASS	PASS	2316854	0.971298	0.542131	3239	0.83313	PASS	PASS
S281_pool1	281	Plate 1B index G	DMSO Pool 1	DMSO 0.1%	0	DMSO Pool 1	1	FALSE	FALSE	TRUE	A	12	A12	R935	TAGCTCTTC	F937	TCTAACCAT	N/A	N/A	N/A	S281_pool1	PASS	PASS	PASS	PASS	PASS	PASS	1572153	0.969632	0.488796	2968	0.846332	PASS	PASS
S281_pool2	665	Plate 1D index H	DMSO Pool 2	DMSO 0.1%	0	DMSO Pool 2	2	FALSE	FALSE	TRUE	A	12	A12	R996	GATAGCGGA	F937	TCTAACCAT	N/A	N/A	N/A	S281_pool2	PASS	PASS	PASS	PASS	PASS	PASS	2370344	0.93518	0.53126	3077	0.840796	PASS	PASS
S282_pool1	282	Plate 1B index G	DMSO Pool 1	DMSO 0.1%	0	DMSO Pool 1	1	FALSE	FALSE	TRUE	B	12	B12	R935	TAGCTCTTC	F938	ATACGCAGC	N/A	N/A	N/A	S282_pool1	PASS	PASS	PASS	PASS	PASS	PASS	1686630	0.922933	0.488486	2896	0.849548	PASS	PASS
S282_pool2	666	Plate 1D index H	DMSO Pool 2	DMSO 0.1%	0	DMSO Pool 2	2	FALSE	FALSE	TRUE	B	12	B12	R996	GATAGCGGA	F938	ATACGCAGC	N/A	N/A	N/A	S282_pool2	PASS	PASS	PASS	PASS	PASS	PASS	1845712	0.968521	0.513689	3122	0.838146	PASS	PASS
S283_pool1	283	Plate 1B index G	DMSO Pool 1	DMSO 0.1%	0	DMSO Pool 1	1	FALSE	FALSE	TRUE	C	12	C12	R935	TAGCTCTTC	F939	GCCGTTACA	N/A	N/A	N/A	S283_pool1	PASS	PASS	PASS	PASS	PASS	PASS	1839730	0.966387	0.484448	2762	0.855178	PASS	PASS
S283_pool2	667	Plate 1D index H	DMSO Pool 2	DMSO 0.1%	0	DMSO Pool 2	2	FALSE	FALSE	TRUE	C	12	C12	R996	GATAGCGGA	F939	GCCGTTACA	N/A	N/A	N/A	S283_pool2	PASS	PASS	PASS	PASS	PASS	PASS	2066270	0.968492	0.522208	3085	0.839751	PASS	PASS
S284_pool1	284	Plate 1B index G	DMSO Pool 1	DMSO 0.1%	0	DMSO Pool 1	1	FALSE	FALSE	TRUE	D	12	D12	R935	TAGCTCTTC	F940	GCACCTATT	N/A	N/A	N/A	S284_pool1	PASS	PASS	PASS	PASS	PASS	PASS	1814324	0.970304	0.492745	2874	0.850375	PASS	PASS
S284_pool2	668	Plate 1D index H	DMSO Pool 2	DMSO 0.1%	0	DMSO Pool 2	2	FALSE	FALSE	TRUE	D	12	D12	R996	GATAGCGGA	F940	GCACCTATT	N/A	N/A	N/A	S284_pool2	PASS	PASS	PASS	PASS	PASS	PASS	2233328	0.957923	0.522962	3037	0.842058	PASS	PASS
S285_pool1	285	Plate 1B index G	No cells; Universal human +ve control	No cells; Universal human +ve control	0	No cells; Universal human +ve control_0	1	TRUE	TRUE	FALSE	E	12	E12	R935	TAGCTCTTC	F941	GATTGTGTT	N/A	N/A	N/A	S285_pool1	PASS	PASS	FAIL	PASS	PASS	FAIL	748316	0.967157	0.430891	2545	0.867169	FAIL	FAIL
S285_pool2	669	Plate 1D index H	No cells; Universal human +ve control	No cells; Universal human +ve control	0	No cells; Universal human +ve control_0	2	TRUE	TRUE	FALSE	E	12	E12	R996	GATAGCGGA	F941	GATTGTGTT	N/A	N/A	N/A	S285_pool2	PASS	PASS	PASS	PASS	PASS	FAIL	1523649	0.969001	0.54111	2847	0.851706	FAIL	FAIL
S286_pool1	286	Plate 1B index G	No cells; Brain +ve control	No cells; Brain +ve control	0	No cells; Brain +ve control_0	1	TRUE	TRUE	FALSE	F	12	F12	R935	TAGCTCTTC	F942	ATACCGGCA	N/A	N/A	N/A	S286_pool1	PASS	PASS	FAIL	FAIL	PASS	FAIL	788045	0.947575	0.370946	1847	0.900106	FAIL	FAIL
S286_pool2	670	Plate 1D index H	No cells; Brain +ve control	No cells; Brain +ve control	0	No cells; Brain +ve control_0	2	TRUE	TRUE	FALSE	F	12	F12	R996	GATAGCGGA	F942	ATACCGGCA	N/A	N/A	N/A	S286_pool2	PASS	PASS	PASS	PASS	PASS	FAIL	1415567	0.940799	0.453299	2109	0.887392	FAIL	FAIL
S287_pool1	287	Plate 1B index G	No cells; 1X Lysis buffer	No cells; 1X Lysis buffer	0	No cells; 1X Lysis buffer_0	1	TRUE	FALSE	FALSE	G	12	G12	R935	TAGCTCTTC	F943	CGTAACTTA	N/A	N/A	N/A	S287_pool1	FAIL	PASS	FAIL	FAIL	FAIL	FAIL	3391	0.954485	0.0088743	624	0.971117	FAIL	FAIL
S287_pool2	671	Plate 1D index H	No cells; 1X Lysis buffer	No cells; 1X Lysis buffer	0	No cells; 1X Lysis buffer_0	2	TRUE	FALSE	FALSE	G	12	G12	R996	GATAGCGGA	F943	CGTAACTTA	N/A	N/A	N/A	S287_pool2	FAIL	PASS	FAIL	FAIL	FAIL	FAIL	3383	0.965483	0.0105604	251	0.987916	FAIL	FAIL
S288_pool1	288	Plate 1B index G	No cells; media only	No cells; media only	0	No cells; media only_0	1	TRUE	FALSE	FALSE	H	12	H12	R935	TAGCTCTTC	F944	GGTCTAGCT	N/A	N/A	N/A	S288_pool1	FAIL	PASS	FAIL	FAIL	PASS	FAIL	15931	0.968867	0.0532014	1192	0.943186	FAIL	FAIL
S288_pool2	672	Plate 1D index H	No cells; media only	No cells; media only	0	No cells; media only_0	2	TRUE	FALSE	FALSE	H	12	H12	R996	GATAGCGGA	F944	GGTCTAGCT	N/A	N/A	N/A	S288_pool2	FAIL	PASS	FAIL	FAIL	PASS	FAIL	45976	0.946714	0.127612	1900	0.913153	FAIL	FAIL
S289_pool1	289	Plate 2B index H	BPAP	BPAP (Bisphenol AP)	0.0005	BPAP_0.0005	1	FALSE	FALSE	FALSE	A	1	A1	R936	TGGAACGCT	F937	TCTAACCAT	BPA	1571-75-1	4-[1-(4-hydroxyphenyl)-1-phenylethyl]phenol	S289_pool1	PASS	PASS	PASS	PASS	PASS	PASS	1564908	0.970745	0.509207	3312	0.830572	PASS	PASS
S289_pool2	673	Plate 2D index G	BPAP	BPAP (Bisphenol AP)	0.0005	BPAP_0.0005	2	FALSE	FALSE	FALSE	A	1	A1	R902	TCCTCAGCC	F937	TCTAACCAT	BPA	1571-75-1	4-[1-(4-hydroxyphenyl)-1-phenylethyl]phenol	S289_pool2	PASS	PASS	PASS	PASS	PASS	PASS	2808473	0.960654	0.553534	3276	0.831512	PASS	PASS
S29_pool1	29	Plate 1A index E	2,4-BPF	2,4-BPF (BPF Analog)	0.1	2,4-BPF_0.1	1	FALSE	FALSE	FALSE	E	4	E4	R912	GAACTGTAT	F927	AGCAAGGTC	BPA	2467-03-0	2-[(4-hydroxyphenyl)methyl]phenol	S29_pool1	PASS	PASS	PASS	PASS	PASS	PASS	2048247	0.967229	0.536895	3376	0.827104	PASS	PASS
S29_pool2	413	Plate 1C index F	2,4-BPF	2,4-BPF (BPF Analog)	0.1	2,4-BPF_0.1	2	FALSE	FALSE	FALSE	E	4	E4	R943	TGCTTATTC	F927	AGCAAGGTC	BPA	2467-03-0	2-[(4-hydroxyphenyl)methyl]phenol	S29_pool2	PASS	PASS	PASS	PASS	PASS	PASS	2099949	0.969692	0.542885	3439	0.824291	PASS	PASS
S29_pool4	893	Plate 4 index H	DMSO Pool 4	DMSO Pool 4	0	DMSO Pool 4	4	FALSE	FALSE	TRUE	E	4	E4	R943	TGCTTATTC	F941	GATTGTGTT	N/A	N/A	N/A	S29_pool4	PASS	PASS	PASS	PASS	PASS	PASS	5714294	0.967894	0.579092	2689	0.859193	PASS	PASS
S290_pool1	290	Plate 2B index H	BPC	BPC (Bisphenol C)	0.0005	BPC_0.0005	1	FALSE	FALSE	FALSE	B	1	B1	R936	TGGAACGCT	F938	ATACGCAGC	BPA	79970	4-[2-(4-hydroxy-3-methylphenyl)propan-2-yl]-2-methylphenol	S290_pool1	PASS	PASS	PASS	PASS	PASS	PASS	1549657	0.956404	0.508053	3291	0.831066	PASS	PASS
S290_pool2	674	Plate 2D index G	BPC	BPC (Bisphenol C)	0.0005	BPC_0.0005	2	FALSE	FALSE	FALSE	B	1	B1	R902	TCCTCAGCC	F938	ATACGCAGC	BPA	79970	4-[2-(4-hydroxy-3-methylphenyl)propan-2-yl]-2-methylphenol	S290_pool2	PASS	PASS	PASS	PASS	PASS	PASS	2225648	0.968633	0.536939	3274	0.831613	PASS	PASS
S291_pool1	291	Plate 2B index H	DCDPS	Bis (4-chorophenyl) Sulfone	0.0005	DCDPS_0.0005	1	FALSE	FALSE	FALSE	C	1	C1	R936	TGGAACGCT	F939	GCCGTTACA	Non-Bisphenol	80-07-9	1-chloro-4-(4-chlorophenyl)sulfonylbenzene	S291_pool1	PASS	PASS	PASS	PASS	PASS	PASS	1694876	0.968677	0.518081	3364	0.827675	PASS	PASS
S291_pool2	675	Plate 2D index G	DCDPS	Bis (4-chorophenyl) Sulfone	0.0005	DCDPS_0.0005	2	FALSE	FALSE	FALSE	C	1	C1	R902	TCCTCAGCC	F939	GCCGTTACA	Non-Bisphenol	80-07-9	1-chloro-4-(4-chlorophenyl)sulfonylbenzene	S291_pool2	PASS	PASS	PASS	PASS	PASS	PASS	2715127	0.968232	0.551449	3287	0.831024	PASS	PASS
S292_pool1	292	Plate 2B index H	BPAF	BPAF (Bisphenol AF)	0.0005	BPAF_0.0005	1	FALSE	FALSE	FALSE	D	1	D1	R936	TGGAACGCT	F940	GCACCTATT	BPAF	1478-61-1	4-[1,1,1,3,3,3-hexafluoro-2-(4-hydroxyphenyl)propan-2-yl]phenol	S292_pool1	PASS	PASS	PASS	PASS	PASS	PASS	1781026	0.9578	0.522918	3360	0.827958	PASS	PASS
S292_pool2	676	Plate 2D index G	BPAF	BPAF (Bisphenol AF)	0.0005	BPAF_0.0005	2	FALSE	FALSE	FALSE	D	1	D1	R902	TCCTCAGCC	F940	GCACCTATT	BPAF	1478-61-1	4-[1,1,1,3,3,3-hexafluoro-2-(4-hydroxyphenyl)propan-2-yl]phenol	S292_pool2	PASS	PASS	PASS	PASS	PASS	PASS	2819267	0.965509	0.553623	3244	0.833054	PASS	PASS
S293_pool1	293	Plate 2B index H	BTUM	BTUM	0.0005	BTUM_0.0005	1	FALSE	FALSE	FALSE	E	1	E1	R936	TGGAACGCT	F941	GATTGTGTT	Non-Bisphenol	151882-81-4	1-(4-methylphenyl)sulfonyl-3-[4-[[4-[(4-methylphenyl)sulfonylcarbamoylamino]phenyl]methyl]phenyl]urea	S293_pool1	PASS	PASS	PASS	PASS	PASS	PASS	1921662	0.969984	0.532103	3401	0.825897	PASS	PASS
S293_pool2	677	Plate 2D index G	BTUM	BTUM	0.0005	BTUM_0.0005	2	FALSE	FALSE	FALSE	E	1	E1	R902	TCCTCAGCC	F941	GATTGTGTT	Non-Bisphenol	151882-81-4	1-(4-methylphenyl)sulfonyl-3-[4-[[4-[(4-methylphenyl)sulfonylcarbamoylamino]phenyl]methyl]phenyl]urea	S293_pool2	PASS	PASS	PASS	PASS	PASS	PASS	2402012	0.941182	0.537738	3225	0.834356	PASS	PASS
S294_pool1	294	Plate 2B index H	TGSA	TGSA	0.0005	TGSA_0.0005	1	FALSE	FALSE	FALSE	F	1	F1	R936	TGGAACGCT	F942	ATACCGGCA	BPS	41481-66-7	4-(4-hydroxy-3-prop-2-enylphenyl)sulfonyl-2-prop-2-enylphenol	S294_pool1	PASS	PASS	PASS	PASS	PASS	PASS	1683853	0.819895	0.520921	3385	0.826627	PASS	PASS
S294_pool2	678	Plate 2D index G	TGSA	TGSA	0.0005	TGSA_0.0005	2	FALSE	FALSE	FALSE	F	1	F1	R902	TCCTCAGCC	F942	ATACCGGCA	BPS	41481-66-7	4-(4-hydroxy-3-prop-2-enylphenyl)sulfonyl-2-prop-2-enylphenol	S294_pool2	PASS	PASS	PASS	PASS	PASS	PASS	2684496	0.905542	0.552514	3294	0.830761	PASS	PASS
S295_pool1	295	Plate 2B index H	BPS-MPE	BPS-MPE	0.0005	BPS-MPE_0.0005	1	FALSE	FALSE	FALSE	G	1	G1	R936	TGGAACGCT	F943	CGTAACTTA	Non-Bisphenol	63134-33-8	4-(4-phenylmethoxyphenyl)sulfonylphenol	S295_pool1	PASS	PASS	PASS	PASS	PASS	PASS	1648522	0.968972	0.515952	3341	0.829002	PASS	PASS
S295_pool2	679	Plate 2D index G	BPS-MPE	BPS-MPE	0.0005	BPS-MPE_0.0005	2	FALSE	FALSE	FALSE	G	1	G1	R902	TCCTCAGCC	F943	CGTAACTTA	Non-Bisphenol	63134-33-8	4-(4-phenylmethoxyphenyl)sulfonylphenol	S295_pool2	PASS	PASS	PASS	PASS	PASS	PASS	2168464	0.970732	0.534011	3254	0.832689	PASS	PASS
S297_pool1	297	Plate 2B index H	BPAP	BPAP (Bisphenol AP)	0.001	BPAP_0.001	1	FALSE	FALSE	FALSE	A	2	A2	R937	ATCGCGACT	F937	TCTAACCAT	BPA	1571-75-1	4-[1-(4-hydroxyphenyl)-1-phenylethyl]phenol	S297_pool1	PASS	PASS	PASS	PASS	PASS	PASS	2093087	0.968063	0.537649	3389	0.826058	PASS	PASS
S297_pool2	681	Plate 2D index G	BPAP	BPAP (Bisphenol AP)	0.001	BPAP_0.001	2	FALSE	FALSE	FALSE	A	2	A2	R908	AAGACTCTT	F937	TCTAACCAT	BPA	1571-75-1	4-[1-(4-hydroxyphenyl)-1-phenylethyl]phenol	S297_pool2	PASS	PASS	PASS	PASS	PASS	PASS	2550169	0.961505	0.545858	3261	0.832481	PASS	PASS
S298_pool1	298	Plate 2B index H	BPC	BPC (Bisphenol C)	0.001	BPC_0.001	1	FALSE	FALSE	FALSE	B	2	B2	R937	ATCGCGACT	F938	ATACGCAGC	BPA	79970	4-[2-(4-hydroxy-3-methylphenyl)propan-2-yl]-2-methylphenol	S298_pool1	PASS	PASS	PASS	PASS	PASS	PASS	1979900	0.967044	0.529973	3304	0.829767	PASS	PASS
S298_pool2	682	Plate 2D index G	BPC	BPC (Bisphenol C)	0.001	BPC_0.001	2	FALSE	FALSE	FALSE	B	2	B2	R908	AAGACTCTT	F938	ATACGCAGC	BPA	79970	4-[2-(4-hydroxy-3-methylphenyl)propan-2-yl]-2-methylphenol	S298_pool2	PASS	PASS	PASS	PASS	PASS	PASS	2352777	0.968521	0.539468	3246	0.832724	PASS	PASS
S299_pool1	299	Plate 2B index H	DCDPS	Bis (4-chorophenyl) Sulfone	0.001	DCDPS_0.001	1	FALSE	FALSE	FALSE	C	2	C2	R937	ATCGCGACT	F939	GCCGTTACA	Non-Bisphenol	80-07-9	1-chloro-4-(4-chlorophenyl)sulfonylbenzene	S299_pool1	PASS	PASS	PASS	PASS	PASS	PASS	2313870	0.968426	0.544394	3342	0.828413	PASS	PASS
S299_pool2	683	Plate 2D index G	DCDPS	Bis (4-chorophenyl) Sulfone	0.001	DCDPS_0.001	2	FALSE	FALSE	FALSE	C	2	C2	R908	AAGACTCTT	F939	GCCGTTACA	Non-Bisphenol	80-07-9	1-chloro-4-(4-chlorophenyl)sulfonylbenzene	S299_pool2	PASS	PASS	PASS	PASS	PASS	PASS	2678789	0.966076	0.54821	3246	0.833214	PASS	PASS
S3_pool1	3	Plate 1A index E	BPS	Bisphenol S	0.0005	BPS_0.0005	1	FALSE	FALSE	FALSE	C	1	C1	R902	TCCTCAGCC	F908	AAACACCTT	BPS	80-09-1	4-(4-hydroxyphenyl)sulfonylphenol	S3_pool1	PASS	PASS	PASS	PASS	PASS	PASS	1922042	0.967269	0.532857	3410	0.825031	PASS	PASS
S3_pool2	387	Plate 1C index F	BPS	Bisphenol S	0.0005	BPS_0.0005	2	FALSE	FALSE	FALSE	C	1	C1	R936	TGGAACGCT	F908	AAACACCTT	BPS	80-09-1	4-(4-hydroxyphenyl)sulfonylphenol	S3_pool2	PASS	PASS	PASS	PASS	PASS	PASS	1838236	0.968259	0.530284	3355	0.827692	PASS	PASS
S3_pool4	867	Plate 4 index H	BPA	BPA	0.0005	BPA_0.0005	4	FALSE	FALSE	FALSE	C	1	C1	R936	TGGAACGCT	F939	GCCGTTACA	BPA	80-05-7	4-[2-(4-hydroxyphenyl)propan-2-yl]phenol	S3_pool4	PASS	PASS	PASS	PASS	PASS	PASS	5425571	0.955067	0.586902	3125	0.839259	PASS	PASS
S30_pool1	30	Plate 1A index E	Pergafast201	Pergafast 201	0.1	Pergafast201_0.1	1	FALSE	FALSE	FALSE	F	4	F4	R912	GAACTGTAT	F934	GCAGATGCA	N/A	N/A	N/A	S30_pool1	PASS	PASS	PASS	PASS	PASS	PASS	2070388	0.969513	0.536096	3343	0.828457	PASS	PASS
S30_pool2	414	Plate 1C index F	Pergafast201	Pergafast 201	0.1	Pergafast201_0.1	2	FALSE	FALSE	FALSE	F	4	F4	R943	TGCTTATTC	F934	GCAGATGCA	N/A	N/A	N/A	S30_pool2	PASS	PASS	PASS	PASS	PASS	PASS	2269344	0.964374	0.548076	3451	0.823634	PASS	PASS
S30_pool4	894	Plate 4 index H	DMSO Pool 4	DMSO Pool 4	0	DMSO Pool 4	4	FALSE	FALSE	TRUE	F	4	F4	R943	TGCTTATTC	F942	ATACCGGCA	N/A	N/A	N/A	S30_pool4	PASS	PASS	PASS	PASS	PASS	PASS	5799539	0.968062	0.58455	2774	0.855269	PASS	PASS
S300_pool1	300	Plate 2B index H	BPAF	BPAF (Bisphenol AF)	0.001	BPAF_0.001	1	FALSE	FALSE	FALSE	D	2	D2	R937	ATCGCGACT	F940	GCACCTATT	BPAF	1478-61-1	4-[1,1,1,3,3,3-hexafluoro-2-(4-hydroxyphenyl)propan-2-yl]phenol	S300_pool1	PASS	PASS	PASS	PASS	PASS	PASS	2349778	0.958756	0.552114	3529	0.820696	PASS	PASS
S300_pool2	684	Plate 2D index G	BPAF	BPAF (Bisphenol AF)	0.001	BPAF_0.001	2	FALSE	FALSE	FALSE	D	2	D2	R908	AAGACTCTT	F940	GCACCTATT	BPAF	1478-61-1	4-[1,1,1,3,3,3-hexafluoro-2-(4-hydroxyphenyl)propan-2-yl]phenol	S300_pool2	PASS	PASS	PASS	PASS	PASS	PASS	2673065	0.965275	0.548431	3224	0.833775	PASS	PASS
S301_pool1	301	Plate 2B index H	BTUM	BTUM	0.001	BTUM_0.001	1	FALSE	FALSE	FALSE	E	2	E2	R937	ATCGCGACT	F941	GATTGTGTT	Non-Bisphenol	151882-81-4	1-(4-methylphenyl)sulfonyl-3-[4-[[4-[(4-methylphenyl)sulfonylcarbamoylamino]phenyl]methyl]phenyl]urea	S301_pool1	PASS	PASS	PASS	PASS	PASS	PASS	2385994	0.968923	0.54537	3360	0.827911	PASS	PASS
S301_pool2	685	Plate 2D index G	BTUM	BTUM	0.001	BTUM_0.001	2	FALSE	FALSE	FALSE	E	2	E2	R908	AAGACTCTT	F941	GATTGTGTT	Non-Bisphenol	151882-81-4	1-(4-methylphenyl)sulfonyl-3-[4-[[4-[(4-methylphenyl)sulfonylcarbamoylamino]phenyl]methyl]phenyl]urea	S301_pool2	PASS	PASS	PASS	PASS	PASS	PASS	2662184	0.971072	0.544349	3170	0.836526	PASS	PASS
S302_pool1	302	Plate 2B index H	TGSA	TGSA	0.001	TGSA_0.001	1	FALSE	FALSE	FALSE	F	2	F2	R937	ATCGCGACT	F942	ATACCGGCA	BPS	41481-66-7	4-(4-hydroxy-3-prop-2-enylphenyl)sulfonyl-2-prop-2-enylphenol	S302_pool1	PASS	PASS	PASS	PASS	PASS	PASS	2270777	0.918444	0.54568	3407	0.825625	PASS	PASS
S302_pool2	686	Plate 2D index G	TGSA	TGSA	0.001	TGSA_0.001	2	FALSE	FALSE	FALSE	F	2	F2	R908	AAGACTCTT	F942	ATACCGGCA	BPS	41481-66-7	4-(4-hydroxy-3-prop-2-enylphenyl)sulfonyl-2-prop-2-enylphenol	S302_pool2	PASS	PASS	PASS	PASS	PASS	PASS	2775259	0.818289	0.551404	3235	0.833413	PASS	PASS
S303_pool1	303	Plate 2B index H	BPS-MPE	BPS-MPE	0.001	BPS-MPE_0.001	1	FALSE	FALSE	FALSE	G	2	G2	R937	ATCGCGACT	F943	CGTAACTTA	Non-Bisphenol	63134-33-8	4-(4-phenylmethoxyphenyl)sulfonylphenol	S303_pool1	PASS	PASS	PASS	PASS	PASS	PASS	1976573	0.970029	0.526201	3308	0.83068	PASS	PASS
S303_pool2	687	Plate 2D index G	BPS-MPE	BPS-MPE	0.001	BPS-MPE_0.001	2	FALSE	FALSE	FALSE	G	2	G2	R908	AAGACTCTT	F943	CGTAACTTA	Non-Bisphenol	63134-33-8	4-(4-phenylmethoxyphenyl)sulfonylphenol	S303_pool2	PASS	PASS	PASS	PASS	PASS	PASS	2313209	0.966392	0.539602	3251	0.832859	PASS	PASS
S305_pool1	305	Plate 2B index H	BPAP	BPAP (Bisphenol AP)	0.01	BPAP_0.01	1	FALSE	FALSE	FALSE	A	3	A3	R938	ATTCGAATC	F937	TCTAACCAT	BPA	1571-75-1	4-[1-(4-hydroxyphenyl)-1-phenylethyl]phenol	S305_pool1	PASS	PASS	PASS	PASS	PASS	PASS	1895282	0.971369	0.532192	3414	0.825294	PASS	PASS
S305_pool2	689	Plate 2D index G	BPAP	BPAP (Bisphenol AP)	0.01	BPAP_0.01	2	FALSE	FALSE	FALSE	A	3	A3	R911	GGGTTGTTA	F937	TCTAACCAT	BPA	1571-75-1	4-[1-(4-hydroxyphenyl)-1-phenylethyl]phenol	S305_pool2	PASS	PASS	PASS	PASS	PASS	PASS	2456955	0.959717	0.543772	3274	0.831865	PASS	PASS
S306_pool1	306	Plate 2B index H	BPC	BPC (Bisphenol C)	0.01	BPC_0.01	1	FALSE	FALSE	FALSE	B	3	B3	R938	ATTCGAATC	F938	ATACGCAGC	BPA	79970	4-[2-(4-hydroxy-3-methylphenyl)propan-2-yl]-2-methylphenol	S306_pool1	PASS	PASS	PASS	PASS	PASS	PASS	1695223	0.952734	0.521942	3377	0.826903	PASS	PASS
S306_pool2	690	Plate 2D index G	BPC	BPC (Bisphenol C)	0.01	BPC_0.01	2	FALSE	FALSE	FALSE	B	3	B3	R911	GGGTTGTTA	F938	ATACGCAGC	BPA	79970	4-[2-(4-hydroxy-3-methylphenyl)propan-2-yl]-2-methylphenol	S306_pool2	PASS	PASS	PASS	PASS	PASS	PASS	2246111	0.954474	0.532236	3206	0.835211	PASS	PASS
S307_pool1	307	Plate 2B index H	DCDPS	Bis (4-chorophenyl) Sulfone	0.01	DCDPS_0.01	1	FALSE	FALSE	FALSE	C	3	C3	R938	ATTCGAATC	F939	GCCGTTACA	Non-Bisphenol	80-07-9	1-chloro-4-(4-chlorophenyl)sulfonylbenzene	S307_pool1	PASS	PASS	PASS	PASS	PASS	PASS	2082655	0.968135	0.531792	3310	0.830335	PASS	PASS
S307_pool2	691	Plate 2D index G	DCDPS	Bis (4-chorophenyl) Sulfone	0.01	DCDPS_0.01	2	FALSE	FALSE	FALSE	C	3	C3	R911	GGGTTGTTA	F939	GCCGTTACA	Non-Bisphenol	80-07-9	1-chloro-4-(4-chlorophenyl)sulfonylbenzene	S307_pool2	PASS	PASS	PASS	PASS	PASS	PASS	2430842	0.964042	0.541643	3208	0.834152	PASS	PASS
S308_pool1	308	Plate 2B index H	BPAF	BPAF (Bisphenol AF)	0.01	BPAF_0.01	1	FALSE	FALSE	FALSE	D	3	D3	R938	ATTCGAATC	F940	GCACCTATT	BPAF	1478-61-1	4-[1,1,1,3,3,3-hexafluoro-2-(4-hydroxyphenyl)propan-2-yl]phenol	S308_pool1	PASS	PASS	PASS	PASS	PASS	PASS	2122301	0.958492	0.5337	3312	0.830238	PASS	PASS
S308_pool2	692	Plate 2D index G	BPAF	BPAF (Bisphenol AF)	0.01	BPAF_0.01	2	FALSE	FALSE	FALSE	D	3	D3	R911	GGGTTGTTA	F940	GCACCTATT	BPAF	1478-61-1	4-[1,1,1,3,3,3-hexafluoro-2-(4-hydroxyphenyl)propan-2-yl]phenol	S308_pool2	PASS	PASS	PASS	PASS	PASS	PASS	2583880	0.968218	0.544216	3215	0.834529	PASS	PASS
S309_pool1	309	Plate 2B index H	BTUM	BTUM	0.01	BTUM_0.01	1	FALSE	FALSE	FALSE	E	3	E3	R938	ATTCGAATC	F941	GATTGTGTT	Non-Bisphenol	151882-81-4	1-(4-methylphenyl)sulfonyl-3-[4-[[4-[(4-methylphenyl)sulfonylcarbamoylamino]phenyl]methyl]phenyl]urea	S309_pool1	PASS	PASS	PASS	PASS	PASS	PASS	2169992	0.969199	0.536496	3324	0.829587	PASS	PASS
S309_pool2	693	Plate 2D index G	BTUM	BTUM	0.01	BTUM_0.01	2	FALSE	FALSE	FALSE	E	3	E3	R911	GGGTTGTTA	F941	GATTGTGTT	Non-Bisphenol	151882-81-4	1-(4-methylphenyl)sulfonyl-3-[4-[[4-[(4-methylphenyl)sulfonylcarbamoylamino]phenyl]methyl]phenyl]urea	S309_pool2	PASS	PASS	PASS	PASS	PASS	PASS	2548350	0.973226	0.543284	3226	0.833826	PASS	PASS
S31_pool1	31	Plate 1A index E	2,4-BPS	2,4-BPS	0.1	2,4-BPS_0.1	1	FALSE	FALSE	FALSE	G	4	G4	R912	GAACTGTAT	F935	TAACGCGTC	BPS	5397-34-2	2-(4-hydroxyphenyl)sulfonylphenol	S31_pool1	PASS	PASS	PASS	PASS	PASS	PASS	2157658	0.964713	0.538448	3364	0.827668	PASS	PASS
S31_pool2	415	Plate 1C index F	2,4-BPS	2,4-BPS	0.1	2,4-BPS_0.1	2	FALSE	FALSE	FALSE	G	4	G4	R943	TGCTTATTC	F935	TAACGCGTC	BPS	5397-34-2	2-(4-hydroxyphenyl)sulfonylphenol	S31_pool2	PASS	PASS	PASS	PASS	PASS	PASS	2216256	0.972108	0.545991	3456	0.823307	PASS	PASS
S31_pool4	895	Plate 4 index H	DMSO Pool 4	DMSO Pool 4	0	DMSO Pool 4	4	FALSE	FALSE	TRUE	G	4	G4	R943	TGCTTATTC	F943	CGTAACTTA	N/A	N/A	N/A	S31_pool4	PASS	PASS	PASS	PASS	PASS	PASS	5426820	0.95825	0.588011	3036	0.843335	PASS	PASS
S310_pool1	310	Plate 2B index H	TGSA	TGSA	0.01	TGSA_0.01	1	FALSE	FALSE	FALSE	F	3	F3	R938	ATTCGAATC	F942	ATACCGGCA	BPS	41481-66-7	4-(4-hydroxy-3-prop-2-enylphenyl)sulfonyl-2-prop-2-enylphenol	S310_pool1	PASS	FAIL	PASS	PASS	PASS	PASS	2047511	0.00626137	0.530195	3311	0.830396	PASS	FAIL
S310_pool2	694	Plate 2D index G	TGSA	TGSA	0.01	TGSA_0.01	2	FALSE	FALSE	FALSE	F	3	F3	R911	GGGTTGTTA	F942	ATACCGGCA	BPS	41481-66-7	4-(4-hydroxy-3-prop-2-enylphenyl)sulfonyl-2-prop-2-enylphenol	S310_pool2	PASS	FAIL	PASS	PASS	PASS	PASS	2345826	0.00834369	0.538714	3242	0.833021	PASS	FAIL
S311_pool1	311	Plate 2B index H	BPS-MPE	BPS-MPE	0.01	BPS-MPE_0.01	1	FALSE	FALSE	FALSE	G	3	G3	R938	ATTCGAATC	F943	CGTAACTTA	Non-Bisphenol	63134-33-8	4-(4-phenylmethoxyphenyl)sulfonylphenol	S311_pool1	PASS	PASS	PASS	PASS	PASS	PASS	1742324	0.969298	0.521986	3361	0.827795	PASS	PASS
S311_pool2	695	Plate 2D index G	BPS-MPE	BPS-MPE	0.01	BPS-MPE_0.01	2	FALSE	FALSE	FALSE	G	3	G3	R911	GGGTTGTTA	F943	CGTAACTTA	Non-Bisphenol	63134-33-8	4-(4-phenylmethoxyphenyl)sulfonylphenol	S311_pool2	PASS	PASS	PASS	PASS	PASS	PASS	1836677	0.969538	0.517283	3217	0.834428	PASS	PASS
S313_pool1	313	Plate 2B index H	BPAP	BPAP (Bisphenol AP)	0.1	BPAP_0.1	1	FALSE	FALSE	FALSE	A	4	A4	R943	TGCTTATTC	F937	TCTAACCAT	BPA	1571-75-1	4-[1-(4-hydroxyphenyl)-1-phenylethyl]phenol	S313_pool1	PASS	PASS	PASS	PASS	PASS	PASS	2074889	0.971529	0.536984	3354	0.828123	PASS	PASS
S313_pool2	697	Plate 2D index G	BPAP	BPAP (Bisphenol AP)	0.1	BPAP_0.1	2	FALSE	FALSE	FALSE	A	4	A4	R912	GAACTGTAT	F937	TCTAACCAT	BPA	1571-75-1	4-[1-(4-hydroxyphenyl)-1-phenylethyl]phenol	S313_pool2	PASS	PASS	PASS	PASS	PASS	PASS	2658612	0.957939	0.551271	3297	0.830698	PASS	PASS
S314_pool1	314	Plate 2B index H	BPC	BPC (Bisphenol C)	0.1	BPC_0.1	1	FALSE	FALSE	FALSE	B	4	B4	R943	TGCTTATTC	F938	ATACGCAGC	BPA	79970	4-[2-(4-hydroxy-3-methylphenyl)propan-2-yl]-2-methylphenol	S314_pool1	PASS	PASS	PASS	PASS	PASS	PASS	1921440	0.967506	0.535697	3419	0.825295	PASS	PASS
S314_pool2	698	Plate 2D index G	BPC	BPC (Bisphenol C)	0.1	BPC_0.1	2	FALSE	FALSE	FALSE	B	4	B4	R912	GAACTGTAT	F938	ATACGCAGC	BPA	79970	4-[2-(4-hydroxy-3-methylphenyl)propan-2-yl]-2-methylphenol	S314_pool2	PASS	PASS	PASS	PASS	PASS	PASS	2666739	0.964037	0.54608	3227	0.834691	PASS	PASS
S315_pool1	315	Plate 2B index H	DCDPS	Bis (4-chorophenyl) Sulfone	0.1	DCDPS_0.1	1	FALSE	FALSE	FALSE	C	4	C4	R943	TGCTTATTC	F939	GCCGTTACA	Non-Bisphenol	80-07-9	1-chloro-4-(4-chlorophenyl)sulfonylbenzene	S315_pool1	PASS	PASS	PASS	PASS	PASS	PASS	2173785	0.963948	0.537294	3293	0.831007	PASS	PASS
S315_pool2	699	Plate 2D index G	DCDPS	Bis (4-chorophenyl) Sulfone	0.1	DCDPS_0.1	2	FALSE	FALSE	FALSE	C	4	C4	R912	GAACTGTAT	F939	GCCGTTACA	Non-Bisphenol	80-07-9	1-chloro-4-(4-chlorophenyl)sulfonylbenzene	S315_pool2	PASS	PASS	PASS	PASS	PASS	PASS	2783273	0.964198	0.554289	3239	0.833588	PASS	PASS
S316_pool1	316	Plate 2B index H	BPAF	BPAF (Bisphenol AF)	0.1	BPAF_0.1	1	FALSE	FALSE	FALSE	D	4	D4	R943	TGCTTATTC	F940	GCACCTATT	BPAF	1478-61-1	4-[1,1,1,3,3,3-hexafluoro-2-(4-hydroxyphenyl)propan-2-yl]phenol	S316_pool1	PASS	PASS	PASS	PASS	PASS	PASS	2348783	0.959311	0.537339	3284	0.831254	PASS	PASS
S316_pool2	700	Plate 2D index G	BPAF	BPAF (Bisphenol AF)	0.1	BPAF_0.1	2	FALSE	FALSE	FALSE	D	4	D4	R912	GAACTGTAT	F940	GCACCTATT	BPAF	1478-61-1	4-[1,1,1,3,3,3-hexafluoro-2-(4-hydroxyphenyl)propan-2-yl]phenol	S316_pool2	PASS	PASS	PASS	PASS	PASS	PASS	2430823	0.968238	0.537915	3174	0.837486	PASS	PASS
S317_pool1	317	Plate 2B index H	BTUM	BTUM	0.1	BTUM_0.1	1	FALSE	FALSE	FALSE	E	4	E4	R943	TGCTTATTC	F941	GATTGTGTT	Non-Bisphenol	151882-81-4	1-(4-methylphenyl)sulfonyl-3-[4-[[4-[(4-methylphenyl)sulfonylcarbamoylamino]phenyl]methyl]phenyl]urea	S317_pool1	PASS	PASS	PASS	PASS	PASS	PASS	2214901	0.970075	0.539069	3269	0.831241	PASS	PASS
S317_pool2	701	Plate 2D index G	BTUM	BTUM	0.1	BTUM_0.1	2	FALSE	FALSE	FALSE	E	4	E4	R912	GAACTGTAT	F941	GATTGTGTT	Non-Bisphenol	151882-81-4	1-(4-methylphenyl)sulfonyl-3-[4-[[4-[(4-methylphenyl)sulfonylcarbamoylamino]phenyl]methyl]phenyl]urea	S317_pool2	PASS	PASS	PASS	PASS	PASS	PASS	3273697	0.973672	0.561388	3210	0.835374	PASS	PASS
S318_pool1	318	Plate 2B index H	TGSA	TGSA	0.1	TGSA_0.1	1	FALSE	FALSE	FALSE	F	4	F4	R943	TGCTTATTC	F942	ATACCGGCA	BPS	41481-66-7	4-(4-hydroxy-3-prop-2-enylphenyl)sulfonyl-2-prop-2-enylphenol	S318_pool1	PASS	FAIL	PASS	PASS	PASS	PASS	2075835	0.0126955	0.529574	3236	0.832916	PASS	FAIL
S318_pool2	702	Plate 2D index G	TGSA	TGSA	0.1	TGSA_0.1	2	FALSE	FALSE	FALSE	F	4	F4	R912	GAACTGTAT	F942	ATACCGGCA	BPS	41481-66-7	4-(4-hydroxy-3-prop-2-enylphenyl)sulfonyl-2-prop-2-enylphenol	S318_pool2	PASS	FAIL	PASS	PASS	PASS	PASS	2824136	0.0528954	0.553357	3255	0.832994	PASS	FAIL
S319_pool1	319	Plate 2B index H	BPS-MPE	BPS-MPE	0.1	BPS-MPE_0.1	1	FALSE	FALSE	FALSE	G	4	G4	R943	TGCTTATTC	F943	CGTAACTTA	Non-Bisphenol	63134-33-8	4-(4-phenylmethoxyphenyl)sulfonylphenol	S319_pool1	PASS	PASS	PASS	PASS	PASS	PASS	1913723	0.968344	0.524781	3272	0.832024	PASS	PASS
S319_pool2	703	Plate 2D index G	BPS-MPE	BPS-MPE	0.1	BPS-MPE_0.1	2	FALSE	FALSE	FALSE	G	4	G4	R912	GAACTGTAT	F943	CGTAACTTA	Non-Bisphenol	63134-33-8	4-(4-phenylmethoxyphenyl)sulfonylphenol	S319_pool2	PASS	PASS	PASS	PASS	PASS	PASS	2229509	0.969507	0.531615	3203	0.835714	PASS	PASS
S32_pool1	32	Plate 1A index E	BPS-MAE	BPS-MAE	0.1	BPS-MAE_0.1	1	FALSE	FALSE	FALSE	H	4	H4	R912	GAACTGTAT	F936	AAGTAGGCT	Non-Bisphenol	97042-18-7	4-(4-prop-2-enoxyphenyl)sulfonylphenol	S32_pool1	PASS	PASS	PASS	PASS	PASS	PASS	2501079	0.94143	0.551582	3366	0.827485	PASS	PASS
S32_pool2	416	Plate 1C index F	BPS-MAE	BPS-MAE	0.1	BPS-MAE_0.1	2	FALSE	FALSE	FALSE	H	4	H4	R943	TGCTTATTC	F936	AAGTAGGCT	Non-Bisphenol	97042-18-7	4-(4-prop-2-enoxyphenyl)sulfonylphenol	S32_pool2	PASS	PASS	PASS	PASS	PASS	PASS	2011616	0.946506	0.538448	3377	0.826521	PASS	PASS
S32_pool4	896	Plate 4 index H	DMSO Pool 4	DMSO Pool 4	0	DMSO Pool 4	4	FALSE	FALSE	TRUE	H	4	H4	R943	TGCTTATTC	F944	GGTCTAGCT	N/A	N/A	N/A	S32_pool4	PASS	PASS	PASS	PASS	PASS	PASS	5218462	0.966778	0.582376	3053	0.842538	PASS	PASS
S321_pool1	321	Plate 2B index H	BPAP	BPAP (Bisphenol AP)	0.5	BPAP_0.5	1	FALSE	FALSE	FALSE	A	5	A5	R945	TCAGCTAAT	F937	TCTAACCAT	BPA	1571-75-1	4-[1-(4-hydroxyphenyl)-1-phenylethyl]phenol	S321_pool1	PASS	PASS	PASS	PASS	PASS	PASS	1586953	0.969127	0.514798	3384	0.826796	PASS	PASS
S321_pool2	705	Plate 2D index G	BPAP	BPAP (Bisphenol AP)	0.5	BPAP_0.5	2	FALSE	FALSE	FALSE	A	5	A5	R913	GTTTATACT	F937	TCTAACCAT	BPA	1571-75-1	4-[1-(4-hydroxyphenyl)-1-phenylethyl]phenol	S321_pool2	PASS	PASS	PASS	PASS	PASS	PASS	2530050	0.967693	0.549097	3313	0.830074	PASS	PASS
S322_pool1	322	Plate 2B index H	BPC	BPC (Bisphenol C)	0.5	BPC_0.5	1	FALSE	FALSE	FALSE	B	5	B5	R945	TCAGCTAAT	F938	ATACGCAGC	BPA	79970	4-[2-(4-hydroxy-3-methylphenyl)propan-2-yl]-2-methylphenol	S322_pool1	PASS	PASS	PASS	PASS	PASS	PASS	1738503	0.964814	0.529174	3496	0.821824	PASS	PASS
S322_pool2	706	Plate 2D index G	BPC	BPC (Bisphenol C)	0.5	BPC_0.5	2	FALSE	FALSE	FALSE	B	5	B5	R913	GTTTATACT	F938	ATACGCAGC	BPA	79970	4-[2-(4-hydroxy-3-methylphenyl)propan-2-yl]-2-methylphenol	S322_pool2	PASS	PASS	PASS	PASS	PASS	PASS	2158761	0.961053	0.538226	3318	0.829804	PASS	PASS
S323_pool1	323	Plate 2B index H	DCDPS	Bis (4-chorophenyl) Sulfone	0.5	DCDPS_0.5	1	FALSE	FALSE	FALSE	C	5	C5	R945	TCAGCTAAT	F939	GCCGTTACA	Non-Bisphenol	80-07-9	1-chloro-4-(4-chlorophenyl)sulfonylbenzene	S323_pool1	PASS	PASS	PASS	PASS	PASS	PASS	1926942	0.967822	0.531837	3372	0.827026	PASS	PASS
S323_pool2	707	Plate 2D index G	DCDPS	Bis (4-chorophenyl) Sulfone	0.5	DCDPS_0.5	2	FALSE	FALSE	FALSE	C	5	C5	R913	GTTTATACT	F939	GCCGTTACA	Non-Bisphenol	80-07-9	1-chloro-4-(4-chlorophenyl)sulfonylbenzene	S323_pool2	PASS	PASS	PASS	PASS	PASS	PASS	2420900	0.965138	0.54781	3360	0.827243	PASS	PASS
S324_pool1	324	Plate 2B index H	BPAF	BPAF (Bisphenol AF)	0.5	BPAF_0.5	1	FALSE	FALSE	FALSE	D	5	D5	R945	TCAGCTAAT	F940	GCACCTATT	BPAF	1478-61-1	4-[1,1,1,3,3,3-hexafluoro-2-(4-hydroxyphenyl)propan-2-yl]phenol	S324_pool1	PASS	PASS	PASS	PASS	PASS	PASS	2027242	0.960318	0.532635	3377	0.827396	PASS	PASS
S324_pool2	708	Plate 2D index G	BPAF	BPAF (Bisphenol AF)	0.5	BPAF_0.5	2	FALSE	FALSE	FALSE	D	5	D5	R913	GTTTATACT	F940	GCACCTATT	BPAF	1478-61-1	4-[1,1,1,3,3,3-hexafluoro-2-(4-hydroxyphenyl)propan-2-yl]phenol	S324_pool2	PASS	PASS	PASS	PASS	PASS	PASS	2628983	0.966763	0.549408	3326	0.829715	PASS	PASS
S325_pool1	325	Plate 2B index H	BTUM	BTUM	0.5	BTUM_0.5	1	FALSE	FALSE	FALSE	E	5	E5	R945	TCAGCTAAT	F941	GATTGTGTT	Non-Bisphenol	151882-81-4	1-(4-methylphenyl)sulfonyl-3-[4-[[4-[(4-methylphenyl)sulfonylcarbamoylamino]phenyl]methyl]phenyl]urea	S325_pool1	PASS	PASS	PASS	PASS	PASS	PASS	2083786	0.969262	0.53583	3352	0.828186	PASS	PASS
S325_pool2	709	Plate 2D index G	BTUM	BTUM	0.5	BTUM_0.5	2	FALSE	FALSE	FALSE	E	5	E5	R913	GTTTATACT	F941	GATTGTGTT	Non-Bisphenol	151882-81-4	1-(4-methylphenyl)sulfonyl-3-[4-[[4-[(4-methylphenyl)sulfonylcarbamoylamino]phenyl]methyl]phenyl]urea	S325_pool2	PASS	PASS	PASS	PASS	PASS	PASS	2735112	0.973343	0.555353	3263	0.832077	PASS	PASS
S326_pool1	326	Plate 2B index H	TGSA	TGSA	0.5	TGSA_0.5	1	FALSE	FALSE	FALSE	F	5	F5	R945	TCAGCTAAT	F942	ATACCGGCA	BPS	41481-66-7	4-(4-hydroxy-3-prop-2-enylphenyl)sulfonyl-2-prop-2-enylphenol	S326_pool1	PASS	FAIL	PASS	PASS	PASS	PASS	1698538	0.0728457	0.526201	3445	0.823868	PASS	FAIL
S326_pool2	710	Plate 2D index G	TGSA	TGSA	0.5	TGSA_0.5	2	FALSE	FALSE	FALSE	F	5	F5	R913	GTTTATACT	F942	ATACCGGCA	BPS	41481-66-7	4-(4-hydroxy-3-prop-2-enylphenyl)sulfonyl-2-prop-2-enylphenol	S326_pool2	PASS	FAIL	PASS	PASS	PASS	PASS	2371844	0.0129889	0.545636	3330	0.828929	PASS	FAIL
S327_pool1	327	Plate 2B index H	BPS-MPE	BPS-MPE	0.5	BPS-MPE_0.5	1	FALSE	FALSE	FALSE	G	5	G5	R945	TCAGCTAAT	F943	CGTAACTTA	Non-Bisphenol	63134-33-8	4-(4-phenylmethoxyphenyl)sulfonylphenol	S327_pool1	PASS	PASS	PASS	PASS	PASS	PASS	1347797	0.970899	0.504459	3404	0.825253	PASS	PASS
S327_pool2	711	Plate 2D index G	BPS-MPE	BPS-MPE	0.5	BPS-MPE_0.5	2	FALSE	FALSE	FALSE	G	5	G5	R913	GTTTATACT	F943	CGTAACTTA	Non-Bisphenol	63134-33-8	4-(4-phenylmethoxyphenyl)sulfonylphenol	S327_pool2	PASS	PASS	PASS	PASS	PASS	PASS	1916248	0.969144	0.523761	3226	0.834091	PASS	PASS
S329_pool1	329	Plate 2B index H	BPAP	BPAP (Bisphenol AP)	1	BPAP_1	1	FALSE	FALSE	FALSE	A	6	A6	R946	TGATTAAGC	F937	TCTAACCAT	BPA	1571-75-1	4-[1-(4-hydroxyphenyl)-1-phenylethyl]phenol	S329_pool1	PASS	PASS	PASS	PASS	PASS	PASS	2047479	0.968525	0.544394	3563	0.818806	PASS	PASS
S329_pool2	713	Plate 2D index G	BPAP	BPAP (Bisphenol AP)	1	BPAP_1	2	FALSE	FALSE	FALSE	A	6	A6	R919	ACTCATGTA	F937	TCTAACCAT	BPA	1571-75-1	4-[1-(4-hydroxyphenyl)-1-phenylethyl]phenol	S329_pool2	PASS	PASS	PASS	PASS	PASS	PASS	2725367	0.957349	0.546346	3217	0.834639	PASS	PASS
S33_pool1	33	Plate 1A index E	4,4-BPF	4,4-BPF (Bisphenol F)	0.5	4,4-BPF_0.5	1	FALSE	FALSE	FALSE	A	5	A5	R913	GTTTATACT	F904	GTGCATTAG	BPA	620-92-8	4-[(4-hydroxyphenyl)methyl]phenol	S33_pool1	PASS	PASS	PASS	PASS	PASS	PASS	1969912	0.957765	0.534277	3385	0.826768	PASS	PASS
S33_pool2	417	Plate 1C index F	4,4-BPF	4,4-BPF (Bisphenol F)	0.5	4,4-BPF_0.5	2	FALSE	FALSE	FALSE	A	5	A5	R945	TCAGCTAAT	F904	GTGCATTAG	BPA	620-92-8	4-[(4-hydroxyphenyl)methyl]phenol	S33_pool2	PASS	PASS	PASS	PASS	PASS	PASS	1962182	0.969372	0.534943	3427	0.824796	PASS	PASS
S33_pool4	897	Plate 4 index H	DMSO Pool 4	DMSO Pool 4	0	DMSO Pool 4	4	FALSE	FALSE	TRUE	A	5	A5	R945	TCAGCTAAT	F937	TCTAACCAT	N/A	N/A	N/A	S33_pool4	PASS	PASS	PASS	PASS	PASS	PASS	5344116	0.968739	0.591916	3148	0.838352	PASS	PASS
S330_pool1	330	Plate 2B index H	BPC	BPC (Bisphenol C)	1	BPC_1	1	FALSE	FALSE	FALSE	B	6	B6	R946	TGATTAAGC	F938	ATACGCAGC	BPA	79970	4-[2-(4-hydroxy-3-methylphenyl)propan-2-yl]-2-methylphenol	S330_pool1	PASS	PASS	PASS	PASS	PASS	PASS	1832132	0.966093	0.536895	3557	0.819635	PASS	PASS
S330_pool2	714	Plate 2D index G	BPC	BPC (Bisphenol C)	1	BPC_1	2	FALSE	FALSE	FALSE	B	6	B6	R919	ACTCATGTA	F938	ATACGCAGC	BPA	79970	4-[2-(4-hydroxy-3-methylphenyl)propan-2-yl]-2-methylphenol	S330_pool2	PASS	PASS	PASS	PASS	PASS	PASS	2423133	0.962321	0.537028	3185	0.83595	PASS	PASS
S331_pool1	331	Plate 2B index H	DCDPS	Bis (4-chorophenyl) Sulfone	1	DCDPS_1	1	FALSE	FALSE	FALSE	C	6	C6	R946	TGATTAAGC	F939	GCCGTTACA	Non-Bisphenol	80-07-9	1-chloro-4-(4-chlorophenyl)sulfonylbenzene	S331_pool1	PASS	PASS	PASS	PASS	PASS	PASS	2202891	0.968814	0.543906	3440	0.824191	PASS	PASS
S331_pool2	715	Plate 2D index G	DCDPS	Bis (4-chorophenyl) Sulfone	1	DCDPS_1	2	FALSE	FALSE	FALSE	C	6	C6	R919	ACTCATGTA	F939	GCCGTTACA	Non-Bisphenol	80-07-9	1-chloro-4-(4-chlorophenyl)sulfonylbenzene	S331_pool2	PASS	PASS	PASS	PASS	PASS	PASS	2804402	0.968689	0.551582	3223	0.833763	PASS	PASS
S332_pool1	332	Plate 2B index H	BPAF	BPAF (Bisphenol AF)	1	BPAF_1	1	FALSE	FALSE	FALSE	D	6	D6	R946	TGATTAAGC	F940	GCACCTATT	BPAF	1478-61-1	4-[1,1,1,3,3,3-hexafluoro-2-(4-hydroxyphenyl)propan-2-yl]phenol	S332_pool1	PASS	PASS	PASS	PASS	PASS	PASS	2444008	0.95973	0.54892	3433	0.824792	PASS	PASS
S332_pool2	716	Plate 2D index G	BPAF	BPAF (Bisphenol AF)	1	BPAF_1	2	FALSE	FALSE	FALSE	D	6	D6	R919	ACTCATGTA	F940	GCACCTATT	BPAF	1478-61-1	4-[1,1,1,3,3,3-hexafluoro-2-(4-hydroxyphenyl)propan-2-yl]phenol	S332_pool2	PASS	PASS	PASS	PASS	PASS	PASS	2743326	0.96782	0.544261	3178	0.836582	PASS	PASS
S333_pool1	333	Plate 2B index H	BTUM	BTUM	1	BTUM_1	1	FALSE	FALSE	FALSE	E	6	E6	R946	TGATTAAGC	F941	GATTGTGTT	Non-Bisphenol	151882-81-4	1-(4-methylphenyl)sulfonyl-3-[4-[[4-[(4-methylphenyl)sulfonylcarbamoylamino]phenyl]methyl]phenyl]urea	S333_pool1	PASS	PASS	PASS	PASS	PASS	PASS	2209523	0.968223	0.544793	3426	0.824646	PASS	PASS
S333_pool2	717	Plate 2D index G	BTUM	BTUM	1	BTUM_1	2	FALSE	FALSE	FALSE	E	6	E6	R919	ACTCATGTA	F941	GATTGTGTT	Non-Bisphenol	151882-81-4	1-(4-methylphenyl)sulfonyl-3-[4-[[4-[(4-methylphenyl)sulfonylcarbamoylamino]phenyl]methyl]phenyl]urea	S333_pool2	PASS	PASS	PASS	PASS	PASS	PASS	2886745	0.972066	0.54994	3132	0.837836	PASS	PASS
S334_pool1	334	Plate 2B index H	TGSA	TGSA	1	TGSA_1	1	FALSE	FALSE	FALSE	F	6	F6	R946	TGATTAAGC	F942	ATACCGGCA	BPS	41481-66-7	4-(4-hydroxy-3-prop-2-enylphenyl)sulfonyl-2-prop-2-enylphenol	S334_pool1	PASS	PASS	PASS	PASS	PASS	PASS	2086462	0.969949	0.538892	3410	0.825484	PASS	PASS
S334_pool2	718	Plate 2D index G	TGSA	TGSA	1	TGSA_1	2	FALSE	FALSE	FALSE	F	6	F6	R919	ACTCATGTA	F942	ATACCGGCA	BPS	41481-66-7	4-(4-hydroxy-3-prop-2-enylphenyl)sulfonyl-2-prop-2-enylphenol	S334_pool2	PASS	PASS	PASS	PASS	PASS	PASS	2779028	0.969347	0.54994	3177	0.836157	PASS	PASS
S335_pool1	335	Plate 2B index H	BPS-MPE	BPS-MPE	1	BPS-MPE_1	1	FALSE	FALSE	FALSE	G	6	G6	R946	TGATTAAGC	F943	CGTAACTTA	Non-Bisphenol	63134-33-8	4-(4-phenylmethoxyphenyl)sulfonylphenol	S335_pool1	PASS	PASS	PASS	PASS	PASS	PASS	1820974	0.969515	0.53015	3439	0.824274	PASS	PASS
S335_pool2	719	Plate 2D index G	BPS-MPE	BPS-MPE	1	BPS-MPE_1	2	FALSE	FALSE	FALSE	G	6	G6	R919	ACTCATGTA	F943	CGTAACTTA	Non-Bisphenol	63134-33-8	4-(4-phenylmethoxyphenyl)sulfonylphenol	S335_pool2	PASS	PASS	PASS	PASS	PASS	PASS	2032655	0.969336	0.528198	3199	0.834941	PASS	PASS
S337_pool1	337	Plate 2B index H	BPAP	BPAP (Bisphenol AP)	5	BPAP_5	1	FALSE	FALSE	FALSE	A	7	A7	R951	ATTGGTTGC	F937	TCTAACCAT	BPA	1571-75-1	4-[1-(4-hydroxyphenyl)-1-phenylethyl]phenol	S337_pool1	PASS	PASS	PASS	PASS	PASS	PASS	2005505	0.96212	0.53126	3365	0.827895	PASS	PASS
S337_pool2	721	Plate 2D index G	BPAP	BPAP (Bisphenol AP)	5	BPAP_5	2	FALSE	FALSE	FALSE	A	7	A7	R920	ATTCGCTCT	F937	TCTAACCAT	BPA	1571-75-1	4-[1-(4-hydroxyphenyl)-1-phenylethyl]phenol	S337_pool2	PASS	PASS	PASS	PASS	PASS	PASS	2622625	0.971229	0.543462	3236	0.834443	PASS	PASS
S338_pool1	338	Plate 2B index H	BPC	BPC (Bisphenol C)	5	BPC_5	1	FALSE	FALSE	FALSE	B	7	B7	R951	ATTGGTTGC	F938	ATACGCAGC	BPA	79970	4-[2-(4-hydroxy-3-methylphenyl)propan-2-yl]-2-methylphenol	S338_pool1	PASS	PASS	PASS	PASS	PASS	PASS	1730735	0.96696	0.523495	3394	0.827103	PASS	PASS
S338_pool2	722	Plate 2D index G	BPC	BPC (Bisphenol C)	5	BPC_5	2	FALSE	FALSE	FALSE	B	7	B7	R920	ATTCGCTCT	F938	ATACGCAGC	BPA	79970	4-[2-(4-hydroxy-3-methylphenyl)propan-2-yl]-2-methylphenol	S338_pool2	PASS	PASS	PASS	PASS	PASS	PASS	2359977	0.959483	0.532413	3166	0.836832	PASS	PASS
S339_pool1	339	Plate 2B index H	DCDPS	Bis (4-chorophenyl) Sulfone	5	DCDPS_5	1	FALSE	FALSE	FALSE	C	7	C7	R951	ATTGGTTGC	F939	GCCGTTACA	Non-Bisphenol	80-07-9	1-chloro-4-(4-chlorophenyl)sulfonylbenzene	S339_pool1	PASS	PASS	PASS	PASS	PASS	PASS	2204966	0.969656	0.5408	3401	0.826197	PASS	PASS
S339_pool2	723	Plate 2D index G	DCDPS	Bis (4-chorophenyl) Sulfone	5	DCDPS_5	2	FALSE	FALSE	FALSE	C	7	C7	R920	ATTCGCTCT	F939	GCCGTTACA	Non-Bisphenol	80-07-9	1-chloro-4-(4-chlorophenyl)sulfonylbenzene	S339_pool2	PASS	PASS	PASS	PASS	PASS	PASS	2703729	0.951485	0.554111	3278	0.831879	PASS	PASS
S34_pool1	34	Plate 1A index E	D-8	D-8	0.5	D-8_0.5	1	FALSE	FALSE	FALSE	B	5	B5	R913	GTTTATACT	F906	ACAACCATC	Non-Bisphenol	95235-30-6	4-(4-propan-2-yloxyphenyl)sulfonylphenol	S34_pool1	PASS	PASS	PASS	PASS	PASS	PASS	1768684	0.96716	0.522873	3317	0.829968	PASS	PASS
S34_pool2	418	Plate 1C index F	D-8	D-8	0.5	D-8_0.5	2	FALSE	FALSE	FALSE	B	5	B5	R945	TCAGCTAAT	F906	ACAACCATC	Non-Bisphenol	95235-30-6	4-(4-propan-2-yloxyphenyl)sulfonylphenol	S34_pool2	PASS	PASS	PASS	PASS	PASS	PASS	1994303	0.969014	0.533301	3390	0.826544	PASS	PASS
S34_pool4	898	Plate 4 index H	DMSO Pool 4	DMSO Pool 4	0	DMSO Pool 4	4	FALSE	FALSE	TRUE	B	5	B5	R945	TCAGCTAAT	F938	ATACGCAGC	N/A	N/A	N/A	S34_pool4	PASS	PASS	PASS	PASS	PASS	PASS	5710689	0.959398	0.595865	3217	0.835357	PASS	PASS
S340_pool1	340	Plate 2B index H	BPAF	BPAF (Bisphenol AF)	5	BPAF_5	1	FALSE	FALSE	FALSE	D	7	D7	R951	ATTGGTTGC	F940	GCACCTATT	BPAF	1478-61-1	4-[1,1,1,3,3,3-hexafluoro-2-(4-hydroxyphenyl)propan-2-yl]phenol	S340_pool1	PASS	PASS	PASS	PASS	PASS	PASS	2208843	0.961092	0.541953	3430	0.825143	PASS	PASS
S340_pool2	724	Plate 2D index G	BPAF	BPAF (Bisphenol AF)	5	BPAF_5	2	FALSE	FALSE	FALSE	D	7	D7	R920	ATTCGCTCT	F940	GCACCTATT	BPAF	1478-61-1	4-[1,1,1,3,3,3-hexafluoro-2-(4-hydroxyphenyl)propan-2-yl]phenol	S340_pool2	PASS	PASS	PASS	PASS	PASS	PASS	2828373	0.969667	0.550739	3227	0.834101	PASS	PASS
S341_pool1	341	Plate 2B index H	BTUM	BTUM	5	BTUM_5	1	FALSE	FALSE	FALSE	E	7	E7	R951	ATTGGTTGC	F941	GATTGTGTT	Non-Bisphenol	151882-81-4	1-(4-methylphenyl)sulfonyl-3-[4-[[4-[(4-methylphenyl)sulfonylcarbamoylamino]phenyl]methyl]phenyl]urea	S341_pool1	PASS	PASS	PASS	PASS	PASS	PASS	1941715	0.968143	0.533168	3397	0.826037	PASS	PASS
S341_pool2	725	Plate 2D index G	BTUM	BTUM	5	BTUM_5	2	FALSE	FALSE	FALSE	E	7	E7	R920	ATTCGCTCT	F941	GATTGTGTT	Non-Bisphenol	151882-81-4	1-(4-methylphenyl)sulfonyl-3-[4-[[4-[(4-methylphenyl)sulfonylcarbamoylamino]phenyl]methyl]phenyl]urea	S341_pool2	PASS	PASS	PASS	PASS	PASS	PASS	2838979	0.97249	0.551271	3188	0.835799	PASS	PASS
S342_pool1	342	Plate 2B index H	TGSA	TGSA	5	TGSA_5	1	FALSE	FALSE	FALSE	F	7	F7	R951	ATTGGTTGC	F942	ATACCGGCA	BPS	41481-66-7	4-(4-hydroxy-3-prop-2-enylphenyl)sulfonyl-2-prop-2-enylphenol	S342_pool1	PASS	PASS	PASS	PASS	PASS	PASS	2085114	0.968362	0.540622	3408	0.825422	PASS	PASS
S342_pool2	726	Plate 2D index G	TGSA	TGSA	5	TGSA_5	2	FALSE	FALSE	FALSE	F	7	F7	R920	ATTCGCTCT	F942	ATACCGGCA	BPS	41481-66-7	4-(4-hydroxy-3-prop-2-enylphenyl)sulfonyl-2-prop-2-enylphenol	S342_pool2	PASS	PASS	PASS	PASS	PASS	PASS	2406945	0.968874	0.539735	3205	0.834809	PASS	PASS
S343_pool1	343	Plate 2B index H	BPS-MPE	BPS-MPE	5	BPS-MPE_5	1	FALSE	FALSE	FALSE	G	7	G7	R951	ATTGGTTGC	F943	CGTAACTTA	Non-Bisphenol	63134-33-8	4-(4-phenylmethoxyphenyl)sulfonylphenol	S343_pool1	PASS	PASS	PASS	PASS	PASS	PASS	1631302	0.96938	0.519279	3413	0.825178	PASS	PASS
S343_pool2	727	Plate 2D index G	BPS-MPE	BPS-MPE	5	BPS-MPE_5	2	FALSE	FALSE	FALSE	G	7	G7	R920	ATTCGCTCT	F943	CGTAACTTA	Non-Bisphenol	63134-33-8	4-(4-phenylmethoxyphenyl)sulfonylphenol	S343_pool2	PASS	PASS	PASS	PASS	PASS	PASS	2334912	0.96966	0.53299	3173	0.837142	PASS	PASS
S346_pool1	346	Plate 2B index H	BPC	BPC (Bisphenol C)	10	BPC_10	1	FALSE	FALSE	FALSE	B	8	B8	R959	GCTATCGAT	F938	ATACGCAGC	BPA	79970	4-[2-(4-hydroxy-3-methylphenyl)propan-2-yl]-2-methylphenol	S346_pool1	PASS	PASS	PASS	PASS	PASS	PASS	1838066	0.970018	0.527488	3444	0.825018	PASS	PASS
S346_pool2	730	Plate 2D index G	BPC	BPC (Bisphenol C)	10	BPC_10	2	FALSE	FALSE	FALSE	B	8	B8	R921	TCAGTACAT	F938	ATACGCAGC	BPA	79970	4-[2-(4-hydroxy-3-methylphenyl)propan-2-yl]-2-methylphenol	S346_pool2	PASS	PASS	PASS	PASS	PASS	PASS	2037255	0.959933	0.522474	3210	0.835078	PASS	PASS
S348_pool1	348	Plate 2B index H	BPAF	BPAF (Bisphenol AF)	10	BPAF_10	1	FALSE	FALSE	FALSE	D	8	D8	R959	GCTATCGAT	F940	GCACCTATT	BPAF	1478-61-1	4-[1,1,1,3,3,3-hexafluoro-2-(4-hydroxyphenyl)propan-2-yl]phenol	S348_pool1	PASS	PASS	PASS	PASS	PASS	PASS	1418820	0.966658	0.513467	3514	0.82186	PASS	PASS
S348_pool2	732	Plate 2D index G	BPAF	BPAF (Bisphenol AF)	10	BPAF_10	2	FALSE	FALSE	FALSE	D	8	D8	R921	TCAGTACAT	F940	GCACCTATT	BPAF	1478-61-1	4-[1,1,1,3,3,3-hexafluoro-2-(4-hydroxyphenyl)propan-2-yl]phenol	S348_pool2	PASS	PASS	PASS	PASS	PASS	PASS	2437570	0.968959	0.540223	3285	0.832397	PASS	PASS
S349_pool1	349	Plate 2B index H	BTUM	BTUM	10	BTUM_10	1	FALSE	FALSE	FALSE	E	8	E8	R959	GCTATCGAT	F941	GATTGTGTT	Non-Bisphenol	151882-81-4	1-(4-methylphenyl)sulfonyl-3-[4-[[4-[(4-methylphenyl)sulfonylcarbamoylamino]phenyl]methyl]phenyl]urea	S349_pool1	PASS	PASS	PASS	PASS	PASS	PASS	2066684	0.967655	0.535253	3343	0.828322	PASS	PASS
S349_pool2	733	Plate 2D index G	BTUM	BTUM	10	BTUM_10	2	FALSE	FALSE	FALSE	E	8	E8	R921	TCAGTACAT	F941	GATTGTGTT	Non-Bisphenol	151882-81-4	1-(4-methylphenyl)sulfonyl-3-[4-[[4-[(4-methylphenyl)sulfonylcarbamoylamino]phenyl]methyl]phenyl]urea	S349_pool2	PASS	PASS	PASS	PASS	PASS	PASS	2520855	0.971205	0.541421	3209	0.834724	PASS	PASS
S35_pool1	35	Plate 1A index E	BPS	Bisphenol S	0.5	BPS_0.5	1	FALSE	FALSE	FALSE	C	5	C5	R913	GTTTATACT	F908	AAACACCTT	BPS	80-09-1	4-(4-hydroxyphenyl)sulfonylphenol	S35_pool1	PASS	PASS	PASS	PASS	PASS	PASS	1723661	0.954311	0.521942	3390	0.826502	PASS	PASS
S35_pool2	419	Plate 1C index F	BPS	Bisphenol S	0.5	BPS_0.5	2	FALSE	FALSE	FALSE	C	5	C5	R945	TCAGCTAAT	F908	AAACACCTT	BPS	80-09-1	4-(4-hydroxyphenyl)sulfonylphenol	S35_pool2	PASS	PASS	PASS	PASS	PASS	PASS	1801383	0.962379	0.524116	3382	0.826997	PASS	PASS
S35_pool4	899	Plate 4 index H	DMSO Pool 4	DMSO Pool 4	0	DMSO Pool 4	4	FALSE	FALSE	TRUE	C	5	C5	R945	TCAGCTAAT	F939	GCCGTTACA	N/A	N/A	N/A	S35_pool4	PASS	PASS	PASS	PASS	PASS	PASS	5394098	0.967361	0.58597	3079	0.841322	PASS	PASS
S350_pool1	350	Plate 2B index H	TGSA	TGSA	10	TGSA_10	1	FALSE	FALSE	FALSE	F	8	F8	R959	GCTATCGAT	F942	ATACCGGCA	BPS	41481-66-7	4-(4-hydroxy-3-prop-2-enylphenyl)sulfonyl-2-prop-2-enylphenol	S350_pool1	PASS	PASS	PASS	PASS	PASS	PASS	1985967	0.966904	0.538004	3440	0.824336	PASS	PASS
S350_pool2	734	Plate 2D index G	TGSA	TGSA	10	TGSA_10	2	FALSE	FALSE	FALSE	F	8	F8	R921	TCAGTACAT	F942	ATACCGGCA	BPS	41481-66-7	4-(4-hydroxy-3-prop-2-enylphenyl)sulfonyl-2-prop-2-enylphenol	S350_pool2	PASS	PASS	PASS	PASS	PASS	PASS	2516640	0.967188	0.544704	3202	0.835531	PASS	PASS
S351_pool1	351	Plate 2B index H	BPS-MPE	BPS-MPE	10	BPS-MPE_10	1	FALSE	FALSE	FALSE	G	8	G8	R959	GCTATCGAT	F943	CGTAACTTA	Non-Bisphenol	63134-33-8	4-(4-phenylmethoxyphenyl)sulfonylphenol	S351_pool1	PASS	PASS	PASS	PASS	PASS	PASS	1645733	0.967891	0.516173	3305	0.830291	PASS	PASS
S351_pool2	735	Plate 2D index G	BPS-MPE	BPS-MPE	10	BPS-MPE_10	2	FALSE	FALSE	FALSE	G	8	G8	R921	TCAGTACAT	F943	CGTAACTTA	Non-Bisphenol	63134-33-8	4-(4-phenylmethoxyphenyl)sulfonylphenol	S351_pool2	PASS	PASS	PASS	PASS	PASS	PASS	1752230	0.967991	0.512136	3194	0.836217	PASS	PASS
S36_pool1	36	Plate 1A index E	BADGE	BADGE	0.5	BADGE_0.5	1	FALSE	FALSE	FALSE	D	5	D5	R913	GTTTATACT	F916	TTCCGAATT	Non-Bisphenol	1675-54-3	2-[[4-[2-[4-(oxiran-2-ylmethoxy)phenyl]propan-2-yl]phenoxy]methyl]oxirane	S36_pool1	PASS	PASS	PASS	PASS	PASS	PASS	2012477	0.955678	0.531748	3334	0.828924	PASS	PASS
S36_pool2	420	Plate 1C index F	BADGE	BADGE	0.5	BADGE_0.5	2	FALSE	FALSE	FALSE	D	5	D5	R945	TCAGCTAAT	F916	TTCCGAATT	Non-Bisphenol	1675-54-3	2-[[4-[2-[4-(oxiran-2-ylmethoxy)phenyl]propan-2-yl]phenoxy]methyl]oxirane	S36_pool2	PASS	PASS	PASS	PASS	PASS	PASS	2191076	0.919746	0.541243	3417	0.825159	PASS	PASS
S36_pool4	900	Plate 4 index H	DMSO Pool 4	DMSO Pool 4	0	DMSO Pool 4	4	FALSE	FALSE	TRUE	D	5	D5	R945	TCAGCTAAT	F940	GCACCTATT	N/A	N/A	N/A	S36_pool4	PASS	PASS	PASS	PASS	PASS	PASS	5942935	0.968349	0.59338	3082	0.841297	PASS	PASS
S369_pool1	369	Plate 2B index H	Dex	Dex	0.1	Dex_0.1	1	FALSE	FALSE	FALSE	A	11	A11	R990	AGCCGATTA	F937	TCTAACCAT	N/A	N/A	N/A	S369_pool1	PASS	PASS	PASS	PASS	PASS	PASS	1773358	0.885857	0.526113	3392	0.826526	PASS	PASS
S369_pool2	753	Plate 2D index G	Dex	Dex	0.1	Dex_0.1	2	FALSE	FALSE	FALSE	A	11	A11	R924	GACTTCATT	F937	TCTAACCAT	N/A	N/A	N/A	S369_pool2	PASS	PASS	PASS	PASS	PASS	PASS	2970072	0.967462	0.554599	3124	0.838306	PASS	PASS
S37_pool1	37	Plate 1A index E	2,4-BPF	2,4-BPF (BPF Analog)	0.5	2,4-BPF_0.5	1	FALSE	FALSE	FALSE	E	5	E5	R913	GTTTATACT	F927	AGCAAGGTC	BPA	2467-03-0	2-[(4-hydroxyphenyl)methyl]phenol	S37_pool1	PASS	PASS	PASS	PASS	PASS	PASS	1894658	0.966983	0.53086	3393	0.82644	PASS	PASS
S37_pool2	421	Plate 1C index F	2,4-BPF	2,4-BPF (BPF Analog)	0.5	2,4-BPF_0.5	2	FALSE	FALSE	FALSE	E	5	E5	R945	TCAGCTAAT	F927	AGCAAGGTC	BPA	2467-03-0	2-[(4-hydroxyphenyl)methyl]phenol	S37_pool2	PASS	PASS	PASS	PASS	PASS	PASS	1845055	0.967998	0.528242	3416	0.82519	PASS	PASS
S37_pool4	901	Plate 4 index H	DMSO Pool 4	DMSO Pool 4	0	DMSO Pool 4	4	FALSE	FALSE	TRUE	E	5	E5	R945	TCAGCTAAT	F941	GATTGTGTT	N/A	N/A	N/A	S37_pool4	PASS	PASS	PASS	PASS	PASS	PASS	5340580	0.953699	0.587434	3125	0.839485	PASS	PASS
S370_pool1	370	Plate 2B index H	Dex	Dex	1	Dex_1	1	FALSE	FALSE	FALSE	B	11	B11	R990	AGCCGATTA	F938	ATACGCAGC	N/A	N/A	N/A	S370_pool1	PASS	PASS	PASS	PASS	PASS	PASS	1862547	0.969988	0.526423	3369	0.827577	PASS	PASS
S370_pool2	754	Plate 2D index G	Dex	Dex	1	Dex_1	2	FALSE	FALSE	FALSE	B	11	B11	R924	GACTTCATT	F938	ATACGCAGC	N/A	N/A	N/A	S370_pool2	PASS	PASS	PASS	PASS	PASS	PASS	2414164	0.954955	0.531881	3113	0.838563	PASS	PASS
S371_pool1	371	Plate 2B index H	Dex	Dex	10	Dex_10	1	FALSE	FALSE	FALSE	C	11	C11	R990	AGCCGATTA	F939	GCCGTTACA	N/A	N/A	N/A	S371_pool1	PASS	PASS	PASS	PASS	PASS	PASS	2192018	0.967879	0.541953	3402	0.825975	PASS	PASS
S371_pool2	755	Plate 2D index G	Dex	Dex	10	Dex_10	2	FALSE	FALSE	FALSE	C	11	C11	R924	GACTTCATT	F939	GCCGTTACA	N/A	N/A	N/A	S371_pool2	PASS	PASS	PASS	PASS	PASS	PASS	2816494	0.97014	0.546035	3071	0.840502	PASS	PASS
S372_pool1	372	Plate 2B index H	Dex	Dex	100	Dex_100	1	FALSE	FALSE	FALSE	D	11	D11	R990	AGCCGATTA	F940	GCACCTATT	N/A	N/A	N/A	S372_pool1	PASS	PASS	PASS	PASS	PASS	PASS	2282874	0.883498	0.542219	3300	0.830357	PASS	PASS
S372_pool2	756	Plate 2D index G	Dex	Dex	100	Dex_100	2	FALSE	FALSE	FALSE	D	11	D11	R924	GACTTCATT	F940	GCACCTATT	N/A	N/A	N/A	S372_pool2	PASS	PASS	PASS	PASS	PASS	PASS	3127078	0.966204	0.555487	3054	0.841397	PASS	PASS
S373_pool1	373	Plate 2B index H	Dex	Dex	1000	Dex_1000	1	FALSE	FALSE	FALSE	E	11	E11	R990	AGCCGATTA	F941	GATTGTGTT	N/A	N/A	N/A	S373_pool1	PASS	PASS	PASS	PASS	PASS	PASS	2300792	0.969921	0.54395	3333	0.828911	PASS	PASS
S373_pool2	757	Plate 2D index G	Dex	Dex	1000	Dex_1000	2	FALSE	FALSE	FALSE	E	11	E11	R924	GACTTCATT	F941	GATTGTGTT	N/A	N/A	N/A	S373_pool2	PASS	PASS	PASS	PASS	PASS	PASS	3117738	0.957403	0.5542	3101	0.839649	PASS	PASS
S374_pool1	374	Plate 2B index H	Cells, no treatment	cells, no treatment	0	Cells, no treatment_0	1	TRUE	FALSE	FALSE	F	11	F11	R990	AGCCGATTA	F942	ATACCGGCA	N/A	N/A	N/A	S374_pool1	PASS	PASS	PASS	PASS	PASS	PASS	2132035	0.970132	0.539202	3357	0.827672	PASS	PASS
S374_pool2	758	Plate 2D index G	Cells, no treatment	cells, no treatment	0	Cells, no treatment_0	2	TRUE	FALSE	FALSE	F	11	F11	R924	GACTTCATT	F942	ATACCGGCA	N/A	N/A	N/A	S374_pool2	PASS	PASS	PASS	PASS	PASS	PASS	2908306	0.969345	0.549541	3155	0.836809	PASS	PASS
S375_pool1	375	Plate 2B index H	Cells, no treatment	cells, no treatment	0	Cells, no treatment_0	1	TRUE	FALSE	FALSE	G	11	G11	R990	AGCCGATTA	F943	CGTAACTTA	N/A	N/A	N/A	S375_pool1	PASS	PASS	PASS	PASS	PASS	PASS	1715901	0.970446	0.524915	3427	0.824714	PASS	PASS
S375_pool2	759	Plate 2D index G	Cells, no treatment	cells, no treatment	0	Cells, no treatment_0	2	TRUE	FALSE	FALSE	G	11	G11	R924	GACTTCATT	F943	CGTAACTTA	N/A	N/A	N/A	S375_pool2	PASS	PASS	PASS	PASS	PASS	PASS	2498753	0.967916	0.536451	3084	0.839978	PASS	PASS
S376_pool1	376	Plate 2B index H	Cells, no treatment	cells, no treatment	0	Cells, no treatment_0	1	TRUE	FALSE	FALSE	H	11	H11	R990	AGCCGATTA	F944	GGTCTAGCT	N/A	N/A	N/A	S376_pool1	PASS	PASS	PASS	PASS	PASS	PASS	2124526	0.96982	0.544749	3423	0.824925	PASS	PASS
S376_pool2	760	Plate 2D index G	Cells, no treatment	cells, no treatment	0	Cells, no treatment_0	2	TRUE	FALSE	FALSE	H	11	H11	R924	GACTTCATT	F944	GGTCTAGCT	N/A	N/A	N/A	S376_pool2	PASS	PASS	PASS	PASS	PASS	PASS	2448318	0.968937	0.542353	3217	0.834512	PASS	PASS
S377_pool1	377	Plate 2B index H	DMSO Pool 1	DMSO 0.1%	0	DMSO Pool 1	1	FALSE	FALSE	TRUE	A	12	A12	R996	GATAGCGGA	F937	TCTAACCAT	N/A	N/A	N/A	S377_pool1	PASS	PASS	PASS	PASS	PASS	PASS	1458040	0.900063	0.510804	3371	0.827172	PASS	PASS
S377_pool2	761	Plate 2D index G	DMSO Pool 2	DMSO 0.1%	0	DMSO Pool 2	2	FALSE	FALSE	TRUE	A	12	A12	R935	TAGCTCTTC	F937	TCTAACCAT	N/A	N/A	N/A	S377_pool2	PASS	PASS	PASS	PASS	PASS	PASS	1810800	0.967378	0.503084	3057	0.841399	PASS	PASS
S378_pool1	378	Plate 2B index H	DMSO Pool 1	DMSO 0.1%	0	DMSO Pool 1	1	FALSE	FALSE	TRUE	B	12	B12	R996	GATAGCGGA	F938	ATACGCAGC	N/A	N/A	N/A	S378_pool1	PASS	PASS	PASS	PASS	PASS	PASS	1474221	0.966059	0.501176	3241	0.833384	PASS	PASS
S378_pool2	762	Plate 2D index G	DMSO Pool 2	DMSO 0.1%	0	DMSO Pool 2	2	FALSE	FALSE	TRUE	B	12	B12	R935	TAGCTCTTC	F938	ATACGCAGC	N/A	N/A	N/A	S378_pool2	PASS	PASS	PASS	PASS	PASS	PASS	1831743	0.972247	0.506989	3096	0.839836	PASS	PASS
S379_pool1	379	Plate 2B index H	DMSO Pool 1	DMSO 0.1%	0	DMSO Pool 1	1	FALSE	FALSE	TRUE	C	12	C12	R996	GATAGCGGA	F939	GCCGTTACA	N/A	N/A	N/A	S379_pool1	PASS	PASS	PASS	PASS	PASS	PASS	1826194	0.96789	0.522119	3270	0.831576	PASS	PASS
S379_pool2	763	Plate 2D index G	DMSO Pool 2	DMSO 0.1%	0	DMSO Pool 2	2	FALSE	FALSE	TRUE	C	12	C12	R935	TAGCTCTTC	F939	GCCGTTACA	N/A	N/A	N/A	S379_pool2	PASS	PASS	PASS	PASS	PASS	PASS	2154966	0.95813	0.525314	3152	0.837531	PASS	PASS
S38_pool1	38	Plate 1A index E	Pergafast201	Pergafast 201	0.5	Pergafast201_0.5	1	FALSE	FALSE	FALSE	F	5	F5	R913	GTTTATACT	F934	GCAGATGCA	N/A	N/A	N/A	S38_pool1	PASS	PASS	PASS	PASS	PASS	PASS	1879848	0.96985	0.530195	3394	0.826369	PASS	PASS
S38_pool2	422	Plate 1C index F	Pergafast201	Pergafast 201	0.5	Pergafast201_0.5	2	FALSE	FALSE	FALSE	F	5	F5	R945	TCAGCTAAT	F934	GCAGATGCA	N/A	N/A	N/A	S38_pool2	PASS	PASS	PASS	PASS	PASS	PASS	1861839	0.965594	0.53441	3467	0.822665	PASS	PASS
S38_pool4	902	Plate 4 index H	DMSO Pool 4	DMSO Pool 4	0	DMSO Pool 4	4	FALSE	FALSE	TRUE	F	5	F5	R945	TCAGCTAAT	F942	ATACCGGCA	N/A	N/A	N/A	S38_pool4	PASS	PASS	PASS	PASS	PASS	PASS	5882161	0.966698	0.593025	3028	0.843833	PASS	PASS
S380_pool1	380	Plate 2B index H	DMSO Pool 1	DMSO 0.1%	0	DMSO Pool 1	1	FALSE	FALSE	TRUE	D	12	D12	R996	GATAGCGGA	F940	GCACCTATT	N/A	N/A	N/A	S380_pool1	PASS	PASS	PASS	PASS	PASS	PASS	2090353	0.923075	0.533301	3250	0.832517	PASS	PASS
S380_pool2	764	Plate 2D index G	DMSO Pool 2	DMSO 0.1%	0	DMSO Pool 2	2	FALSE	FALSE	TRUE	D	12	D12	R935	TAGCTCTTC	F940	GCACCTATT	N/A	N/A	N/A	S380_pool2	PASS	PASS	PASS	PASS	PASS	PASS	2579900	0.967863	0.541376	3171	0.837047	PASS	PASS
S381_pool1	381	Plate 2B index H	No cells; Universal human +ve control	No cells; Universal human +ve control	0	No cells; Universal human +ve control_0	1	TRUE	TRUE	FALSE	E	12	E12	R996	GATAGCGGA	F941	GATTGTGTT	N/A	N/A	N/A	S381_pool1	PASS	PASS	PASS	PASS	PASS	FAIL	1469613	0.955443	0.577894	3152	0.836045	FAIL	FAIL
S381_pool2	765	Plate 2D index G	No cells; Universal human +ve control	No cells; Universal human +ve control	0	No cells; Universal human +ve control_0	2	TRUE	TRUE	FALSE	E	12	E12	R935	TAGCTCTTC	F941	GATTGTGTT	N/A	N/A	N/A	S381_pool2	PASS	PASS	PASS	PASS	PASS	FAIL	1781997	0.958663	0.532591	2670	0.86178	FAIL	FAIL
S382_pool1	382	Plate 2B index H	No cells; Brain +ve control	No cells; Brain +ve control	0	No cells; Brain +ve control_0	1	TRUE	TRUE	FALSE	F	12	F12	R996	GATAGCGGA	F942	ATACCGGCA	N/A	N/A	N/A	S382_pool1	PASS	PASS	PASS	PASS	PASS	FAIL	1448722	0.967203	0.497449	2379	0.872626	FAIL	FAIL
S382_pool2	766	Plate 2D index G	No cells; Brain +ve control	No cells; Brain +ve control	0	No cells; Brain +ve control_0	2	TRUE	TRUE	FALSE	F	12	F12	R935	TAGCTCTTC	F942	ATACCGGCA	N/A	N/A	N/A	S382_pool2	PASS	PASS	FAIL	FAIL	PASS	FAIL	1353996	0.969438	0.425079	1891	0.898584	FAIL	FAIL
S383_pool1	383	Plate 2B index H	No cells; 1X Lysis buffer	No cells; 1X Lysis buffer	0	No cells; 1X Lysis buffer_0	1	TRUE	FALSE	FALSE	G	12	G12	R996	GATAGCGGA	F943	CGTAACTTA	N/A	N/A	N/A	S383_pool1	PASS	PASS	FAIL	PASS	PASS	FAIL	100999	0.967724	0.217465	2742	0.866545	FAIL	FAIL
S383_pool2	767	Plate 2D index G	No cells; 1X Lysis buffer	No cells; 1X Lysis buffer	0	No cells; 1X Lysis buffer_0	2	TRUE	FALSE	FALSE	G	12	G12	R935	TAGCTCTTC	F943	CGTAACTTA	N/A	N/A	N/A	S383_pool2	FAIL	PASS	FAIL	FAIL	PASS	FAIL	18215	0.958241	0.0642943	1576	0.923272	FAIL	FAIL
S384_pool1	384	Plate 2B index H	No cells; media only	No cells; media only	0	No cells; media only_0	1	TRUE	FALSE	FALSE	H	12	H12	R996	GATAGCGGA	F944	GGTCTAGCT	N/A	N/A	N/A	S384_pool1	PASS	PASS	FAIL	PASS	PASS	FAIL	153462	0.969073	0.273018	3008	0.854254	FAIL	FAIL
S384_pool2	768	Plate 2D index G	No cells; media only	No cells; media only	0	No cells; media only_0	2	TRUE	FALSE	FALSE	H	12	H12	R935	TAGCTCTTC	F944	GGTCTAGCT	N/A	N/A	N/A	S384_pool2	FAIL	PASS	FAIL	FAIL	PASS	FAIL	7000	0.968003	0.0125571	1318	0.937763	FAIL	FAIL
S39_pool1	39	Plate 1A index E	2,4-BPS	2,4-BPS	0.5	2,4-BPS_0.5	1	FALSE	FALSE	FALSE	G	5	G5	R913	GTTTATACT	F935	TAACGCGTC	BPS	5397-34-2	2-(4-hydroxyphenyl)sulfonylphenol	S39_pool1	PASS	PASS	PASS	PASS	PASS	PASS	1607984	0.96404	0.512047	3316	0.829748	PASS	PASS
S39_pool2	423	Plate 1C index F	2,4-BPS	2,4-BPS	0.5	2,4-BPS_0.5	2	FALSE	FALSE	FALSE	G	5	G5	R945	TCAGCTAAT	F935	TAACGCGTC	BPS	5397-34-2	2-(4-hydroxyphenyl)sulfonylphenol	S39_pool2	PASS	PASS	PASS	PASS	PASS	PASS	1670423	0.969766	0.524737	3471	0.822575	PASS	PASS
S39_pool4	903	Plate 4 index H	DMSO Pool 4	DMSO Pool 4	0	DMSO Pool 4	4	FALSE	FALSE	TRUE	G	5	G5	R945	TCAGCTAAT	F943	CGTAACTTA	N/A	N/A	N/A	S39_pool4	PASS	PASS	PASS	PASS	PASS	PASS	4919804	0.966557	0.577805	2761	0.856803	PASS	PASS
S4_pool1	4	Plate 1A index E	BADGE	BADGE	0.0005	BADGE_0.0005	1	FALSE	FALSE	FALSE	D	1	D1	R902	TCCTCAGCC	F916	TTCCGAATT	Non-Bisphenol	1675-54-3	2-[[4-[2-[4-(oxiran-2-ylmethoxy)phenyl]propan-2-yl]phenoxy]methyl]oxirane	S4_pool1	PASS	PASS	PASS	PASS	PASS	PASS	2220422	0.916468	0.543728	3410	0.825696	PASS	PASS
S4_pool2	388	Plate 1C index F	BADGE	BADGE	0.0005	BADGE_0.0005	2	FALSE	FALSE	FALSE	D	1	D1	R936	TGGAACGCT	F916	TTCCGAATT	Non-Bisphenol	1675-54-3	2-[[4-[2-[4-(oxiran-2-ylmethoxy)phenyl]propan-2-yl]phenoxy]methyl]oxirane	S4_pool2	PASS	FAIL	PASS	PASS	PASS	PASS	2010303	0.0053532	0.542708	3466	0.822445	PASS	FAIL
S4_pool4	868	Plate 4 index H	BPA	BPA	0.0005	BPA_0.0005	4	FALSE	FALSE	FALSE	D	1	D1	R936	TGGAACGCT	F940	GCACCTATT	BPA	80-05-7	4-[2-(4-hydroxyphenyl)propan-2-yl]phenol	S4_pool4	PASS	PASS	PASS	PASS	PASS	PASS	6322781	0.965072	0.595731	3159	0.837528	PASS	PASS
S40_pool1	40	Plate 1A index E	BPS-MAE	BPS-MAE	0.5	BPS-MAE_0.5	1	FALSE	FALSE	FALSE	H	5	H5	R913	GTTTATACT	F936	AAGTAGGCT	Non-Bisphenol	97042-18-7	4-(4-prop-2-enoxyphenyl)sulfonylphenol	S40_pool1	PASS	PASS	PASS	PASS	PASS	PASS	1946513	0.964287	0.534099	3399	0.825988	PASS	PASS
S40_pool2	424	Plate 1C index F	BPS-MAE	BPS-MAE	0.5	BPS-MAE_0.5	2	FALSE	FALSE	FALSE	H	5	H5	R945	TCAGCTAAT	F936	AAGTAGGCT	Non-Bisphenol	97042-18-7	4-(4-prop-2-enoxyphenyl)sulfonylphenol	S40_pool2	PASS	PASS	PASS	PASS	PASS	PASS	1837339	0.946827	0.529795	3445	0.823869	PASS	PASS
S40_pool4	904	Plate 4 index H	DMSO Pool 4	DMSO Pool 4	0	DMSO Pool 4	4	FALSE	FALSE	TRUE	H	5	H5	R945	TCAGCTAAT	F944	GGTCTAGCT	N/A	N/A	N/A	S40_pool4	PASS	PASS	PASS	PASS	PASS	PASS	4034248	0.957205	0.55735	2715	0.859378	PASS	PASS
S41_pool1	41	Plate 1A index E	4,4-BPF	4,4-BPF (Bisphenol F)	1	4,4-BPF_1	1	FALSE	FALSE	FALSE	A	6	A6	R919	ACTCATGTA	F904	GTGCATTAG	BPA	620-92-8	4-[(4-hydroxyphenyl)methyl]phenol	S41_pool1	PASS	PASS	PASS	PASS	PASS	PASS	2209281	0.963634	0.549984	3507	0.821708	PASS	PASS
S41_pool2	425	Plate 1C index F	4,4-BPF	4,4-BPF (Bisphenol F)	1	4,4-BPF_1	2	FALSE	FALSE	FALSE	A	6	A6	R946	TGATTAAGC	F904	GTGCATTAG	BPA	620-92-8	4-[(4-hydroxyphenyl)methyl]phenol	S41_pool2	PASS	PASS	PASS	PASS	PASS	PASS	2491497	0.967197	0.552824	3374	0.827053	PASS	PASS
S41_pool4	905	Plate 4 index H	BPA	BPA	0.1	BPA_0.1	4	FALSE	FALSE	FALSE	A	6	A6	R946	TGATTAAGC	F937	TCTAACCAT	BPA	80-05-7	4-[2-(4-hydroxyphenyl)propan-2-yl]phenol	S41_pool4	PASS	PASS	PASS	PASS	PASS	PASS	5682971	0.950878	0.568177	2685	0.859444	PASS	PASS
S42_pool1	42	Plate 1A index E	D-8	D-8	1	D-8_1	1	FALSE	FALSE	FALSE	B	6	B6	R919	ACTCATGTA	F906	ACAACCATC	Non-Bisphenol	95235-30-6	4-(4-propan-2-yloxyphenyl)sulfonylphenol	S42_pool1	PASS	PASS	PASS	PASS	PASS	PASS	1995746	0.968517	0.534543	3408	0.825997	PASS	PASS
S42_pool2	426	Plate 1C index F	D-8	D-8	1	D-8_1	2	FALSE	FALSE	FALSE	B	6	B6	R946	TGATTAAGC	F906	ACAACCATC	Non-Bisphenol	95235-30-6	4-(4-propan-2-yloxyphenyl)sulfonylphenol	S42_pool2	PASS	PASS	PASS	PASS	PASS	PASS	2328509	0.968753	0.545858	3368	0.827333	PASS	PASS
S42_pool4	906	Plate 4 index H	BPA	BPA	0.1	BPA_0.1	4	FALSE	FALSE	FALSE	B	6	B6	R946	TGATTAAGC	F938	ATACGCAGC	BPA	80-05-7	4-[2-(4-hydroxyphenyl)propan-2-yl]phenol	S42_pool4	PASS	PASS	PASS	PASS	PASS	PASS	5003505	0.965881	0.642898	3228	0.832999	PASS	PASS
S43_pool1	43	Plate 1A index E	BPS	Bisphenol S	1	BPS_1	1	FALSE	FALSE	FALSE	C	6	C6	R919	ACTCATGTA	F908	AAACACCTT	BPS	80-09-1	4-(4-hydroxyphenyl)sulfonylphenol	S43_pool1	PASS	PASS	PASS	PASS	PASS	PASS	1878412	0.970775	0.528464	3387	0.826809	PASS	PASS
S43_pool2	427	Plate 1C index F	BPS	Bisphenol S	1	BPS_1	2	FALSE	FALSE	FALSE	C	6	C6	R946	TGATTAAGC	F908	AAACACCTT	BPS	80-09-1	4-(4-hydroxyphenyl)sulfonylphenol	S43_pool2	PASS	PASS	PASS	PASS	PASS	PASS	1963435	0.961776	0.531659	3348	0.828213	PASS	PASS
S43_pool4	907	Plate 4 index H	BPA	BPA	0.1	BPA_0.1	4	FALSE	FALSE	FALSE	C	6	C6	R946	TGATTAAGC	F939	GCCGTTACA	BPA	80-05-7	4-[2-(4-hydroxyphenyl)propan-2-yl]phenol	S43_pool4	PASS	PASS	PASS	PASS	PASS	PASS	4486979	0.966463	0.574078	2845	0.852838	PASS	PASS
S44_pool1	44	Plate 1A index E	BADGE	BADGE	1	BADGE_1	1	FALSE	FALSE	FALSE	D	6	D6	R919	ACTCATGTA	F916	TTCCGAATT	Non-Bisphenol	1675-54-3	2-[[4-[2-[4-(oxiran-2-ylmethoxy)phenyl]propan-2-yl]phenoxy]methyl]oxirane	S44_pool1	PASS	FAIL	PASS	PASS	PASS	PASS	2033857	0.00865951	0.532591	3311	0.83009	PASS	FAIL
S44_pool2	428	Plate 1C index F	BADGE	BADGE	1	BADGE_1	2	FALSE	FALSE	FALSE	D	6	D6	R946	TGATTAAGC	F916	TTCCGAATT	Non-Bisphenol	1675-54-3	2-[[4-[2-[4-(oxiran-2-ylmethoxy)phenyl]propan-2-yl]phenoxy]methyl]oxirane	S44_pool2	PASS	FAIL	PASS	PASS	PASS	PASS	2562204	0.0807108	0.554865	3430	0.824332	PASS	FAIL
S44_pool4	908	Plate 4 index H	BPA	BPA	0.1	BPA_0.1	4	FALSE	FALSE	FALSE	D	6	D6	R946	TGATTAAGC	F940	GCACCTATT	BPA	80-05-7	4-[2-(4-hydroxyphenyl)propan-2-yl]phenol	S44_pool4	PASS	PASS	PASS	PASS	PASS	PASS	5191644	0.96804	0.584062	2847	0.853114	PASS	PASS
S45_pool1	45	Plate 1A index E	2,4-BPF	2,4-BPF (BPF Analog)	1	2,4-BPF_1	1	FALSE	FALSE	FALSE	E	6	E6	R919	ACTCATGTA	F927	AGCAAGGTC	BPA	2467-03-0	2-[(4-hydroxyphenyl)methyl]phenol	S45_pool1	PASS	PASS	PASS	PASS	PASS	PASS	2123357	0.966821	0.534765	3313	0.829867	PASS	PASS
S45_pool2	429	Plate 1C index F	2,4-BPF	2,4-BPF (BPF Analog)	1	2,4-BPF_1	2	FALSE	FALSE	FALSE	E	6	E6	R946	TGATTAAGC	F927	AGCAAGGTC	BPA	2467-03-0	2-[(4-hydroxyphenyl)methyl]phenol	S45_pool2	PASS	PASS	PASS	PASS	PASS	PASS	2048020	0.967667	0.536362	3408	0.825753	PASS	PASS
S45_pool4	909	Plate 4 index H	BPTMC	BPTMC	0.1	BPTMC_0.1	4	FALSE	FALSE	FALSE	E	6	E6	R946	TGATTAAGC	F941	GATTGTGTT	BPA	129188-99-4	4-[1-(4-hydroxyphenyl)-3,3,5-trimethylcyclohexyl]phenol	S45_pool4	PASS	PASS	PASS	PASS	PASS	PASS	4853433	0.969924	0.575853	2987	0.846978	PASS	PASS
S46_pool1	46	Plate 1A index E	Pergafast201	Pergafast 201	1	Pergafast201_1	1	FALSE	FALSE	FALSE	F	6	F6	R919	ACTCATGTA	F934	GCAGATGCA	N/A	N/A	N/A	S46_pool1	PASS	PASS	PASS	PASS	PASS	PASS	1803593	0.971261	0.520477	3273	0.831841	PASS	PASS
S46_pool2	430	Plate 1C index F	Pergafast201	Pergafast 201	1	Pergafast201_1	2	FALSE	FALSE	FALSE	F	6	F6	R946	TGATTAAGC	F934	GCAGATGCA	N/A	N/A	N/A	S46_pool2	PASS	PASS	PASS	PASS	PASS	PASS	1932748	0.967662	0.531348	3428	0.825052	PASS	PASS
S46_pool4	910	Plate 4 index H	BPTMC	BPTMC	0.1	BPTMC_0.1	4	FALSE	FALSE	FALSE	F	6	F6	R946	TGATTAAGC	F942	ATACCGGCA	BPA	129188-99-4	4-[1-(4-hydroxyphenyl)-3,3,5-trimethylcyclohexyl]phenol	S46_pool4	PASS	PASS	PASS	PASS	PASS	PASS	4382233	0.970775	0.570573	2887	0.851963	PASS	PASS
S47_pool1	47	Plate 1A index E	2,4-BPS	2,4-BPS	1	2,4-BPS_1	1	FALSE	FALSE	FALSE	G	6	G6	R919	ACTCATGTA	F935	TAACGCGTC	BPS	5397-34-2	2-(4-hydroxyphenyl)sulfonylphenol	S47_pool1	PASS	PASS	PASS	PASS	PASS	PASS	1904910	0.966891	0.526823	3322	0.829836	PASS	PASS
S47_pool2	431	Plate 1C index F	2,4-BPS	2,4-BPS	1	2,4-BPS_1	2	FALSE	FALSE	FALSE	G	6	G6	R946	TGATTAAGC	F935	TAACGCGTC	BPS	5397-34-2	2-(4-hydroxyphenyl)sulfonylphenol	S47_pool2	PASS	PASS	PASS	PASS	PASS	PASS	2114846	0.968117	0.541864	3453	0.823616	PASS	PASS
S47_pool4	911	Plate 4 index H	BPTMC	BPTMC	0.1	BPTMC_0.1	4	FALSE	FALSE	FALSE	G	6	G6	R946	TGATTAAGC	F943	CGTAACTTA	BPA	129188-99-4	4-[1-(4-hydroxyphenyl)-3,3,5-trimethylcyclohexyl]phenol	S47_pool4	PASS	PASS	PASS	PASS	PASS	PASS	4644311	0.96643	0.569109	2992	0.846917	PASS	PASS
S48_pool1	48	Plate 1A index E	BPS-MAE	BPS-MAE	1	BPS-MAE_1	1	FALSE	FALSE	FALSE	H	6	H6	R919	ACTCATGTA	F936	AAGTAGGCT	Non-Bisphenol	97042-18-7	4-(4-prop-2-enoxyphenyl)sulfonylphenol	S48_pool1	PASS	PASS	PASS	PASS	PASS	PASS	2162188	0.960353	0.536185	3312	0.829903	PASS	PASS
S48_pool2	432	Plate 1C index F	BPS-MAE	BPS-MAE	1	BPS-MAE_1	2	FALSE	FALSE	FALSE	H	6	H6	R946	TGATTAAGC	F936	AAGTAGGCT	Non-Bisphenol	97042-18-7	4-(4-prop-2-enoxyphenyl)sulfonylphenol	S48_pool2	PASS	PASS	PASS	PASS	PASS	PASS	1930248	0.947298	0.527932	3340	0.829341	PASS	PASS
S48_pool4	912	Plate 4 index H	BPTMC	BPTMC	0.1	BPTMC_0.1	4	FALSE	FALSE	FALSE	H	6	H6	R946	TGATTAAGC	F944	GGTCTAGCT	BPA	129188-99-4	4-[1-(4-hydroxyphenyl)-3,3,5-trimethylcyclohexyl]phenol	S48_pool4	PASS	PASS	PASS	PASS	PASS	PASS	4955542	0.97206	0.579891	3047	0.843469	PASS	PASS
S49_pool1	49	Plate 1A index E	4,4-BPF	4,4-BPF (Bisphenol F)	5	4,4-BPF_5	1	FALSE	FALSE	FALSE	A	7	A7	R920	ATTCGCTCT	F904	GTGCATTAG	BPA	620-92-8	4-[(4-hydroxyphenyl)methyl]phenol	S49_pool1	PASS	PASS	PASS	PASS	PASS	PASS	2405579	0.967964	0.555708	3483	0.822777	PASS	PASS
S49_pool2	433	Plate 1C index F	4,4-BPF	4,4-BPF (Bisphenol F)	5	4,4-BPF_5	2	FALSE	FALSE	FALSE	A	7	A7	R951	ATTGGTTGC	F904	GTGCATTAG	BPA	620-92-8	4-[(4-hydroxyphenyl)methyl]phenol	S49_pool2	PASS	PASS	PASS	PASS	PASS	PASS	2699571	0.967029	0.555886	3433	0.825068	PASS	PASS
S49_pool4	913	Plate 4 index H	BPA	BPA	0.5	BPA_0.5	4	FALSE	FALSE	FALSE	A	7	A7	R951	ATTGGTTGC	F937	TCTAACCAT	BPA	80-05-7	4-[2-(4-hydroxyphenyl)propan-2-yl]phenol	S49_pool4	PASS	PASS	PASS	PASS	PASS	PASS	5100800	0.95336	0.561388	2556	0.865044	PASS	PASS
S5_pool1	5	Plate 1A index E	2,4-BPF	2,4-BPF (BPF Analog)	0.0005	2,4-BPF_0.0005	1	FALSE	FALSE	FALSE	E	1	E1	R902	TCCTCAGCC	F927	AGCAAGGTC	BPA	2467-03-0	2-[(4-hydroxyphenyl)methyl]phenol	S5_pool1	PASS	PASS	PASS	PASS	PASS	PASS	1756240	0.97005	0.52416	3357	0.828031	PASS	PASS
S5_pool2	389	Plate 1C index F	2,4-BPF	2,4-BPF (BPF Analog)	0.0005	2,4-BPF_0.0005	2	FALSE	FALSE	FALSE	E	1	E1	R936	TGGAACGCT	F927	AGCAAGGTC	BPA	2467-03-0	2-[(4-hydroxyphenyl)methyl]phenol	S5_pool2	PASS	PASS	PASS	PASS	PASS	PASS	1719035	0.966918	0.52771	3480	0.822501	PASS	PASS
S5_pool4	869	Plate 4 index H	BPTMC	BPTMC	0.0005	BPTMC_0.0005	4	FALSE	FALSE	FALSE	E	1	E1	R936	TGGAACGCT	F941	GATTGTGTT	BPA	129188-99-4	4-[1-(4-hydroxyphenyl)-3,3,5-trimethylcyclohexyl]phenol	S5_pool4	PASS	PASS	PASS	PASS	PASS	PASS	6354939	0.967851	0.599636	2850	0.850743	PASS	PASS
S50_pool1	50	Plate 1A index E	D-8	D-8	5	D-8_5	1	FALSE	FALSE	FALSE	B	7	B7	R920	ATTCGCTCT	F906	ACAACCATC	Non-Bisphenol	95235-30-6	4-(4-propan-2-yloxyphenyl)sulfonylphenol	S50_pool1	PASS	PASS	PASS	PASS	PASS	PASS	2013403	0.969019	0.535697	3415	0.825409	PASS	PASS
S50_pool2	434	Plate 1C index F	D-8	D-8	5	D-8_5	2	FALSE	FALSE	FALSE	B	7	B7	R951	ATTGGTTGC	F906	ACAACCATC	Non-Bisphenol	95235-30-6	4-(4-propan-2-yloxyphenyl)sulfonylphenol	S50_pool2	PASS	PASS	PASS	PASS	PASS	PASS	2197055	0.958529	0.538226	3352	0.828124	PASS	PASS
S50_pool4	914	Plate 4 index H	BPA	BPA	0.5	BPA_0.5	4	FALSE	FALSE	FALSE	B	7	B7	R951	ATTGGTTGC	F938	ATACGCAGC	BPA	80-05-7	4-[2-(4-hydroxyphenyl)propan-2-yl]phenol	S50_pool4	PASS	PASS	PASS	PASS	PASS	PASS	5811056	0.967647	0.570706	2694	0.859263	PASS	PASS
S51_pool1	51	Plate 1A index E	BPS	Bisphenol S	5	BPS_5	1	FALSE	FALSE	FALSE	C	7	C7	R920	ATTCGCTCT	F908	AAACACCTT	BPS	80-09-1	4-(4-hydroxyphenyl)sulfonylphenol	S51_pool1	PASS	PASS	PASS	PASS	PASS	PASS	1932894	0.966145	0.533523	3461	0.823834	PASS	PASS
S51_pool2	435	Plate 1C index F	BPS	Bisphenol S	5	BPS_5	2	FALSE	FALSE	FALSE	C	7	C7	R951	ATTGGTTGC	F908	AAACACCTT	BPS	80-09-1	4-(4-hydroxyphenyl)sulfonylphenol	S51_pool2	PASS	PASS	PASS	PASS	PASS	PASS	2062064	0.960245	0.538049	3446	0.824103	PASS	PASS
S51_pool4	915	Plate 4 index H	BPA	BPA	0.5	BPA_0.5	4	FALSE	FALSE	FALSE	C	7	C7	R951	ATTGGTTGC	F939	GCCGTTACA	BPA	80-05-7	4-[2-(4-hydroxyphenyl)propan-2-yl]phenol	S51_pool4	PASS	PASS	PASS	PASS	PASS	PASS	5742792	0.969647	0.57257	2768	0.855256	PASS	PASS
S52_pool1	52	Plate 1A index E	BADGE	BADGE	5	BADGE_5	1	FALSE	FALSE	FALSE	D	7	D7	R920	ATTCGCTCT	F916	TTCCGAATT	Non-Bisphenol	1675-54-3	2-[[4-[2-[4-(oxiran-2-ylmethoxy)phenyl]propan-2-yl]phenoxy]methyl]oxirane	S52_pool1	PASS	PASS	PASS	PASS	PASS	PASS	2349430	0.541793	0.547056	3405	0.825646	PASS	PASS
S52_pool2	436	Plate 1C index F	BADGE	BADGE	5	BADGE_5	2	FALSE	FALSE	FALSE	D	7	D7	R951	ATTGGTTGC	F916	TTCCGAATT	Non-Bisphenol	1675-54-3	2-[[4-[2-[4-(oxiran-2-ylmethoxy)phenyl]propan-2-yl]phenoxy]methyl]oxirane	S52_pool2	PASS	PASS	PASS	PASS	PASS	PASS	2554765	0.956869	0.550606	3386	0.826479	PASS	PASS
S52_pool4	916	Plate 4 index H	BPA	BPA	0.5	BPA_0.5	4	FALSE	FALSE	FALSE	D	7	D7	R951	ATTGGTTGC	F940	GCACCTATT	BPA	80-05-7	4-[2-(4-hydroxyphenyl)propan-2-yl]phenol	S52_pool4	PASS	PASS	PASS	PASS	PASS	PASS	6752686	0.956696	0.592892	2986	0.845774	PASS	PASS
S53_pool1	53	Plate 1A index E	2,4-BPF	2,4-BPF (BPF Analog)	5	2,4-BPF_5	1	FALSE	FALSE	FALSE	E	7	E7	R920	ATTCGCTCT	F927	AGCAAGGTC	BPA	2467-03-0	2-[(4-hydroxyphenyl)methyl]phenol	S53_pool1	PASS	PASS	PASS	PASS	PASS	PASS	2011439	0.970052	0.535608	3421	0.82534	PASS	PASS
S53_pool2	437	Plate 1C index F	2,4-BPF	2,4-BPF (BPF Analog)	5	2,4-BPF_5	2	FALSE	FALSE	FALSE	E	7	E7	R951	ATTGGTTGC	F927	AGCAAGGTC	BPA	2467-03-0	2-[(4-hydroxyphenyl)methyl]phenol	S53_pool2	PASS	PASS	PASS	PASS	PASS	PASS	2139851	0.966671	0.537827	3394	0.826462	PASS	PASS
S53_pool4	917	Plate 4 index H	BPTMC	BPTMC	0.5	BPTMC_0.5	4	FALSE	FALSE	FALSE	E	7	E7	R951	ATTGGTTGC	F941	GATTGTGTT	BPA	129188-99-4	4-[1-(4-hydroxyphenyl)-3,3,5-trimethylcyclohexyl]phenol	S53_pool4	PASS	PASS	PASS	PASS	PASS	PASS	6272761	0.969334	0.576208	2769	0.855523	PASS	PASS
S54_pool1	54	Plate 1A index E	Pergafast201	Pergafast 201	5	Pergafast201_5	1	FALSE	FALSE	FALSE	F	7	F7	R920	ATTCGCTCT	F934	GCAGATGCA	N/A	N/A	N/A	S54_pool1	PASS	PASS	PASS	PASS	PASS	PASS	1664858	0.970765	0.526379	3448	0.824446	PASS	PASS
S54_pool2	438	Plate 1C index F	Pergafast201	Pergafast 201	5	Pergafast201_5	2	FALSE	FALSE	FALSE	F	7	F7	R951	ATTGGTTGC	F934	GCAGATGCA	N/A	N/A	N/A	S54_pool2	PASS	PASS	PASS	PASS	PASS	PASS	2175658	0.967853	0.541953	3445	0.823855	PASS	PASS
S54_pool4	918	Plate 4 index H	BPTMC	BPTMC	0.5	BPTMC_0.5	4	FALSE	FALSE	FALSE	F	7	F7	R951	ATTGGTTGC	F942	ATACCGGCA	BPA	129188-99-4	4-[1-(4-hydroxyphenyl)-3,3,5-trimethylcyclohexyl]phenol	S54_pool4	PASS	PASS	PASS	PASS	PASS	PASS	6421069	0.969024	0.600302	3098	0.840631	PASS	PASS
S55_pool1	55	Plate 1A index E	2,4-BPS	2,4-BPS	5	2,4-BPS_5	1	FALSE	FALSE	FALSE	G	7	G7	R920	ATTCGCTCT	F935	TAACGCGTC	BPS	5397-34-2	2-(4-hydroxyphenyl)sulfonylphenol	S55_pool1	PASS	PASS	PASS	PASS	PASS	PASS	1987302	0.961449	0.535564	3389	0.826607	PASS	PASS
S55_pool2	439	Plate 1C index F	2,4-BPS	2,4-BPS	5	2,4-BPS_5	2	FALSE	FALSE	FALSE	G	7	G7	R951	ATTGGTTGC	F935	TAACGCGTC	BPS	5397-34-2	2-(4-hydroxyphenyl)sulfonylphenol	S55_pool2	PASS	PASS	PASS	PASS	PASS	PASS	2236285	0.966973	0.544216	3420	0.82508	PASS	PASS
S55_pool4	919	Plate 4 index H	BPTMC	BPTMC	0.5	BPTMC_0.5	4	FALSE	FALSE	FALSE	G	7	G7	R951	ATTGGTTGC	F943	CGTAACTTA	BPA	129188-99-4	4-[1-(4-hydroxyphenyl)-3,3,5-trimethylcyclohexyl]phenol	S55_pool4	PASS	PASS	PASS	PASS	PASS	PASS	5949367	0.968011	0.585659	3022	0.844077	PASS	PASS
S56_pool1	56	Plate 1A index E	BPS-MAE	BPS-MAE	5	BPS-MAE_5	1	FALSE	FALSE	FALSE	H	7	H7	R920	ATTCGCTCT	F936	AAGTAGGCT	Non-Bisphenol	97042-18-7	4-(4-prop-2-enoxyphenyl)sulfonylphenol	S56_pool1	PASS	PASS	PASS	PASS	PASS	PASS	2059594	0.964376	0.538847	3394	0.826457	PASS	PASS
S56_pool2	440	Plate 1C index F	BPS-MAE	BPS-MAE	5	BPS-MAE_5	2	FALSE	FALSE	FALSE	H	7	H7	R951	ATTGGTTGC	F936	AAGTAGGCT	Non-Bisphenol	97042-18-7	4-(4-prop-2-enoxyphenyl)sulfonylphenol	S56_pool2	PASS	PASS	PASS	PASS	PASS	PASS	2102162	0.952904	0.539646	3437	0.82451	PASS	PASS
S56_pool4	920	Plate 4 index H	BPTMC	BPTMC	0.5	BPTMC_0.5	4	FALSE	FALSE	FALSE	H	7	H7	R951	ATTGGTTGC	F944	GGTCTAGCT	BPA	129188-99-4	4-[1-(4-hydroxyphenyl)-3,3,5-trimethylcyclohexyl]phenol	S56_pool4	PASS	PASS	PASS	PASS	PASS	PASS	5988191	0.967276	0.580423	2865	0.851038	PASS	PASS
S57_pool1	57	Plate 1A index E	4,4-BPF	4,4-BPF (Bisphenol F)	10	4,4-BPF_10	1	FALSE	FALSE	FALSE	A	8	A8	R921	TCAGTACAT	F904	GTGCATTAG	BPA	620-92-8	4-[(4-hydroxyphenyl)methyl]phenol	S57_pool1	PASS	PASS	PASS	PASS	PASS	PASS	2099120	0.968271	0.542042	3430	0.825972	PASS	PASS
S57_pool2	441	Plate 1C index F	4,4-BPF	4,4-BPF (Bisphenol F)	10	4,4-BPF_10	2	FALSE	FALSE	FALSE	A	8	A8	R959	GCTATCGAT	F904	GTGCATTAG	BPA	620-92-8	4-[(4-hydroxyphenyl)methyl]phenol	S57_pool2	PASS	PASS	PASS	PASS	PASS	PASS	2225986	0.967157	0.544571	3452	0.823995	PASS	PASS
S57_pool4	921	Plate 4 index H	BPA	BPA	1	BPA_1	4	FALSE	FALSE	FALSE	A	8	A8	R959	GCTATCGAT	F937	TCTAACCAT	BPA	80-05-7	4-[2-(4-hydroxyphenyl)propan-2-yl]phenol	S57_pool4	PASS	PASS	PASS	PASS	PASS	PASS	5259627	0.942537	0.582376	3120	0.839568	PASS	PASS
S58_pool1	58	Plate 1A index E	D-8	D-8	10	D-8_10	1	FALSE	FALSE	FALSE	B	8	B8	R921	TCAGTACAT	F906	ACAACCATC	Non-Bisphenol	95235-30-6	4-(4-propan-2-yloxyphenyl)sulfonylphenol	S58_pool1	PASS	PASS	PASS	PASS	PASS	PASS	1940857	0.966183	0.528154	3313	0.830533	PASS	PASS
S58_pool2	442	Plate 1C index F	D-8	D-8	10	D-8_10	2	FALSE	FALSE	FALSE	B	8	B8	R959	GCTATCGAT	F906	ACAACCATC	Non-Bisphenol	95235-30-6	4-(4-propan-2-yloxyphenyl)sulfonylphenol	S58_pool2	PASS	PASS	PASS	PASS	PASS	PASS	2176013	0.96483	0.539468	3418	0.825908	PASS	PASS
S58_pool4	922	Plate 4 index H	BPA	BPA	1	BPA_1	4	FALSE	FALSE	FALSE	B	8	B8	R959	GCTATCGAT	F938	ATACGCAGC	BPA	80-05-7	4-[2-(4-hydroxyphenyl)propan-2-yl]phenol	S58_pool4	PASS	PASS	PASS	PASS	PASS	PASS	5860597	0.965831	0.582154	2789	0.854551	PASS	PASS
S59_pool1	59	Plate 1A index E	BPS	Bisphenol S	10	BPS_10	1	FALSE	FALSE	FALSE	C	8	C8	R921	TCAGTACAT	F908	AAACACCTT	BPS	80-09-1	4-(4-hydroxyphenyl)sulfonylphenol	S59_pool1	PASS	PASS	PASS	PASS	PASS	PASS	1574315	0.964377	0.512047	3323	0.830167	PASS	PASS
S59_pool2	443	Plate 1C index F	BPS	Bisphenol S	10	BPS_10	2	FALSE	FALSE	FALSE	C	8	C8	R959	GCTATCGAT	F908	AAACACCTT	BPS	80-09-1	4-(4-hydroxyphenyl)sulfonylphenol	S59_pool2	PASS	PASS	PASS	PASS	PASS	PASS	2036321	0.939408	0.533966	3418	0.82584	PASS	PASS
S59_pool4	923	Plate 4 index H	BPA	BPA	1	BPA_1	4	FALSE	FALSE	FALSE	C	8	C8	R959	GCTATCGAT	F939	GCCGTTACA	BPA	80-05-7	4-[2-(4-hydroxyphenyl)propan-2-yl]phenol	S59_pool4	PASS	PASS	PASS	PASS	PASS	PASS	5483441	0.960076	0.576385	2897	0.849319	PASS	PASS
S6_pool1	6	Plate 1A index E	Pergafast201	Pergafast 201	0.0005	Pergafast201_0.0005	1	FALSE	FALSE	FALSE	F	1	F1	R902	TCCTCAGCC	F934	GCAGATGCA	N/A	N/A	N/A	S6_pool1	PASS	PASS	PASS	PASS	PASS	PASS	2100113	0.972415	0.538049	3354	0.828109	PASS	PASS
S6_pool2	390	Plate 1C index F	Pergafast201	Pergafast 201	0.0005	Pergafast201_0.0005	2	FALSE	FALSE	FALSE	F	1	F1	R936	TGGAACGCT	F934	GCAGATGCA	N/A	N/A	N/A	S6_pool2	PASS	PASS	PASS	PASS	PASS	PASS	1829853	0.966104	0.53197	3484	0.822136	PASS	PASS
S6_pool4	870	Plate 4 index H	BPTMC	BPTMC	0.0005	BPTMC_0.0005	4	FALSE	FALSE	FALSE	F	1	F1	R936	TGGAACGCT	F942	ATACCGGCA	BPA	129188-99-4	4-[1-(4-hydroxyphenyl)-3,3,5-trimethylcyclohexyl]phenol	S6_pool4	PASS	PASS	PASS	PASS	PASS	PASS	6110398	0.971973	0.580867	2880	0.850846	PASS	PASS
S60_pool4	924	Plate 4 index H	BPA	BPA	1	BPA_1	4	FALSE	FALSE	FALSE	D	8	D8	R959	GCTATCGAT	F940	GCACCTATT	BPA	80-05-7	4-[2-(4-hydroxyphenyl)propan-2-yl]phenol	S60_pool4	PASS	PASS	PASS	PASS	PASS	PASS	5719715	0.964913	0.614323	3166	0.837703	PASS	PASS
S61_pool1	61	Plate 1A index E	2,4-BPF	2,4-BPF (BPF Analog)	10	2,4-BPF_10	1	FALSE	FALSE	FALSE	E	8	E8	R921	TCAGTACAT	F927	AGCAAGGTC	BPA	2467-03-0	2-[(4-hydroxyphenyl)methyl]phenol	S61_pool1	PASS	PASS	PASS	PASS	PASS	PASS	1824352	0.96743	0.521897	3330	0.829772	PASS	PASS
S61_pool2	445	Plate 1C index F	2,4-BPF	2,4-BPF (BPF Analog)	10	2,4-BPF_10	2	FALSE	FALSE	FALSE	E	8	E8	R959	GCTATCGAT	F927	AGCAAGGTC	BPA	2467-03-0	2-[(4-hydroxyphenyl)methyl]phenol	S61_pool2	PASS	PASS	PASS	PASS	PASS	PASS	1974766	0.964759	0.532458	3402	0.826154	PASS	PASS
S61_pool4	925	Plate 4 index H	BPTMC	BPTMC	1	BPTMC_1	4	FALSE	FALSE	FALSE	E	8	E8	R959	GCTATCGAT	F941	GATTGTGTT	BPA	129188-99-4	4-[1-(4-hydroxyphenyl)-3,3,5-trimethylcyclohexyl]phenol	S61_pool4	PASS	PASS	PASS	PASS	PASS	PASS	5526099	0.968163	0.57257	2915	0.849915	PASS	PASS
S62_pool1	62	Plate 1A index E	Pergafast201	Pergafast 201	10	Pergafast201_10	1	FALSE	FALSE	FALSE	F	8	F8	R921	TCAGTACAT	F934	GCAGATGCA	N/A	N/A	N/A	S62_pool1	PASS	PASS	PASS	PASS	PASS	PASS	1729910	0.971271	0.527133	3453	0.823902	PASS	PASS
S62_pool2	446	Plate 1C index F	Pergafast201	Pergafast 201	10	Pergafast201_10	2	FALSE	FALSE	FALSE	F	8	F8	R959	GCTATCGAT	F934	GCAGATGCA	N/A	N/A	N/A	S62_pool2	PASS	PASS	PASS	PASS	PASS	PASS	2027779	0.963951	0.536584	3427	0.825078	PASS	PASS
S62_pool4	926	Plate 4 index H	BPTMC	BPTMC	1	BPTMC_1	4	FALSE	FALSE	FALSE	F	8	F8	R959	GCTATCGAT	F942	ATACCGGCA	BPA	129188-99-4	4-[1-(4-hydroxyphenyl)-3,3,5-trimethylcyclohexyl]phenol	S62_pool4	PASS	PASS	PASS	PASS	PASS	PASS	6474057	0.969219	0.590407	2907	0.849276	PASS	PASS
S63_pool1	63	Plate 1A index E	2,4-BPS	2,4-BPS	10	2,4-BPS_10	1	FALSE	FALSE	FALSE	G	8	G8	R921	TCAGTACAT	F935	TAACGCGTC	BPS	5397-34-2	2-(4-hydroxyphenyl)sulfonylphenol	S63_pool1	PASS	PASS	PASS	PASS	PASS	PASS	1791713	0.963022	0.525447	3372	0.827642	PASS	PASS
S63_pool2	447	Plate 1C index F	2,4-BPS	2,4-BPS	10	2,4-BPS_10	2	FALSE	FALSE	FALSE	G	8	G8	R959	GCTATCGAT	F935	TAACGCGTC	BPS	5397-34-2	2-(4-hydroxyphenyl)sulfonylphenol	S63_pool2	PASS	PASS	PASS	PASS	PASS	PASS	2038103	0.968377	0.539025	3439	0.824326	PASS	PASS
S63_pool4	927	Plate 4 index H	BPTMC	BPTMC	1	BPTMC_1	4	FALSE	FALSE	FALSE	G	8	G8	R959	GCTATCGAT	F943	CGTAACTTA	BPA	129188-99-4	4-[1-(4-hydroxyphenyl)-3,3,5-trimethylcyclohexyl]phenol	S63_pool4	PASS	PASS	PASS	PASS	PASS	PASS	5199026	0.967615	0.578382	3098	0.841297	PASS	PASS
S64_pool1	64	Plate 1A index E	BPS-MAE	BPS-MAE	10	BPS-MAE_10	1	FALSE	FALSE	FALSE	H	8	H8	R921	TCAGTACAT	F936	AAGTAGGCT	Non-Bisphenol	97042-18-7	4-(4-prop-2-enoxyphenyl)sulfonylphenol	S64_pool1	PASS	PASS	PASS	PASS	PASS	PASS	2007802	0.966039	0.541643	3480	0.822777	PASS	PASS
S64_pool2	448	Plate 1C index F	BPS-MAE	BPS-MAE	10	BPS-MAE_10	2	FALSE	FALSE	FALSE	H	8	H8	R959	GCTATCGAT	F936	AAGTAGGCT	Non-Bisphenol	97042-18-7	4-(4-prop-2-enoxyphenyl)sulfonylphenol	S64_pool2	PASS	PASS	PASS	PASS	PASS	PASS	2020216	0.951847	0.536362	3434	0.825032	PASS	PASS
S64_pool4	928	Plate 4 index H	BPTMC	BPTMC	1	BPTMC_1	4	FALSE	FALSE	FALSE	H	8	H8	R959	GCTATCGAT	F944	GGTCTAGCT	BPA	129188-99-4	4-[1-(4-hydroxyphenyl)-3,3,5-trimethylcyclohexyl]phenol	S64_pool4	PASS	PASS	PASS	PASS	PASS	PASS	5461010	0.969857	0.576519	2998	0.846096	PASS	PASS
S65_pool1	65	Plate 1A index E	4,4-BPF	4,4-BPF (Bisphenol F)	50	4,4-BPF_50	1	FALSE	FALSE	FALSE	A	9	A9	R922	TAAGGTAGC	F904	GTGCATTAG	BPA	620-92-8	4-[(4-hydroxyphenyl)methyl]phenol	S65_pool1	PASS	PASS	PASS	PASS	PASS	PASS	1835513	0.969001	0.531748	3476	0.82357	PASS	PASS
S65_pool2	449	Plate 1C index F	4,4-BPF	4,4-BPF (Bisphenol F)	50	4,4-BPF_50	2	FALSE	FALSE	FALSE	A	9	A9	R983	TAGCGACAA	F904	GTGCATTAG	BPA	620-92-8	4-[(4-hydroxyphenyl)methyl]phenol	S65_pool2	PASS	PASS	PASS	PASS	PASS	PASS	2415911	0.951816	0.546657	3413	0.826339	PASS	PASS
S65_pool4	929	Plate 4 index H	BPA	BPA	5	BPA_5	4	FALSE	FALSE	FALSE	A	9	A9	R983	TAGCGACAA	F937	TCTAACCAT	BPA	80-05-7	4-[2-(4-hydroxyphenyl)propan-2-yl]phenol	S65_pool4	PASS	PASS	PASS	PASS	PASS	PASS	4955554	0.95823	0.572658	3008	0.844803	PASS	PASS
S66_pool4	930	Plate 4 index H	BPA	BPA	5	BPA_5	4	FALSE	FALSE	FALSE	B	9	B9	R983	TAGCGACAA	F938	ATACGCAGC	BPA	80-05-7	4-[2-(4-hydroxyphenyl)propan-2-yl]phenol	S66_pool4	PASS	PASS	PASS	PASS	PASS	PASS	5020964	0.965203	0.578249	2897	0.849072	PASS	PASS
S67_pool1	67	Plate 1A index E	BPS	Bisphenol S	50	BPS_50	1	FALSE	FALSE	FALSE	C	9	C9	R922	TAAGGTAGC	F908	AAACACCTT	BPS	80-09-1	4-(4-hydroxyphenyl)sulfonylphenol	S67_pool1	PASS	PASS	PASS	PASS	PASS	PASS	1491415	0.960295	0.50832	3336	0.829459	PASS	PASS
S67_pool2	451	Plate 1C index F	BPS	Bisphenol S	50	BPS_50	2	FALSE	FALSE	FALSE	C	9	C9	R983	TAGCGACAA	F908	AAACACCTT	BPS	80-09-1	4-(4-hydroxyphenyl)sulfonylphenol	S67_pool2	PASS	PASS	PASS	PASS	PASS	PASS	1658771	0.967182	0.519679	3416	0.826024	PASS	PASS
S67_pool4	931	Plate 4 index H	BPA	BPA	5	BPA_5	4	FALSE	FALSE	FALSE	C	9	C9	R983	TAGCGACAA	F939	GCCGTTACA	BPA	80-05-7	4-[2-(4-hydroxyphenyl)propan-2-yl]phenol	S67_pool4	PASS	PASS	PASS	PASS	PASS	PASS	5603653	0.959924	0.571238	2697	0.858691	PASS	PASS
S68_pool4	932	Plate 4 index H	BPA	BPA	5	BPA_5	4	FALSE	FALSE	FALSE	D	9	D9	R983	TAGCGACAA	F940	GCACCTATT	BPA	80-05-7	4-[2-(4-hydroxyphenyl)propan-2-yl]phenol	S68_pool4	PASS	PASS	PASS	PASS	PASS	PASS	6709368	0.96637	0.57501	2400	0.871367	PASS	PASS
S69_pool1	69	Plate 1A index E	2,4-BPF	2,4-BPF (BPF Analog)	50	2,4-BPF_50	1	FALSE	FALSE	FALSE	E	9	E9	R922	TAAGGTAGC	F927	AGCAAGGTC	BPA	2467-03-0	2-[(4-hydroxyphenyl)methyl]phenol	S69_pool1	PASS	PASS	PASS	PASS	PASS	PASS	1550373	0.965169	0.511692	3359	0.828345	PASS	PASS
S69_pool2	453	Plate 1C index F	2,4-BPF	2,4-BPF (BPF Analog)	50	2,4-BPF_50	2	FALSE	FALSE	FALSE	E	9	E9	R983	TAGCGACAA	F927	AGCAAGGTC	BPA	2467-03-0	2-[(4-hydroxyphenyl)methyl]phenol	S69_pool2	PASS	PASS	PASS	PASS	PASS	PASS	1977903	0.970528	0.532857	3441	0.824841	PASS	PASS
S69_pool4	933	Plate 4 index H	BPTMC	BPTMC	5	BPTMC_5	4	FALSE	FALSE	FALSE	E	9	E9	R983	TAGCGACAA	F941	GATTGTGTT	BPA	129188-99-4	4-[1-(4-hydroxyphenyl)-3,3,5-trimethylcyclohexyl]phenol	S69_pool4	PASS	PASS	PASS	PASS	PASS	PASS	5963922	0.96771	0.577495	2704	0.857985	PASS	PASS
S7_pool1	7	Plate 1A index E	2,4-BPS	2,4-BPS	0.0005	2,4-BPS_0.0005	1	FALSE	FALSE	FALSE	G	1	G1	R902	TCCTCAGCC	F935	TAACGCGTC	BPS	5397-34-2	2-(4-hydroxyphenyl)sulfonylphenol	S7_pool1	PASS	PASS	PASS	PASS	PASS	PASS	2481812	0.960555	0.552425	3392	0.826244	PASS	PASS
S7_pool2	391	Plate 1C index F	2,4-BPS	2,4-BPS	0.0005	2,4-BPS_0.0005	2	FALSE	FALSE	FALSE	G	1	G1	R936	TGGAACGCT	F935	TAACGCGTC	BPS	5397-34-2	2-(4-hydroxyphenyl)sulfonylphenol	S7_pool2	PASS	PASS	PASS	PASS	PASS	PASS	2159374	0.969943	0.546479	3471	0.822574	PASS	PASS
S7_pool4	871	Plate 4 index H	BPTMC	BPTMC	0.0005	BPTMC_0.0005	4	FALSE	FALSE	FALSE	G	1	G1	R936	TGGAACGCT	F943	CGTAACTTA	BPA	129188-99-4	4-[1-(4-hydroxyphenyl)-3,3,5-trimethylcyclohexyl]phenol	S7_pool4	PASS	PASS	PASS	PASS	PASS	PASS	6317797	0.968159	0.582731	2848	0.851602	PASS	PASS
S70_pool1	70	Plate 1A index E	Pergafast201	Pergafast 201	50	Pergafast201_50	1	FALSE	FALSE	FALSE	F	9	F9	R922	TAAGGTAGC	F934	GCAGATGCA	N/A	N/A	N/A	S70_pool1	PASS	PASS	PASS	PASS	PASS	PASS	1619831	0.967358	0.513866	3334	0.829451	PASS	PASS
S70_pool2	454	Plate 1C index F	Pergafast201	Pergafast 201	50	Pergafast201_50	2	FALSE	FALSE	FALSE	F	9	F9	R983	TAGCGACAA	F934	GCAGATGCA	N/A	N/A	N/A	S70_pool2	PASS	PASS	PASS	PASS	PASS	PASS	2081808	0.963991	0.537427	3418	0.825722	PASS	PASS
S70_pool4	934	Plate 4 index H	BPTMC	BPTMC	5	BPTMC_5	4	FALSE	FALSE	FALSE	F	9	F9	R983	TAGCGACAA	F942	ATACCGGCA	BPA	129188-99-4	4-[1-(4-hydroxyphenyl)-3,3,5-trimethylcyclohexyl]phenol	S70_pool4	PASS	PASS	PASS	PASS	PASS	PASS	6358300	0.940451	0.571993	2672	0.85957	PASS	PASS
S71_pool1	71	Plate 1A index E	2,4-BPS	2,4-BPS	50	2,4-BPS_50	1	FALSE	FALSE	FALSE	G	9	G9	R922	TAAGGTAGC	F935	TAACGCGTC	BPS	5397-34-2	2-(4-hydroxyphenyl)sulfonylphenol	S71_pool1	PASS	PASS	PASS	PASS	PASS	PASS	1460251	0.968674	0.507033	3338	0.829073	PASS	PASS
S71_pool2	455	Plate 1C index F	2,4-BPS	2,4-BPS	50	2,4-BPS_50	2	FALSE	FALSE	FALSE	G	9	G9	R983	TAGCGACAA	F935	TAACGCGTC	BPS	5397-34-2	2-(4-hydroxyphenyl)sulfonylphenol	S71_pool2	PASS	PASS	PASS	PASS	PASS	PASS	2180302	0.970199	0.543506	3406	0.825766	PASS	PASS
S71_pool4	935	Plate 4 index H	BPTMC	BPTMC	5	BPTMC_5	4	FALSE	FALSE	FALSE	G	9	G9	R983	TAGCGACAA	F943	CGTAACTTA	BPA	129188-99-4	4-[1-(4-hydroxyphenyl)-3,3,5-trimethylcyclohexyl]phenol	S71_pool4	PASS	PASS	PASS	PASS	PASS	PASS	4680125	0.96677	0.556685	2691	0.858413	PASS	PASS
S72_pool4	936	Plate 4 index H	BPTMC	BPTMC	5	BPTMC_5	4	FALSE	FALSE	FALSE	H	9	H9	R983	TAGCGACAA	F944	GGTCTAGCT	BPA	129188-99-4	4-[1-(4-hydroxyphenyl)-3,3,5-trimethylcyclohexyl]phenol	S72_pool4	PASS	PASS	PASS	PASS	PASS	PASS	5221821	0.97018	0.557572	2703	0.858376	PASS	PASS
S73_pool4	937	Plate 4 index H	BPA	BPA	10	BPA_10	4	FALSE	FALSE	FALSE	A	10	A10	R986	ACCTGAGGC	F937	TCTAACCAT	BPA	80-05-7	4-[2-(4-hydroxyphenyl)propan-2-yl]phenol	S73_pool4	PASS	PASS	PASS	PASS	PASS	PASS	4426939	0.959899	0.55309	2739	0.857115	PASS	PASS
S74_pool4	938	Plate 4 index H	BPA	BPA	10	BPA_10	4	FALSE	FALSE	FALSE	B	10	B10	R986	ACCTGAGGC	F938	ATACGCAGC	BPA	80-05-7	4-[2-(4-hydroxyphenyl)propan-2-yl]phenol	S74_pool4	PASS	PASS	PASS	PASS	PASS	PASS	3875746	0.967275	0.544438	2620	0.862831	PASS	PASS
S75_pool1	75	Plate 1A index E	BPS	Bisphenol S	100	BPS_100	1	FALSE	FALSE	FALSE	C	10	C10	R923	TGCATGACA	F908	AAACACCTT	BPS	80-09-1	4-(4-hydroxyphenyl)sulfonylphenol	S75_pool1	PASS	PASS	PASS	PASS	PASS	PASS	1602043	0.96851	0.512579	3301	0.830686	PASS	PASS
S75_pool2	459	Plate 1C index F	BPS	Bisphenol S	100	BPS_100	2	FALSE	FALSE	FALSE	C	10	C10	R986	ACCTGAGGC	F908	AAACACCTT	BPS	80-09-1	4-(4-hydroxyphenyl)sulfonylphenol	S75_pool2	PASS	PASS	PASS	PASS	PASS	PASS	1930543	0.934448	0.533301	3429	0.824828	PASS	PASS
S75_pool4	939	Plate 4 index H	BPA	BPA	10	BPA_10	4	FALSE	FALSE	FALSE	C	10	C10	R986	ACCTGAGGC	F939	GCCGTTACA	BPA	80-05-7	4-[2-(4-hydroxyphenyl)propan-2-yl]phenol	S75_pool4	PASS	PASS	PASS	PASS	PASS	PASS	4252645	0.95764	0.544527	2580	0.864479	PASS	PASS
S76_pool4	940	Plate 4 index H	BPA	BPA	10	BPA_10	4	FALSE	FALSE	FALSE	D	10	D10	R986	ACCTGAGGC	F940	GCACCTATT	BPA	80-05-7	4-[2-(4-hydroxyphenyl)propan-2-yl]phenol	S76_pool4	PASS	PASS	PASS	PASS	PASS	PASS	4772755	0.965982	0.555575	2528	0.86607	PASS	PASS
S78_pool1	78	Plate 1A index E	Pergafast201	Pergafast 201	100	Pergafast201_100	1	FALSE	FALSE	FALSE	F	10	F10	R923	TGCATGACA	F934	GCAGATGCA	N/A	N/A	N/A	S78_pool1	PASS	PASS	PASS	PASS	PASS	PASS	1993231	0.967387	0.524648	3241	0.833698	PASS	PASS
S78_pool2	462	Plate 1C index F	Pergafast201	Pergafast 201	100	Pergafast201_100	2	FALSE	FALSE	FALSE	F	10	F10	R986	ACCTGAGGC	F934	GCAGATGCA	N/A	N/A	N/A	S78_pool2	PASS	PASS	PASS	PASS	PASS	PASS	2039667	0.957787	0.532413	3380	0.827212	PASS	PASS
S79_pool1	79	Plate 1A index E	2,4-BPS	2,4-BPS	100	2,4-BPS_100	1	FALSE	FALSE	FALSE	G	10	G10	R923	TGCATGACA	F935	TAACGCGTC	BPS	5397-34-2	2-(4-hydroxyphenyl)sulfonylphenol	S79_pool1	PASS	PASS	PASS	PASS	PASS	PASS	1652791	0.964255	0.511381	3261	0.832598	PASS	PASS
S79_pool2	463	Plate 1C index F	2,4-BPS	2,4-BPS	100	2,4-BPS_100	2	FALSE	FALSE	FALSE	G	10	G10	R986	ACCTGAGGC	F935	TAACGCGTC	BPS	5397-34-2	2-(4-hydroxyphenyl)sulfonylphenol	S79_pool2	PASS	PASS	PASS	PASS	PASS	PASS	2232625	0.97123	0.539912	3384	0.827144	PASS	PASS
S8_pool1	8	Plate 1A index E	BPS-MAE	BPS-MAE	0.0005	BPS-MAE_0.0005	1	FALSE	FALSE	FALSE	H	1	H1	R902	TCCTCAGCC	F936	AAGTAGGCT	Non-Bisphenol	97042-18-7	4-(4-prop-2-enoxyphenyl)sulfonylphenol	S8_pool1	PASS	PASS	PASS	PASS	PASS	PASS	1965342	0.963667	0.527222	3278	0.832079	PASS	PASS
S8_pool2	392	Plate 1C index F	BPS-MAE	BPS-MAE	0.0005	BPS-MAE_0.0005	2	FALSE	FALSE	FALSE	H	1	H1	R936	TGGAACGCT	F936	AAGTAGGCT	Non-Bisphenol	97042-18-7	4-(4-prop-2-enoxyphenyl)sulfonylphenol	S8_pool2	PASS	PASS	PASS	PASS	PASS	PASS	1991016	0.726843	0.541332	3485	0.822499	PASS	PASS
S8_pool4	872	Plate 4 index H	BPTMC	BPTMC	0.0005	BPTMC_0.0005	4	FALSE	FALSE	FALSE	H	1	H1	R936	TGGAACGCT	F944	GGTCTAGCT	BPA	129188-99-4	4-[1-(4-hydroxyphenyl)-3,3,5-trimethylcyclohexyl]phenol	S8_pool4	PASS	PASS	PASS	PASS	PASS	PASS	6854159	0.967251	0.59196	2934	0.84783	PASS	PASS
S81_pool1	81	Plate 1A index E	17B-estradiol	17B-estradiol	0.1	17B-estradiol_0.1	1	FALSE	FALSE	FALSE	A	11	A11	R924	GACTTCATT	F904	GTGCATTAG	N/A	N/A	N/A	S81_pool1	PASS	PASS	PASS	PASS	PASS	PASS	2460206	0.966127	0.561743	3544	0.82051	PASS	PASS
S81_pool2	465	Plate 1C index F	17B-estradiol	17B-estradiol	0.1	17B-estradiol_0.1	2	FALSE	FALSE	FALSE	A	11	A11	R990	AGCCGATTA	F904	GTGCATTAG	N/A	N/A	N/A	S81_pool2	PASS	PASS	PASS	PASS	PASS	PASS	2532156	0.965326	0.560101	3534	0.820074	PASS	PASS
S82_pool1	82	Plate 1A index E	17B-estradiol	17B-estradiol	1	17B-estradiol_1	1	FALSE	FALSE	FALSE	B	11	B11	R924	GACTTCATT	F906	ACAACCATC	N/A	N/A	N/A	S82_pool1	PASS	PASS	PASS	PASS	PASS	PASS	2553960	0.964496	0.55877	3450	0.823963	PASS	PASS
S82_pool2	466	Plate 1C index F	17B-estradiol	17B-estradiol	1	17B-estradiol_1	2	FALSE	FALSE	FALSE	B	11	B11	R990	AGCCGATTA	F906	ACAACCATC	N/A	N/A	N/A	S82_pool2	PASS	PASS	PASS	PASS	PASS	PASS	2661650	0.968948	0.565603	3491	0.822217	PASS	PASS
S83_pool1	83	Plate 1A index E	17B-estradiol	17B-estradiol	10	17B-estradiol_10	1	FALSE	FALSE	FALSE	C	11	C11	R924	GACTTCATT	F908	AAACACCTT	N/A	N/A	N/A	S83_pool1	PASS	PASS	PASS	PASS	PASS	PASS	1975711	0.966515	0.535031	3417	0.825864	PASS	PASS
S83_pool2	467	Plate 1C index F	17B-estradiol	17B-estradiol	10	17B-estradiol_10	2	FALSE	FALSE	FALSE	C	11	C11	R990	AGCCGATTA	F908	AAACACCTT	N/A	N/A	N/A	S83_pool2	PASS	PASS	PASS	PASS	PASS	PASS	2156080	0.969175	0.541021	3381	0.826811	PASS	PASS
S84_pool1	84	Plate 1A index E	17B-estradiol	17B-estradiol	100	17B-estradiol_100	1	FALSE	FALSE	FALSE	D	11	D11	R924	GACTTCATT	F916	TTCCGAATT	N/A	N/A	N/A	S84_pool1	PASS	PASS	PASS	PASS	PASS	PASS	2528977	0.967106	0.5542	3413	0.825852	PASS	PASS
S84_pool2	468	Plate 1C index F	17B-estradiol	17B-estradiol	100	17B-estradiol_100	2	FALSE	FALSE	FALSE	D	11	D11	R990	AGCCGATTA	F916	TTCCGAATT	N/A	N/A	N/A	S84_pool2	PASS	PASS	PASS	PASS	PASS	PASS	2532533	0.968008	0.553667	3483	0.822635	PASS	PASS
S85_pool1	85	Plate 1A index E	17B-estradiol	17B-estradiol	1000	17B-estradiol_1000	1	FALSE	FALSE	FALSE	E	11	E11	R924	GACTTCATT	F927	AGCAAGGTC	N/A	N/A	N/A	S85_pool1	PASS	PASS	PASS	PASS	PASS	PASS	2026748	0.967251	0.532458	3348	0.829088	PASS	PASS
S85_pool2	469	Plate 1C index F	17B-estradiol	17B-estradiol	1000	17B-estradiol_1000	2	FALSE	FALSE	FALSE	E	11	E11	R990	AGCCGATTA	F927	AGCAAGGTC	N/A	N/A	N/A	S85_pool2	PASS	PASS	PASS	PASS	PASS	PASS	2262059	0.969086	0.547988	3476	0.822744	PASS	PASS
S86_pool1	86	Plate 1A index E	17B-estradiol	17B-estradiol	10000	17B-estradiol_10000	1	FALSE	FALSE	FALSE	F	11	F11	R924	GACTTCATT	F934	GCAGATGCA	N/A	N/A	N/A	S86_pool1	PASS	PASS	PASS	PASS	PASS	PASS	1975176	0.967834	0.528864	3342	0.829462	PASS	PASS
S86_pool2	470	Plate 1C index F	17B-estradiol	17B-estradiol	10000	17B-estradiol_10000	2	FALSE	FALSE	FALSE	F	11	F11	R990	AGCCGATTA	F934	GCAGATGCA	N/A	N/A	N/A	S86_pool2	PASS	PASS	PASS	PASS	PASS	PASS	2377470	0.969078	0.549496	3446	0.824314	PASS	PASS
S87_pool1	87	Plate 1A index E	Cells, no treatment	cells, no treatment	0	Cells, no treatment_0	1	TRUE	FALSE	FALSE	G	11	G11	R924	GACTTCATT	F935	TAACGCGTC	N/A	N/A	N/A	S87_pool1	PASS	PASS	PASS	PASS	PASS	PASS	2146566	0.968417	0.539158	3347	0.828518	PASS	PASS
S87_pool2	471	Plate 1C index F	Cells, no treatment	cells, no treatment	0	Cells, no treatment_0	2	TRUE	FALSE	FALSE	G	11	G11	R990	AGCCGATTA	F935	TAACGCGTC	N/A	N/A	N/A	S87_pool2	PASS	PASS	PASS	PASS	PASS	PASS	2512480	0.968899	0.553534	3420	0.824814	PASS	PASS
S88_pool1	88	Plate 1A index E	Cells, no treatment	cells, no treatment	0	Cells, no treatment_0	1	TRUE	FALSE	FALSE	H	11	H11	R924	GACTTCATT	F936	AAGTAGGCT	N/A	N/A	N/A	S88_pool1	PASS	PASS	PASS	PASS	PASS	PASS	2279780	0.969448	0.545237	3350	0.828326	PASS	PASS
S88_pool2	472	Plate 1C index F	Cells, no treatment	cells, no treatment	0	Cells, no treatment_0	2	TRUE	FALSE	FALSE	H	11	H11	R990	AGCCGATTA	F936	AAGTAGGCT	N/A	N/A	N/A	S88_pool2	PASS	PASS	PASS	PASS	PASS	PASS	2162382	0.967201	0.545769	3456	0.823067	PASS	PASS
S89_pool1	89	Plate 1A index E	DMSO Pool 1	DMSO 0.1%	0	DMSO Pool 1	1	FALSE	FALSE	TRUE	A	12	A12	R935	TAGCTCTTC	F904	GTGCATTAG	N/A	N/A	N/A	S89_pool1	PASS	PASS	PASS	PASS	PASS	PASS	2649607	0.965957	0.556196	3360	0.827698	PASS	PASS
S89_pool2	473	Plate 1C index F	DMSO Pool 2	DMSO 0.1%	0	DMSO Pool 2	2	FALSE	FALSE	TRUE	A	12	A12	R996	GATAGCGGA	F904	GTGCATTAG	N/A	N/A	N/A	S89_pool2	PASS	PASS	PASS	PASS	PASS	PASS	2482065	0.969213	0.553312	3419	0.825061	PASS	PASS
S89_pool4	953	Plate 4 index H	17B-estradiol	17B-estradiol	1	17B-estradiol_1	4	FALSE	FALSE	FALSE	A	12	A12	R996	GATAGCGGA	F937	TCTAACCAT	N/A	N/A	N/A	S89_pool4	PASS	PASS	PASS	PASS	PASS	PASS	4601228	0.970808	0.549408	2609	0.863215	PASS	PASS
S9_pool1	9	Plate 1A index E	4,4-BPF	4,4-BPF (Bisphenol F)	0.001	4,4-BPF_0.001	1	FALSE	FALSE	FALSE	A	2	A2	R908	AAGACTCTT	F904	GTGCATTAG	BPA	620-92-8	4-[(4-hydroxyphenyl)methyl]phenol	S9_pool1	PASS	PASS	PASS	PASS	PASS	PASS	2255993	0.970074	0.552647	3545	0.819935	PASS	PASS
S9_pool2	393	Plate 1C index F	4,4-BPF	4,4-BPF (Bisphenol F)	0.001	4,4-BPF_0.001	2	FALSE	FALSE	FALSE	A	2	A2	R937	ATCGCGACT	F904	GTGCATTAG	BPA	620-92-8	4-[(4-hydroxyphenyl)methyl]phenol	S9_pool2	PASS	PASS	PASS	PASS	PASS	PASS	2453475	0.967876	0.552957	3391	0.826133	PASS	PASS
S9_pool4	873	Plate 4 index H	BPA	BPA	0.001	BPA_0.001	4	FALSE	FALSE	FALSE	A	2	A2	R937	ATCGCGACT	F937	TCTAACCAT	BPA	80-05-7	4-[2-(4-hydroxyphenyl)propan-2-yl]phenol	S9_pool4	PASS	PASS	PASS	PASS	PASS	PASS	5902353	0.959683	0.588055	2994	0.845538	PASS	PASS
S90_pool1	90	Plate 1A index E	DMSO Pool 1	DMSO 0.1%	0	DMSO Pool 1	1	FALSE	FALSE	TRUE	B	12	B12	R935	TAGCTCTTC	F906	ACAACCATC	N/A	N/A	N/A	S90_pool1	PASS	PASS	PASS	PASS	PASS	PASS	2476324	0.968624	0.551848	3368	0.827362	PASS	PASS
S90_pool2	474	Plate 1C index F	DMSO Pool 2	DMSO 0.1%	0	DMSO Pool 2	2	FALSE	FALSE	TRUE	B	12	B12	R996	GATAGCGGA	F906	ACAACCATC	N/A	N/A	N/A	S90_pool2	PASS	PASS	PASS	PASS	PASS	PASS	2341518	0.959441	0.544926	3352	0.828578	PASS	PASS
S90_pool4	954	Plate 4 index H	17B-estradiol	17B-estradiol	1	17B-estradiol_1	4	FALSE	FALSE	FALSE	B	12	B12	R996	GATAGCGGA	F938	ATACGCAGC	N/A	N/A	N/A	S90_pool4	PASS	PASS	PASS	PASS	PASS	PASS	5453112	0.97091	0.559657	2529	0.866671	PASS	PASS
S91_pool1	91	Plate 1A index E	DMSO Pool 1	DMSO 0.1%	0	DMSO Pool 1	1	FALSE	FALSE	TRUE	C	12	C12	R935	TAGCTCTTC	F908	AAACACCTT	N/A	N/A	N/A	S91_pool1	PASS	PASS	PASS	PASS	PASS	PASS	1955616	0.873058	0.522873	3217	0.834492	PASS	PASS
S91_pool2	475	Plate 1C index F	DMSO Pool 2	DMSO 0.1%	0	DMSO Pool 2	2	FALSE	FALSE	TRUE	C	12	C12	R996	GATAGCGGA	F908	AAACACCTT	N/A	N/A	N/A	S91_pool2	PASS	PASS	PASS	PASS	PASS	PASS	2217379	0.968607	0.542841	3403	0.825646	PASS	PASS
S91_pool4	955	Plate 4 index H	17B-estradiol	17B-estradiol	1	17B-estradiol_1	4	FALSE	FALSE	FALSE	C	12	C12	R996	GATAGCGGA	F939	GCCGTTACA	N/A	N/A	N/A	S91_pool4	PASS	PASS	PASS	PASS	PASS	PASS	4974717	0.952929	0.541643	2500	0.867983	PASS	PASS
S92_pool1	92	Plate 1A index E	DMSO Pool 1	DMSO 0.1%	0	DMSO Pool 1	1	FALSE	FALSE	TRUE	D	12	D12	R935	TAGCTCTTC	F916	TTCCGAATT	N/A	N/A	N/A	S92_pool1	PASS	PASS	PASS	PASS	PASS	PASS	2686095	0.966415	0.550916	3244	0.832908	PASS	PASS
S92_pool2	476	Plate 1C index F	DMSO Pool 2	DMSO 0.1%	0	DMSO Pool 2	2	FALSE	FALSE	TRUE	D	12	D12	R996	GATAGCGGA	F916	TTCCGAATT	N/A	N/A	N/A	S92_pool2	PASS	PASS	PASS	PASS	PASS	PASS	2405855	0.968319	0.55065	3438	0.824035	PASS	PASS
S92_pool4	956	Plate 4 index H	17B-estradiol	17B-estradiol	1	17B-estradiol_1	4	FALSE	FALSE	FALSE	D	12	D12	R996	GATAGCGGA	F940	GCACCTATT	N/A	N/A	N/A	S92_pool4	PASS	PASS	PASS	PASS	PASS	PASS	5699470	0.968629	0.562009	2653	0.860975	PASS	PASS
S93_pool1	93	Plate 1A index E	No cells; Universal human +ve control	No cells; Universal human +ve control	0	No cells; Universal human +ve control_0	1	TRUE	TRUE	FALSE	E	12	E12	R935	TAGCTCTTC	F927	AGCAAGGTC	N/A	N/A	N/A	S93_pool1	PASS	PASS	PASS	PASS	PASS	FAIL	1216338	0.968353	0.523228	2889	0.849867	FAIL	FAIL
S93_pool2	477	Plate 1C index F	No cells; Universal human +ve control	No cells; Universal human +ve control	0	No cells; Universal human +ve control_0	2	TRUE	TRUE	FALSE	E	12	E12	R996	GATAGCGGA	F927	AGCAAGGTC	N/A	N/A	N/A	S93_pool2	PASS	PASS	PASS	PASS	PASS	FAIL	1433797	0.968438	0.531703	2927	0.847877	FAIL	FAIL
S93_pool4	957	Plate 4 index H	No cells; Brain +ve control	No cells; Brain +ve control	0	No cells; Brain +ve control_0	4	TRUE	TRUE	FALSE	E	12	E12	R996	GATAGCGGA	F941	GATTGTGTT	N/A	N/A	N/A	S93_pool4	PASS	PASS	PASS	PASS	PASS	FAIL	3111887	0.945268	0.515419	2135	0.885499	FAIL	FAIL
S94_pool1	94	Plate 1A index E	No cells; Brain +ve control	No cells; Brain +ve control	0	No cells; Brain +ve control_0	1	TRUE	TRUE	FALSE	F	12	F12	R935	TAGCTCTTC	F934	GCAGATGCA	N/A	N/A	N/A	S94_pool1	PASS	PASS	PASS	PASS	PASS	FAIL	1495193	0.966505	0.469761	2110	0.886726	FAIL	FAIL
S94_pool2	478	Plate 1C index F	No cells; Brain +ve control	No cells; Brain +ve control	0	No cells; Brain +ve control_0	2	TRUE	TRUE	FALSE	F	12	F12	R996	GATAGCGGA	F934	GCAGATGCA	N/A	N/A	N/A	S94_pool2	PASS	PASS	PASS	FAIL	PASS	FAIL	1601241	0.969366	0.460753	2063	0.889904	FAIL	FAIL
S94_pool4	958	Plate 4 index H	No cells; Universal human +ve control	No cells; Universal human +ve control	0	No cells; Universal human +ve control_0	4	TRUE	TRUE	FALSE	F	12	F12	R996	GATAGCGGA	F942	ATACCGGCA	N/A	N/A	N/A	S94_pool4	PASS	PASS	PASS	PASS	PASS	FAIL	2899116	0.959298	0.571815	2828	0.853198	FAIL	FAIL
S95_pool1	95	Plate 1A index E	No cells; 1X Lysis buffer	No cells; 1X Lysis buffer	0	No cells; 1X Lysis buffer_0	1	TRUE	FALSE	FALSE	G	12	G12	R935	TAGCTCTTC	F935	TAACGCGTC	N/A	N/A	N/A	S95_pool1	FAIL	PASS	FAIL	FAIL	FAIL	FAIL	4548	0.967443	0.0110485	678	0.96787	FAIL	FAIL
S95_pool2	479	Plate 1C index F	No cells; 1X Lysis buffer	No cells; 1X Lysis buffer	0	No cells; 1X Lysis buffer_0	2	TRUE	FALSE	FALSE	G	12	G12	R996	GATAGCGGA	F935	TAACGCGTC	N/A	N/A	N/A	S95_pool2	FAIL	PASS	FAIL	FAIL	FAIL	FAIL	3994	0.969677	0.0114478	361	0.981784	FAIL	FAIL
S95_pool4	959	Plate 4 index H	No cells; 1X Lysis buffer	No cells; 1X Lysis buffer	0	No cells; 1X Lysis buffer_0	4	TRUE	FALSE	FALSE	G	12	G12	R996	GATAGCGGA	F943	CGTAACTTA	N/A	N/A	N/A	S95_pool4	FAIL	PASS	FAIL	FAIL	FAIL	FAIL	22899	0.961836	0.020189	167	0.989966	FAIL	FAIL
S96_pool1	96	Plate 1A index E	No cells; media only	No cells; media only	0	No cells; media only_0	1	TRUE	FALSE	FALSE	H	12	H12	R935	TAGCTCTTC	F936	AAGTAGGCT	N/A	N/A	N/A	S96_pool1	FAIL	PASS	FAIL	FAIL	PASS	FAIL	37215	0.941622	0.109997	1727	0.921077	FAIL	FAIL
S96_pool2	480	Plate 1C index F	No cells; media only	No cells; media only	0	No cells; media only_0	2	TRUE	FALSE	FALSE	H	12	H12	R996	GATAGCGGA	F936	AAGTAGGCT	N/A	N/A	N/A	S96_pool2	FAIL	PASS	FAIL	FAIL	PASS	FAIL	33417	0.9673	0.103874	1649	0.924128	FAIL	FAIL
S96_pool4	960	Plate 4 index H	No cells; media only	No cells; media only	0	No cells; media only_0	4	TRUE	FALSE	FALSE	H	12	H12	R996	GATAGCGGA	F944	GGTCTAGCT	N/A	N/A	N/A	S96_pool4	FAIL	PASS	FAIL	FAIL	FAIL	FAIL	24581	0.968715	0.0265785	277	0.985166	FAIL	FAIL
S97_pool1	97	Plate 2A index F	BPAP	BPAP (Bisphenol AP)	0.0005	BPAP_0.0005	1	FALSE	FALSE	FALSE	A	1	A1	R936	TGGAACGCT	F904	GTGCATTAG	BPA	1571-75-1	4-[1-(4-hydroxyphenyl)-1-phenylethyl]phenol	S97_pool1	PASS	PASS	PASS	PASS	PASS	PASS	1896930	0.958955	0.528464	3358	0.827908	PASS	PASS
S97_pool2	481	Plate 2C index E	BPAP	BPAP (Bisphenol AP)	0.0005	BPAP_0.0005	2	FALSE	FALSE	FALSE	A	1	A1	R902	TCCTCAGCC	F904	GTGCATTAG	BPA	1571-75-1	4-[1-(4-hydroxyphenyl)-1-phenylethyl]phenol	S97_pool2	PASS	PASS	PASS	PASS	PASS	PASS	2490765	0.967687	0.551094	3361	0.827149	PASS	PASS
S98_pool1	98	Plate 2A index F	BPC	BPC (Bisphenol C)	0.0005	BPC_0.0005	1	FALSE	FALSE	FALSE	B	1	B1	R936	TGGAACGCT	F906	ACAACCATC	BPA	79970	4-[2-(4-hydroxy-3-methylphenyl)propan-2-yl]-2-methylphenol	S98_pool1	PASS	PASS	PASS	PASS	PASS	PASS	1923740	0.969484	0.527444	3322	0.829612	PASS	PASS
S98_pool2	482	Plate 2C index E	BPC	BPC (Bisphenol C)	0.0005	BPC_0.0005	2	FALSE	FALSE	FALSE	B	1	B1	R902	TCCTCAGCC	F906	ACAACCATC	BPA	79970	4-[2-(4-hydroxy-3-methylphenyl)propan-2-yl]-2-methylphenol	S98_pool2	PASS	PASS	PASS	PASS	PASS	PASS	2419535	0.960364	0.543417	3278	0.83139	PASS	PASS
S99_pool1	99	Plate 2A index F	DCDPS	Bis (4-chorophenyl) Sulfone	0.0005	DCDPS_0.0005	1	FALSE	FALSE	FALSE	C	1	C1	R936	TGGAACGCT	F908	AAACACCTT	Non-Bisphenol	80-07-9	1-chloro-4-(4-chlorophenyl)sulfonylbenzene	S99_pool1	PASS	PASS	PASS	PASS	PASS	PASS	1528442	0.96426	0.507965	3298	0.830761	PASS	PASS
S99_pool2	483	Plate 2C index E	DCDPS	Bis (4-chorophenyl) Sulfone	0.0005	DCDPS_0.0005	2	FALSE	FALSE	FALSE	C	1	C1	R902	TCCTCAGCC	F908	AAACACCTT	Non-Bisphenol	80-07-9	1-chloro-4-(4-chlorophenyl)sulfonylbenzene	S99_pool2	PASS	PASS	PASS	PASS	PASS	PASS	2034813	0.970126	0.531703	3292	0.831226	PASS	PASS
