# Supplementary material for: In vitro transcriptomic analyses reveal pathway perturbations, estrogenic activities, and potencies of data-poor BPA alternative chemicals
Source: Toxicol Sci. 2022 Dec 19;191(2):266–75. doi: 10.1093/toxsci/kfac127 (PMC9936204; doi:10.1093/toxsci/kfac127)
Supplement: kfac127_Supplementary_Data [file kfac127_supplementary_data.zip › kfac127_Supplementary_Data/toxsci-22-0281-File005.xlsx]

## Sheet: Sheet1
Biomarker p-values (red indicates activated or positively correlated, green indicates inhibited or inverse relationship)
Chemical	Number of genes altered	µM	ERα	NFkB	HSF1	Nrf2	MTF1	TGx-DDI	TGx-HDACi
2,4'-BPF	14	0.01	1.13608	0	0	0	1.14448	0	0
2,4'-BPF	15	0.1	1.12668	0	0	-1.21538	1.13549	0	0
2,4'-BPF	30	0.5	1.03386	0.969805	0	-1.19111	1.04239	0	0.937418
2,4'-BPF	37	1	0.990549	0.893469	0	0.79833	0.999132	0	0
2,4'-BPF	323	5	5.92082	0	0	-0.677781	0	-0.547907	-0.883392
2,4'-BPF	661	10	12.0458	1.68403	0	-1.60906	-1.04866	-2.95861	-2.29243
2,4'-BPF	1906	50	18.2924	4	0.479516	4.76955	2.09151	-1.07417	-3.52288
2,4'-BPF	2039	100	16.0555	2.4318	0	4.3098	3.09691	-2.42022	-2.35655
2,4'-BPS	11	0.0005	0	0	0	0	-1.35754	0	0
2,4'-BPS	9	0.01	0	0	0	0	0	0	0
2,4'-BPS	44	0.1	0	2.00877	1.06248	1.12033	0	1.14752	0
2,4'-BPS	22	0.5	0	0	0	0	0	0	1.02365
2,4'-BPS	10	1	0	0	0	0	0	0	0
2,4'-BPS	23	5	0	0.909389	0	0	0	0	2.06048
2,4'-BPS	38	10	0.997834	2.09691	0	2.92082	1.00612	1.2321	0
2,4'-BPS	610	50	7.63827	3.69897	0.564633	0.817015	2.92082	0	1.4023
2,4'-BPS	884	100	11.6778	5.29243	-0.558305	-0.352715	1.30364	-0.69702	-1.62342
4,4'-BPF	113	0.5	4.56864	0.558305	0	0	-2.19382	-1.07572	-1.29073
4,4'-BPF	320	1	9.46852	-1.10347	0	1.26281	-1.3851	-0.478993	-1.18046
4,4'-BPF	780	5	13.5086	0	0	0.659159	-2.52288	-2.02228	-4.36653
4,4'-BPF	1636	10	13.6778	-0.267848	-0.467246	1.72584	-3.09691	-4.74473	-5.48149
4,4'-BPF	1767	50	14.3872	0	0.767004	3.39794	-0.296365	-4.02687	-4
4,4'-BPF	2035	100	13.585	3.22185	0.296451	5.23657	1.19382	-1.80967	-5.26761
BADGE	6	0.01	1.10513	1.54975	0	-1.64975	3.39794	0.892112	-1.2233
BADGE	5	0.1	0	2.49485	1.66555	-0.321391	5.11919	1.85699	0
BADGE	21	0.5	0.634699	0.993534	-0.755723	-1.19111	4.34679	1.31876	-0.581865
BADGE	24	1	1.32698	0.925915	0.932929	1.45469	4.92082	0.78199	-0.277613
BADGE	8	5	0	2.65758	-0.895513	-1.31605	2.67778	0	0
BADGE	2	10	0	0	0	0	0	0	0
BPA	258	0.0005	6.5376	0.521434	-0.902396	0.601019	-2.3279	-0.91364	-1.62525
BPA	277	0.01	11.2676	1.88273	0	-1.50864	-0.701802	-1.66959	-1.93554
BPA	571	0.5	12.5528	0.396964	0	-1.25964	-1.91009	-2.52288	-2.60206
BPA	1174	1	15.5528	-2.85387	-0.897223	0.359221	-4.24413	-3.69897	-3.22185
BPA	1349	5	17.1938	-1.21183	-1.25885	2.26761	-3.30103	-3.22185	-5.18046
BPA	2685	10	19.6383	-0.973875	-1.6216	2.12494	-4.74473	-4	-4.88606
BPA	2053	50	17.0862	0.306977	-2.33724	0	-2.58503	-2.42022	-4.31876
BPA	6227	100	3.22185	2.18046	1.13608	8.19382	8.13668	3.52288	0.467628
BPAF	1	0.0005	0	0	0	0	0	0	0
BPAF	289	0.001	0	0.252433	-0.754734	-1.35067	2.5376	2.26761	-1.48812
BPAF	26	0.01	0	0	0	0	1.34199	0	0
BPAF	1333	0.1	15.7696	0	-1.32606	0.794796	-3.39794	-4.11351	-2.72125
BPAF	806	0.5	14.699	-1.25259	-1.35262	-1.9914	-3.69897	0.899974	-2.03152
BPAF	1095	1	17.1612	0.34094	-0.777804	-0.338377	-4	-3.52288	-4.29243
BPAF	1558	5	18.2007	-0.900665	-1.51145	-1.08831	-4.4318	-2.06048	-2.82391
BPAF	1736	10	15.8239	-0.823041	-1.97469	-0.69897	-3.1549	-3.1549	-3.52288
BPAP	10	0.0005	0	0	0	0	-1.3279	0	0
BPAP	46	0.01	0	0.946537	-1.12668	0	2.3279	0	0
BPAP	5	0.1	0	0	0	0	0	0	0
BPAP	1693	0.5	0.534171	0.88941	-1.97881	2.35655	0.227312	2.09151	0.56671
BPAP	68	1	3.69897	1.10403	-1.43415	-0.698102	0	0	-1.32698
BPAP	2376	5	12.4949	-2.20066	-1.39041	1.92445	-3.22185	-2.85387	-4.25964
BPAP	1113	10	13.9586	-0.645892	-0.559878	2.02687	-3.69897	-0.696156	-4.08619
BPAP	4539	50	3.22185	3.1549	4.22185	9.95861	8.79588	2.76955	-5.69897
BPAP	7779	100	2.69897	5.67778	7.79588	13.8539	8.92082	5.82391	0.592609
BPC	3	0.01	0	0	0	0	1.30277	0	0
BPC	205	0.1	0.692932	0.652475	-0.900665	-0.68382	0.929962	0.227752	-1.19382
BPC	350	0.5	8.48149	2.00436	-0.68361	-0.81673	-2.36653	-0.946922	-1.58004
BPC	811	1	13.3188	0.297397	-1.30364	0	0	-2.63827	-1.41005
BPC	1804	5	20.2441	-1.04721	-2.3098	2.46852	-4.49485	-2.92082	-5.88606
BPC	1305	10	16.585	-0.249723	-0.884722	-1.45593	-4.07058	-3.1549	-4.35655
BPS	2	0.001	1.46597	2.82391	1.06198	2.10237	6.69897	0.445753	0
BPS	8	0.1	0.844664	0.8173	0	-0.396423	3.69897	1.79317	0
BPS	19	0.5	0.932185	1.07676	2.22185	1.25806	1.11126	0.627088	1.20343
BPS	6	1	1.6073	0.371611	0	0.428874	0.834756	1.34582	-0.314348
BPS	1531	5	17.3979	0.396098	-1.284	0.7734	-1.39686	-2.4437	-4
BPS	725	10	18.699	0.612788	1.32514	1.72125	-2.60206	-1.41229	-2.69897
BPS	1064	50	17.6383	2.23657	1.12668	2.14267	0.244659	-2.23657	-2.4318
BPS	2727	100	16.1487	6.48149	0	1.12205	0.87031	-0.942714	-2.4318
BPS-MAE	1315	0.0005	-0.952336	-1.1296	-1.34775	-0.673869	-2.25964	0	0
BPS-MAE	69	0.5	0	1.00656	-1.30103	-0.334794	0	0.939302	0.988007
BPS-MAE	15	10	0	0	0	0	0	0	0
BPS-MAE	3239	50	4.82391	0.650722	-1.27984	0	1.767	-2.63827	-3.39794
BPS-MAE	4475	100	0.367948	1.85387	0	5.56864	6.56864	2.74473	0
BPS-MPE	37	0.01	0	0.955852	0	0	1.12494	1.16115	0
BPS-MPE	236	0.1	0	-0.477817	-1.07831	-1.8729	-0.796423	1.88273	0.219323
BPS-MPE	2	1	0	0	0	0	0	0	0
BPS-MPE	17	5	0	0	-1.49894	0	0	1.4034	0
BPS-MPE	49	10	0	0	-1.50864	0	0	0	0
BTUM	116	0.0005	2.4318	0.8041	0.911864	0	2.03152	0	0
BTUM	1	0.001	0	0	0	0	1.42481	0	0
BTUM	12	0.01	0	0	0	-1.17005	2.42022	0	0
BTUM	2	0.5	0	0	0	0	0	0	0
BTUM	57	1	-0.805486	0	-1.20901	-1.32883	1.86012	0.951558	0
D-8	6	0.01	0	0	0	0	0	0	0
D-8	5	0.1	0	0	0	0	0	0	0
D-8	10	1	0	0	0	0	0	0	0
D-8	6	5	0	0	0	0	0	0	0
D-8	231	10	0	0	-0.755228	-1.91721	-3.69897	-1.86967	-0.76045
DDS	717	0.1	-0.861697	0	1.5391	0.417142	2.37675	1.80967	0.400008
DDS	1	0.5	0	0	0	0	3.39794	0	0
DDS	3	1	0	0	0	0	0	0	0
P201	4	0.01	-0.22388	0.259874	0.87031	1.01863	4.67778	0.404945	-1.33348
P201	13	0.1	0.533726	1.02687	1.26043	1.68613	5.74473	1.37059	0.799423
P201	33	0.5	0.651111	0.876148	-0.832683	1.33255	1.02091	1.12205	1.15181
P201	20	1	0	0.95546	-1.26201	0.66374	5.79588	1.49757	-0.773916
P201	27	5	1.8729	0.956638	1.43415	1.74958	1.07624	0.255864	-0.448672
P201	153	10	3.52288	0.550676	0	0.876148	4.03152	0	-1.69465
P201	665	50	13.8861	2.16749	0	-0.470441	1.36351	-0.90518	-2.03621
P201	1401	100	12.9586	7.92082	0	1.1152	5.45593	0.677574	-1.78781
TGSA	9	0.0005	0	0	0	0	1.48149	0	0
TGSA	52	0.01	0	2.05061	1.20273	-2.30103	1.04001	0.96138	0
TGSA	79	1	0	0.885389	1.30452	-1.06854	1.24489	1.52724	0
TGSA	211	10	1.35655	-1.11634	0.815593	-0.616723	0.799971	0	0.584359
