# Supplementary material for: In vitro transcriptomic analyses reveal pathway perturbations, estrogenic activities, and potencies of data-poor BPA alternative chemicals
Source: Toxicol Sci. 2022 Dec 19;191(2):266–75. doi: 10.1093/toxsci/kfac127 (PMC9936204; doi:10.1093/toxsci/kfac127)
Supplement: kfac127_Supplementary_Data [file kfac127_supplementary_data.zip › kfac127_Supplementary_Data/toxsci-22-0281-File006.xlsx]

## Sheet: 2,4'-BPF
Gene BMC gene set analysis; n = number of genes in gene set; nBMD = number of genes with BMDs. Median gene set BMD And boostrapped confidence intervals shown.
GO								KEGG								Reactome
ID	Description	n	nBMD	Median.BMD	Lower.limit	Upper.limit		ID	Description	n	nBMD	Median.BMD	Lower.limit	Upper.limit		ID	Description	n	nBMD	Median.BMD	Lower.limit	Upper.limit
GO:0048678	NA	34	3	0.482549	0.248697	1.10486		hsa04914	NA	102	9	1.44771	1.24001	3.44496		R-HSA-5633008	TP53 Regulates Transcription of Cell Death Genes	44	3	0.00115734	0.00086063	0.011993
GO:0051315	NA	13	4	0.727438	0.602387	1.34154		hsa04114	NA	131	11	2.67683	2.17305	3.64035		R-HSA-69478	NA	5	3	0.973197	0.666152	2.02979
GO:0051983	NA	13	3	0.742323	0.493628	1.29981		hsa04218	NA	156	11	3.23274	2.68243	4.61744		R-HSA-2980767	NA	7	3	0.973197	0.686283	2.20592
GO:0035371	NA	33	3	0.742323	0.502541	1.41046		hsa04110	NA	126	18	3.23895	2.88874	4.38514		R-HSA-162658	Golgi Cisternae Pericentriolar Stack Reorganization	19	3	0.973197	0.729002	2.2002
GO:0090543	NA	35	4	0.855864	0.648393	1.46269		hsa04915	NA	138	8	3.76053	3.05125	4.4913		R-HSA-5625900	RHO GTPases activate CIT	25	3	1.06204	0.658709	1.99391
GO:0045740	NA	31	3	0.879927	0.672136	1.46476		hsa03440	NA	41	4	3.93606	3.33487	5.61196		R-HSA-68884	Mitotic Telophase/Cytokinesis	13	3	1.12297	0.668845	2.23351
GO:0070301	NA	72	5	0.879927	0.588965	1.44645		hsa00240	NA	58	3	4.09529	3.39674	6.36963		R-HSA-170145	NA	3	3	1.44771	0.812675	3.96142
GO:0051988	NA	9	3	0.981109	0.601309	2.2424		hsa03430	NA	23	4	4.40134	3.6976	11.4966		R-HSA-69273	Cyclin A/B1/B2 associated events during G2/M transition	30	7	1.44771	1.24927	3.96139
GO:0051310	NA	16	4	1.05184	0.765109	2.36419		hsa04115	NA	73	8	4.51058	3.55009	7.12986		R-HSA-176409	APC/C:Cdc20 mediated degradation of mitotic proteins	76	7	1.44771	1.26187	3.96014
GO:0045184	NA	39	3	1.06204	0.672283	1.98854		hsa03460	NA	54	6	4.63591	3.97112	6.68562		R-HSA-2514853	Condensation of Prometaphase Chromosomes	16	7	1.45941	1.07738	2.71093
GO:0030496	NA	194	20	1.09251	0.9946	2.03241		hsa05110	NA	50	3	4.79665	3.45997	8.31703		R-HSA-1362300	Transcription of E2F targets under negative control by p107 (RBL1) and p130 (RBL2) in complex with HDAC1	16	5	1.46653	1.2146	4.23771
GO:0072686	NA	125	12	1.19225	1.16884	2.56355		hsa05323	NA	93	5	5.58594	4.24305	11.4377		R-HSA-1538133	G0 and Early G1	41	7	1.46653	1.4431	4.24969
GO:0021987	NA	68	6	1.23576	0.988263	2.65015		hsa02010	NA	45	4	5.83595	4.73346	11.3243		R-HSA-2995383	Initiation of Nuclear Envelope (NE) Reformation	19	4	1.8577	1.60821	2.82025
GO:0045171	NA	77	8	1.24216	0.901392	2.5422		hsa03030	NA	36	6	6.30265	4.96212	11.594		R-HSA-174143	APC/C-mediated degradation of cell cycle proteins	88	10	2.06227	1.95436	3.56499
GO:0034644	NA	54	4	1.27171	0.80442	2.30771		hsa04657	NA	94	5	6.31119	5.04472	9.07809		R-HSA-453276	Regulation of mitotic cell cycle	88	10	2.06227	1.98645	3.57588
GO:0004672	NA	236	12	1.2772	1.24597	2.71267		hsa03420	NA	47	3	7.49999	5.03241	19.1026		R-HSA-8852276	The role of GTSE1 in G2/M progression after G2 checkpoint	77	5	2.27257	1.84936	2.97998
GO:0051321	NA	69	5	1.28396	1.08218	2.78596										R-HSA-2995410	Nuclear Envelope (NE) Reassembly	94	5	2.27257	1.85508	2.9564
GO:0032465	NA	51	5	1.34151	0.933038	2.90163										R-HSA-2132295	MHC class II antigen presentation	123	9	2.27257	1.22329	2.90904
GO:0031334	NA	58	3	1.3716	0.764269	2.23401										R-HSA-983189	Kinesins	67	10	2.35591	1.7297	3.06173
GO:0016538	NA	31	3	1.44771	0.858816	3.95827										R-HSA-6811434	COPI-dependent Golgi-to-ER retrograde traffic	99	10	2.35591	1.72107	3.02555
GO:0000079	NA	52	7	1.44771	1.31994	3.42491										R-HSA-8856688	Golgi-to-ER retrograde transport	133	10	2.35591	1.69498	3.037
GO:0090200	NA	35	5	1.4511	1.08363	3.58209										R-HSA-174417	Telomere C-strand (Lagging Strand) Synthesis	34	5	2.693	2.26095	5.77154
GO:0043525	NA	55	3	1.46653	0.592951	4.21974										R-HSA-180786	Extension of Telomeres	51	7	2.693	2.39489	5.77589
GO:1990023	NA	16	4	1.78509	1.51317	2.47786										R-HSA-157579	Telomere Maintenance	113	7	2.693	2.33715	5.77842
GO:0032467	NA	46	6	1.99161	1.73315	2.8155										R-HSA-4419969	Depolymerisation of the Nuclear Lamina	15	3	2.74221	2.17466	3.74343
GO:0007088	NA	28	6	1.99982	1.30368	2.97264										R-HSA-2980766	Nuclear Envelope Breakdown	52	5	2.74221	2.19131	3.74013
GO:0032091	NA	76	4	2.01443	1.56802	3.28392										R-HSA-73886	Chromosome Maintenance	141	16	2.88741	2.66364	3.97038
GO:0051287	NA	39	3	2.1283	1.69276	2.87674										R-HSA-983231	Factors involved in megakaryocyte development and platelet production	183	14	2.8905	2.59067	3.96806
GO:0007051	NA	19	4	2.16392	1.6222	3.44834										R-HSA-8854518	AURKA Activation by TPX2	73	10	2.98181	2.55742	3.93639
GO:0000281	NA	59	10	2.16751	1.90626	3.22108										R-HSA-179419	APC:Cdc20 mediated degradation of cell cycle proteins prior to satisfation of the cell cycle checkpoint	74	6	2.99905	2.47544	5.02538
GO:0008283	NA	132	10	2.18346	1.38505	3.51512										R-HSA-176814	Activation of APC/C and APC/C:Cdc20 mediated degradation of mitotic proteins	77	8	2.99905	2.56894	4.86363
GO:0001558	NA	67	4	2.32583	1.96425	3.53827										R-HSA-606279	Deposition of new CENPA-containing nucleosomes at the centromere	74	9	3.08181	2.49936	3.93874
GO:0000779	NA	16	4	2.32866	1.2475	3.69439										R-HSA-774815	Nucleosome assembly	74	9	3.08181	2.48446	3.94172
GO:0031225	NA	100	6	2.35227	2.05515	4.27687										R-HSA-68962	Activation of the pre-replicative complex	33	4	3.12536	2.17407	4.40258
GO:0000796	NA	11	6	2.35658	1.6864	3.75411										R-HSA-9675136	Diseases of DNA Double-Strand Break Repair	24	4	3.17978	2.71711	4.22504
GO:0007076	NA	30	8	2.35658	1.75985	3.66878										R-HSA-9701193	Defective HDR through Homologous Recombination (HRR) due to PALB2 loss of function	24	4	3.17978	2.72771	4.23952
GO:0043515	NA	9	4	2.36641	1.86886	4.00953										R-HSA-9704331	Defective HDR through Homologous Recombination Repair (HRR) due to PALB2 loss of BRCA1 binding function	24	4	3.17978	2.69792	4.23291
GO:0007018	NA	86	11	2.43925	1.33234	3.5155										R-HSA-9704646	Defective HDR through Homologous Recombination Repair (HRR) due to PALB2 loss of BRCA2/RAD51/RAD51C binding function	24	4	3.17978	2.74499	4.21644
GO:0003777	NA	92	11	2.43925	1.3714	3.46643										R-HSA-5693554	Resolution of D-loop Structures through Synthesis-Dependent Strand Annealing (SDSA)	26	4	3.17978	2.70082	4.22696
GO:0005819	NA	137	16	2.55804	2.26863	3.55763										R-HSA-5693568	Resolution of D-loop Structures through Holliday Junction Intermediates	33	4	3.17978	2.72504	4.24777
GO:0005871	NA	49	10	2.64953	1.95655	3.66413										R-HSA-5693537	Resolution of D-Loop Structures	34	4	3.17978	2.71951	4.21385
GO:0010389	NA	10	3	2.67683	2.14425	3.61935										R-HSA-68877	Mitotic Prometaphase	212	39	3.19791	2.95159	4.0162
GO:0031616	NA	19	3	2.67683	2.18438	4.3535										R-HSA-4615885	SUMOylation of DNA replication proteins	76	4	3.23199	2.73419	4.50269
GO:0051642	NA	19	3	2.67683	2.19743	4.33165										R-HSA-5633007	Regulation of TP53 Activity	160	13	3.23274	2.82052	4.48465
GO:0071539	NA	26	3	2.67683	2.13298	3.63565										R-HSA-68949	Orc1 removal from chromatin	71	5	3.24516	2.55049	4.64105
GO:0097431	NA	42	7	2.67683	2.16016	3.59741										R-HSA-69481	G2/M Checkpoints	170	17	3.24516	3.13417	4.67215
GO:0002020	NA	113	6	2.69775	2.3733	4.07794										R-HSA-6804756	Regulation of TP53 Activity through Phosphorylation	92	12	3.25976	3.06958	4.55364
GO:0031262	NA	8	3	2.75224	2.21697	3.7114										R-HSA-69275	G2/M Transition	201	21	3.28678	2.54931	4.1074
GO:0000307	NA	35	6	2.758	2.35718	4.72899										R-HSA-453274	Mitotic G2-G2/M phases	203	21	3.28678	2.59648	4.15047
GO:0007052	NA	58	14	2.76832	2.50845	3.73235										R-HSA-195258	RHO GTPase Effectors	389	31	3.30122	3.15703	4.28149
GO:0051233	NA	28	6	2.79901	2.34774	3.65889										R-HSA-68886	M Phase	460	49	3.30122	3.1698	4.16024
GO:0016887	NA	302	16	2.80709	2.63416	3.98213										R-HSA-380320	Recruitment of NuMA to mitotic centrosomes	94	8	3.39222	2.83974	4.78812
GO:0034501	NA	17	4	2.82215	2.18892	4.73296										R-HSA-5693616	Presynaptic phase of homologous DNA pairing and strand exchange	39	8	3.44965	3.15861	5.16866
GO:0007100	NA	6	3	2.85981	2.46361	3.93513										R-HSA-5693579	Homologous DNA Pairing and Strand Exchange	42	8	3.44965	3.08433	5.13479
GO:0046602	NA	6	3	2.85981	2.28061	3.87542										R-HSA-5685942	HDR through Homologous Recombination (HRR)	67	8	3.44965	3.12882	5.16603
GO:0008574	NA	21	5	2.85981	2.26545	3.76241										R-HSA-69473	G2/M DNA damage checkpoint	97	10	3.44965	3.1456	5.09489
GO:0090307	NA	50	5	2.85981	2.32425	4.06943										R-HSA-5693607	Processing of DNA double-strand break ends	98	10	3.44965	3.13304	4.98878
GO:0005874	NA	329	23	2.85981	2.39618	3.8594										R-HSA-2500257	Resolution of Sister Chromatid Cohesion	126	30	3.45946	3.17252	4.25255
GO:0031100	NA	41	4	2.8994	2.37266	4.86354										R-HSA-1640170	Cell Cycle	862	86	3.45946	3.36179	4.15073
GO:0007059	NA	88	20	2.91703	2.55121	3.67198										R-HSA-453279	Mitotic G1 phase and G1/S transition	171	14	3.48266	3.07834	4.73726
GO:0008017	NA	322	29	2.92119	2.80896	4.00833										R-HSA-2565942	Regulation of PLK1 Activity at G2/M Transition	88	10	3.49329	2.14384	3.89939
GO:0000278	NA	142	24	3.03593	2.83782	4.04337										R-HSA-194315	Signaling by Rho GTPases	771	48	3.52318	3.4434	4.49558
GO:0051383	NA	6	5	3.08181	2.41718	4.19398										R-HSA-9716542	Signaling by Rho GTPases, Miro GTPases and RHOBTB3	789	48	3.52318	3.44072	4.45625
GO:0005694	NA	204	11	3.08181	2.58438	4.24527										R-HSA-156711	Polo-like kinase mediated events	16	7	3.61771	2.81985	5.32802
GO:0051382	NA	17	8	3.08662	2.72809	4.06057										R-HSA-9648025	EML4 and NUDC in mitotic spindle formation	117	27	3.61771	3.24214	4.44946
GO:0000776	NA	150	28	3.08662	2.78968	3.95902										R-HSA-5663220	RHO GTPases Activate Formins	147	27	3.61771	3.25484	4.42947
GO:0010718	NA	54	3	3.16539	2.61911	4.90662										R-HSA-68882	Mitotic Anaphase	255	35	3.61771	3.23453	4.38403
GO:0010032	NA	6	3	3.19791	1.27867	4.75361										R-HSA-2555396	Mitotic Metaphase and Anaphase	256	35	3.61771	3.23655	4.34075
GO:0000793	NA	24	7	3.19791	1.57865	4.70585										R-HSA-69278	Cell Cycle, Mitotic	642	75	3.61771	3.39748	4.25318
GO:0090399	NA	16	3	3.23274	2.72713	4.63072										R-HSA-69620	Cell Cycle Checkpoints	296	46	3.64214	3.5171	4.46969
GO:1901796	NA	39	3	3.23274	2.64349	4.63258										R-HSA-174178	APC/C:Cdh1 mediated degradation of Cdc20 and other APC/C:Cdh1 targeted proteins in late mitosis/early G1	74	4	3.65027	3.0001	5.32188
GO:0000086	NA	58	13	3.23274	2.72449	4.54246										R-HSA-9675135	Diseases of DNA repair	35	5	3.66656	2.963	5.12755
GO:0051301	NA	352	60	3.24234	2.91921	3.76888										R-HSA-5685938	HDR through Single Strand Annealing (SSA)	37	7	3.66656	3.08281	5.77153
GO:0006270	NA	26	3	3.24516	2.61191	4.68517										R-HSA-5693567	HDR through Homologous Recombination (HRR) or Single Strand Annealing (SSA)	132	11	3.66656	3.28673	5.44584
GO:0032508	NA	79	9	3.24516	2.91715	4.76236										R-HSA-5693538	Homology Directed Repair	138	11	3.66656	3.29903	5.48291
GO:0001578	NA	41	4	3.26094	2.51857	5.79703										R-HSA-141424	Amplification of signal from the kinetochores	96	26	3.70243	3.36467	4.53964
GO:0048662	NA	38	6	3.28344	2.47996	5.27614										R-HSA-141444	Amplification of signal from unattached kinetochores via a MAD2 inhibitory signal	96	26	3.70243	3.34098	4.54924
GO:0060236	NA	20	5	3.28678	1.35988	4.35142										R-HSA-69618	Mitotic Spindle Checkpoint	113	27	3.78715	3.3777	4.68571
GO:0015630	NA	172	19	3.28678	2.76097	4.54239										R-HSA-2467813	Separation of Sister Chromatids	191	31	3.78715	3.34939	4.58207
GO:0007611	NA	63	4	3.31162	2.76962	4.80356										R-HSA-917937	Iron uptake and transport	60	4	3.88484	3.10435	9.97179
GO:0044772	NA	22	4	3.38249	2.7978	6.36968										R-HSA-69206	G1/S Transition	145	12	3.89423	3.56406	5.49685
GO:0016363	NA	114	6	3.39155	3.05226	4.59988										R-HSA-69052	Switching of origins to a post-replicative state	91	6	3.93443	3.29667	5.8416
GO:1902600	NA	115	6	3.40437	2.78303	4.99676										R-HSA-5693532	DNA Double-Strand Break Repair	167	12	3.9786	3.63437	5.93212
GO:0051056	NA	120	9	3.42866	2.67275	5.18096										R-HSA-3700989	Transcriptional Regulation by TP53	365	22	3.99738	3.41114	4.86342
GO:0006310	NA	65	4	3.44928	2.88197	4.95939										R-HSA-6804114	TP53 Regulates Transcription of Genes Involved in G2 Cell Cycle Arrest	18	4	3.99948	3.20574	6.25091
GO:0060317	NA	14	3	3.48282	2.77056	5.73481										R-HSA-187577	SCF(Skp2)-mediated degradation of p27/p21	60	3	4.0683	3.09053	6.36087
GO:0044342	NA	8	3	3.58961	2.7584	5.29891										R-HSA-75035	Chk1/Chk2(Cds1) mediated inactivation of Cyclin B:Cdk1 complex	14	4	4.27743	3.46886	6.78933
GO:0043567	NA	9	3	3.58961	2.74675	5.30818										R-HSA-176187	Activation of ATR in response to replication stress	37	9	4.29065	3.74125	6.74311
GO:0031995	NA	11	3	3.58961	2.76619	5.32949										R-HSA-69306	DNA Replication	140	12	4.36872	3.92712	6.61048
GO:0043568	NA	12	3	3.58961	2.75289	5.2927										R-HSA-6804116	TP53 Regulates Transcription of Genes Involved in G1 Cell Cycle Arrest	14	3	4.42689	1.40171	4.76456
GO:0031994	NA	18	3	3.58961	2.74758	5.31481										R-HSA-6791312	TP53 Regulates Transcription of Cell Cycle Genes	48	7	4.42689	2.31368	4.76944
GO:0000922	NA	142	15	3.61771	3.06068	4.98502										R-HSA-380259	Loss of Nlp from mitotic centrosomes	70	7	4.51188	3.31332	7.00153
GO:0051010	NA	23	3	3.65296	2.79295	5.44039										R-HSA-380284	Loss of proteins required for interphase microtubule organization from the centrosome	70	7	4.51188	3.32606	7.06018
GO:0003678	NA	61	5	3.66656	3.06242	5.05541										R-HSA-380270	Recruitment of mitotic centrosome proteins and complexes	82	7	4.51188	3.30024	6.98525
GO:0006260	NA	102	14	3.67022	3.30495	4.95878										R-HSA-380287	Centrosome maturation	82	7	4.51188	3.35841	6.93998
GO:0000775	NA	62	16	3.70243	3.17543	4.96762										R-HSA-6804757	Regulation of TP53 Degradation	36	4	4.51729	3.34333	10.8474
GO:0042752	NA	66	4	3.70946	2.80078	7.50256										R-HSA-6806003	Regulation of TP53 Expression and Degradation	37	4	4.51729	3.43741	10.9713
GO:0071897	NA	29	3	3.72016	3.19589	5.57642										R-HSA-179409	APC-Cdc20 mediated degradation of Nek2A	26	3	4.55038	3.31205	6.99457
GO:0034097	NA	52	3	3.72016	2.99995	5.57616										R-HSA-174184	Cdc20:Phospho-APC/C mediated degradation of Cyclin A	73	5	4.55038	3.32972	6.91623
GO:0007095	NA	39	8	3.7617	3.2306	5.29795										R-HSA-5620912	Anchoring of the basal body to the plasma membrane	98	8	4.57006	3.66722	6.63072
GO:0032133	NA	10	3	3.78715	2.93211	5.71336										R-HSA-176408	Regulation of APC/C activators between G1/S and early anaphase	81	6	4.58704	3.74276	6.93971
GO:0051276	NA	13	3	3.78715	2.90979	5.64294										R-HSA-176412	Phosphorylation of the APC/C	20	3	4.6237	3.40413	7.54237
GO:0007080	NA	45	8	3.89021	3.17538	5.3128										R-HSA-69239	Synthesis of DNA	131	11	4.6237	4.0569	7.5131
GO:0031297	NA	47	3	3.89287	3.02732	5.95206										R-HSA-69242	S Phase	175	15	4.6237	4.48813	7.24693
GO:0034451	NA	118	10	3.9377	3.23311	5.8004										R-HSA-6796648	TP53 Regulates Transcription of DNA Repair Genes	65	4	4.63591	3.9335	6.788
GO:0022857	NA	89	5	3.94205	3.34897	5.61533										R-HSA-174411	Polymerase switching on the C-strand of the telomere	26	4	4.71523	3.7402	11.4528
GO:0000077	NA	39	4	3.9786	3.49897	5.74143										R-HSA-2465910	MASTL Facilitates Mitotic Progression	13	3	4.77966	3.4821	8.01154
GO:0005876	NA	54	8	3.98699	3.29233	5.75565										R-HSA-68875	Mitotic Prophase	153	10	4.84283	3.81778	7.05676
GO:0007094	NA	32	9	3.99328	3.25478	5.43201										R-HSA-9013026	RHOB GTPase cycle	70	4	4.84682	3.88018	8.56169
GO:0001843	NA	78	6	4.00188	3.51266	5.97615										R-HSA-8980692	RHOA GTPase cycle	147	10	4.84682	3.80371	7.36051
GO:0061436	NA	28	3	4.02049	3.16997	6.16253										R-HSA-2299718	Condensation of Prophase Chromosomes	74	5	4.90599	3.56908	8.11079
GO:0000228	NA	54	6	4.05195	3.26726	6.06223										R-HSA-6783310	Fanconi Anemia Pathway	40	3	4.94361	4.11484	7.71983
GO:0060749	NA	15	3	4.06135	3.11966	6.33104										R-HSA-69205	G1/S-Specific Transcription	34	6	5.17643	3.92275	8.42975
GO:0005154	NA	38	3	4.06135	3.17356	6.32851										R-HSA-9018519	Estrogen-dependent gene expression	150	9	5.24747	4.49171	8.6518
GO:0045132	NA	4	4	4.1036	3.36221	6.18518										R-HSA-69615	G1/S DNA Damage Checkpoints	68	4	5.40981	4.25941	11.4704
GO:0043434	NA	50	6	4.14268	3.12661	5.00594										R-HSA-9013405	RHOD GTPase cycle	54	3	5.52187	3.76752	10.7078
GO:0007093	NA	8	3	4.17962	3.12528	6.39213										R-HSA-6783783	Interleukin-10 signaling	47	3	5.58594	3.80866	11.0108
GO:0001817	NA	41	3	4.17968	3.44643	7.22216										R-HSA-380108	Chemokine receptors bind chemokines	59	3	5.58594	4.29382	11.5415
GO:0071392	NA	41	4	4.20643	3.39898	6.2214										R-HSA-211981	Xenobiotics	25	3	5.67703	4.79362	10.8046
GO:0030277	NA	16	3	4.22401	1.84919	4.61985										R-HSA-1251985	Nuclear signaling by ERBB4	35	4	5.75606	4.89152	11.5083
GO:0000132	NA	38	4	4.25258	3.48693	6.33166										R-HSA-1236394	Signaling by ERBB4	68	4	5.75606	4.99248	11.4105
GO:0032147	NA	56	5	4.29065	2.62546	4.74617										R-HSA-176974	Unwinding of DNA	16	4	5.78944	4.64983	11.1452
GO:0006281	NA	249	17	4.29065	3.70456	6.23647										R-HSA-211897	Cytochrome P450 - arranged by substrate type	66	4	6.13647	5.46622	12.5002
GO:0005622	NA	54	3	4.32541	3.31789	6.93245										R-HSA-69202	Cyclin E associated events during G1/S transition	83	5	6.27839	4.42691	12.1524
GO:0035580	NA	62	5	4.32541	3.68751	6.85726										R-HSA-69656	Cyclin A:Cdk2-associated events at S phase entry	85	5	6.27839	4.46731	12.0214
GO:0048842	NA	7	3	4.35109	3.63439	6.43564										R-HSA-1362277	Transcription of E2F targets under negative control by DREAM complex	31	3	6.63269	4.47684	13.0497
GO:0008344	NA	44	3	4.35109	3.5549	6.43857										R-HSA-9035034	RHOF GTPase cycle	42	3	6.77324	4.68783	14.8943
GO:0007049	NA	296	19	4.39165	3.69658	5.97654										R-HSA-9013409	RHOJ GTPase cycle	55	3	6.77324	4.70375	14.9334
GO:0014912	NA	14	3	4.4196	2.81128	8.36981										R-HSA-15869	Metabolism of nucleotides	100	6	6.80547	5.64515	14.1416
GO:0030215	NA	26	3	4.4196	3.47926	9.23997										R-HSA-110314	Recognition of DNA damage by PCNA-containing replication complex	30	4	7.02195	5.57627	14.3412
GO:0048843	NA	27	3	4.4196	3.43359	9.28796										R-HSA-73893	DNA Damage Bypass	48	4	7.02195	5.65379	14.6496
GO:0045499	NA	31	3	4.4196	3.50472	9.21523										R-HSA-8953750	Transcriptional Regulation by E2F6	35	3	7.16449	4.7986	17.1221
GO:0071526	NA	39	3	4.4196	3.50366	9.11641										R-HSA-917977	Transferrin endocytosis and recycling	31	3	7.18483	4.77091	17.7608
GO:0050919	NA	41	5	4.4196	3.84401	9.18153										R-HSA-193648	NRAGE signals death through JNK	60	3	7.39249	5.25467	17.0526
GO:1990573	NA	57	3	4.46745	3.29433	7.02507										R-HSA-69190	DNA strand elongation	36	7	7.46513	5.12767	14.1663
GO:0140658	NA	32	4	4.48602	3.79005	7.04375										R-HSA-69091	Polymerase switching	14	3	7.49999	4.9775	19.0308
GO:0032154	NA	58	7	4.51188	3.33325	6.85179										R-HSA-69109	Leading Strand Synthesis	14	3	7.49999	5.04434	19.0596
GO:0000070	NA	35	12	4.54307	3.55308	6.0306										R-HSA-110312	Translesion synthesis by REV1	16	3	7.49999	5.10006	18.7091
GO:0051754	NA	5	3	4.55038	3.35006	7.34297										R-HSA-5655862	Translesion synthesis by POLK	17	3	7.49999	5.05673	19.1373
GO:0000940	NA	18	5	4.55038	3.81198	6.89876										R-HSA-5656121	Translesion synthesis by POLI	17	3	7.49999	5.05917	19.0813
GO:0048286	NA	33	4	4.56876	3.73778	7.2697										R-HSA-110320	Translesion Synthesis by POLH	19	3	7.49999	5.06481	18.8668
GO:1990869	NA	17	4	4.57387	3.90626	7.03376										R-HSA-69186	Lagging Strand Synthesis	20	3	7.49999	5.02929	18.9086
GO:0000794	NA	32	4	4.58791	3.65116	7.657										R-HSA-5651801	PCNA-Dependent Long Patch Base Excision Repair	21	3	7.49999	5.12883	18.7916
GO:0045668	NA	52	6	4.58919	3.71233	6.71401										R-HSA-5696397	Gap-filling DNA repair synthesis and ligation in GG-NER	25	3	7.49999	5.11425	18.9835
GO:0007019	NA	23	4	4.61223	3.70226	7.098										R-HSA-110373	Resolution of AP sites via the multiple-nucleotide patch replacement pathway	26	3	7.49999	5.03983	18.9077
GO:0030071	NA	11	3	4.6237	3.41183	7.55496										R-HSA-5656169	Termination of translesion DNA synthesis	32	3	7.49999	5.11358	18.9639
GO:0031390	NA	8	4	4.71523	3.80151	11.2712										R-HSA-110313	Translesion synthesis by Y family DNA polymerases bypasses lesions on DNA template	39	3	7.49999	4.95906	19.1258
GO:1900264	NA	9	4	4.71523	3.81684	11.3224										R-HSA-73933	Resolution of Abasic Sites (AP sites)	39	3	7.49999	4.9779	19.0508
GO:0003689	NA	15	4	4.71523	3.66863	11.268										R-HSA-5696400	Dual Incision in GG-NER	41	3	7.49999	5.11488	18.8069
GO:0004386	NA	30	3	4.76647	3.49468	8.11194										R-HSA-9031628	NGF-stimulated transcription	58	4	8.00265	6.37679	16.5671
GO:0008094	NA	47	5	4.76647	3.49799	7.93602
GO:0044297	NA	79	5	4.79665	3.56996	7.99226
GO:0003697	NA	134	9	4.90599	3.71376	8.02448
GO:0090102	NA	32	3	4.9204	3.55783	8.44052
GO:0005637	NA	53	3	5.11232	3.67166	9.02805
GO:0001968	NA	31	3	5.11703	3.74009	9.07399
GO:0030162	NA	12	3	5.1757	3.74471	9.10688
GO:0043388	NA	32	3	5.1757	3.71684	9.17172
GO:0070182	NA	25	4	5.21795	4.31209	7.82421
GO:0033137	NA	28	4	5.21984	4.12652	8.87026
GO:0045785	NA	52	3	5.28968	4.10971	9.56761
GO:0045737	NA	30	3	5.31727	4.09886	9.69776
GO:0007346	NA	47	5	5.31727	3.9465	8.7108
GO:0010971	NA	27	3	5.32213	3.83542	9.52688
GO:0030855	NA	70	5	5.33408	3.51803	9.67748
GO:0006986	NA	53	3	5.45551	3.90385	10.0964
GO:0051591	NA	42	4	5.4771	4.2241	7.52763
GO:0045143	NA	9	5	5.5315	4.34748	9.46127
GO:0001833	NA	13	4	5.53184	4.37091	11.3597
GO:0045236	NA	16	3	5.58594	4.35491	11.5322
GO:0006935	NA	117	7	5.58594	4.78295	9.0047
GO:1904724	NA	55	3	5.62467	4.16187	10.3572
GO:1990961	NA	14	3	5.6379	3.41502	12.2342
GO:0001755	NA	47	4	5.66775	4.67811	11.2362
GO:0006869	NA	65	4	5.67164	4.36349	9.9423
GO:0005814	NA	179	12	5.67908	4.50335	8.11712
GO:0007131	NA	40	4	5.68503	4.44656	10.9338
GO:0000987	NA	60	3	5.68917	4.07233	10.6538
GO:0007565	NA	90	8	5.72549	4.39933	8.42557
GO:0036297	NA	41	4	5.72954	4.96566	9.11664
GO:0043621	NA	63	4	5.76886	4.36336	10.606
GO:0035578	NA	92	6	5.77158	5.25452	8.68161
GO:0071320	NA	59	4	5.77691	4.62046	9.85676
GO:0019898	NA	69	4	5.77989	4.6485	10.8834
GO:0007017	NA	17	3	5.78842	4.04825	11.155
GO:0071162	NA	10	4	5.78944	4.60207	11.2095
GO:0000727	NA	12	4	5.78944	4.65266	11.284
GO:0007623	NA	62	4	5.80105	4.85982	10.7392
GO:0042626	NA	61	4	5.83595	4.64746	11.3889
GO:0032515	NA	19	3	5.8932	4.43077	11.116
GO:0051726	NA	256	15	5.8932	5.12142	9.02379
GO:0006974	NA	283	15	5.8932	4.73514	8.57715
GO:0071466	NA	66	4	5.92065	5.01786	10.9337
GO:0048511	NA	66	5	5.94308	4.13245	10.7311
GO:0098536	NA	6	3	5.95923	4.07765	11.096
GO:0008015	NA	34	3	5.96956	4.58487	11.9177
GO:0051298	NA	19	4	5.99492	5.14657	11.2027
GO:0007099	NA	29	4	5.99492	4.63089	10.7685
GO:2000406	NA	15	4	6.01181	4.77712	12.747
GO:0008559	NA	19	3	6.034	4.65682	12.4904
GO:0042910	NA	26	3	6.034	4.6568	12.5946
GO:0042542	NA	53	4	6.13739	4.36825	7.71915
GO:0090026	NA	24	3	6.31119	5.26854	8.81698
GO:0009408	NA	48	3	6.33396	4.66485	13.4074
GO:0000792	NA	44	4	6.35212	5.05516	12.4013
GO:0060045	NA	31	3	6.39788	4.30449	13.1646
GO:0017053	NA	58	5	6.39788	4.58984	12.1248
GO:0031092	NA	18	3	6.48159	4.50502	13.8747
GO:0048863	NA	32	5	6.54132	5.02874	12.6666
GO:0019827	NA	54	5	6.54132	5.19619	12.8192
GO:0001890	NA	36	5	6.57668	4.39804	13.0327
GO:2000272	NA	48	3	6.68468	4.56287	15.3313
GO:0045165	NA	55	3	6.68468	5.29559	14.6487
GO:0090734	NA	27	3	6.76116	4.77261	15.0402
GO:0051895	NA	18	3	7.04084	4.69927	16.7378
GO:0008047	NA	57	3	7.1214	4.90068	17.0015
GO:0006268	NA	15	3	7.16449	4.77345	16.2803
GO:0017116	NA	24	7	7.16449	4.75388	14.0728
GO:0071479	NA	34	3	7.16449	4.83969	15.7051
GO:0042995	NA	139	7	7.18483	5.35571	14.6992
GO:0007517	NA	91	5	7.31867	5.44377	17.3319
GO:0005663	NA	10	3	7.49999	5.03323	18.7071
GO:0032570	NA	33	4	7.55313	5.39977	12.0266
GO:0007141	NA	28	3	7.58687	4.82795	18.2449
GO:0006261	NA	24	4	7.66547	6.09031	17.4603
GO:0001938	NA	77	5	7.79188	5.20754	18.7721
GO:0043021	NA	39	3	7.89892	5.62487	22.1147
GO:0000118	NA	56	3	7.89892	5.64956	21.7552
GO:0099061	NA	48	3	7.9965	5.90059	16.6241
GO:0009612	NA	54	3	8.21342	5.7825	16.0322

## Sheet: 2,4'-BPS
Gene BMC gene set analysis; n = number of genes in gene set; nBMD = number of genes with BMDs. Median gene set BMD And boostrapped confidence intervals shown.
GO								KEGG								Reactome
ID	Description	n	nBMD	Median.BMD	Lower.limit	Upper.limit		ID	Description	n	nBMD	Median.BMD	Lower.limit	Upper.limit		ID	Description	n	nBMD	Median.BMD	Lower.limit	Upper.limit
GO:0051287	NA	39	3	0.00287494	0.00135248	0.0101311		hsa00480	NA	57	3	0.00124057	0.00120775	0.00857761		R-HSA-381183	ATF6 (ATF6-alpha) activates chaperone genes	15	3	0.00483799	0.00327476	0.0159295
GO:0034975	NA	12	3	0.00335805	0.00180166	0.0101649		hsa05230	NA	70	5	14.4115	6.45052	26.3993		R-HSA-381033	ATF6 (ATF6-alpha) activates chaperones	17	3	0.00483799	0.00326482	0.0158545
GO:0051402	NA	43	3	0.00335805	0.00122801	0.0105925		hsa04910	NA	137	7	16.7199	14.9333	35.9652		R-HSA-1362277	Transcription of E2F targets under negative control by DREAM complex	31	4	14.5007	10.696	36.1757
GO:0030968	NA	55	3	0.00335805	0.00173461	0.010638		hsa05418	NA	139	7	17.4985	14.9574	28.8116		R-HSA-9675136	Diseases of DNA Double-Strand Break Repair	24	3	16.4405	12.4332	50.9064
GO:0007595	NA	46	3	7.00935	3.11523	23.561		hsa04917	NA	70	4	19.1328	15.1085	30.3361		R-HSA-9701193	Defective HDR through Homologous Recombination (HRR) due to PALB2 loss of function	24	3	16.4405	11.7046	50.8627
GO:0030518	NA	13	3	9.89795	6.15831	19.9917		hsa00982	NA	72	4	25.3799	18.0701	44.2788		R-HSA-9704331	Defective HDR through Homologous Recombination Repair (HRR) due to PALB2 loss of BRCA1 binding function	24	3	16.4405	11.6912	50.733
GO:0048786	NA	43	3	9.89795	5.33943	20.0265		hsa04012	NA	85	8	25.4071	24.1556	43.0037		R-HSA-9704646	Defective HDR through Homologous Recombination Repair (HRR) due to PALB2 loss of BRCA2/RAD51/RAD51C binding function	24	3	16.4405	11.9699	50.6717
GO:0070373	NA	83	5	9.89795	9.07809	22.3963		hsa04935	NA	119	6	25.9947	22.3993	46.4586		R-HSA-5693554	Resolution of D-loop Structures through Synthesis-Dependent Strand Annealing (SDSA)	26	3	16.4405	11.9863	50.6076
GO:0090200	NA	35	6	11.8247	10.6575	22.9426		hsa05110	NA	50	4	27.4291	22.591	46.7402		R-HSA-5693568	Resolution of D-loop Structures through Holliday Junction Intermediates	33	3	16.4405	11.739	50.6317
GO:0008219	NA	37	3	13.8466	5.58785	46.8632		hsa04512	NA	88	5	31.8857	24.8795	44.1239		R-HSA-5693537	Resolution of D-Loop Structures	34	3	16.4405	12.1756	50.7507
GO:0048678	NA	34	4	14.1241	10.7508	24.3874		hsa04930	NA	46	5	33.6271	23.7991	55.2779		R-HSA-9675135	Diseases of DNA repair	35	3	16.4405	12.1346	50.6659
GO:0034644	NA	54	3	15.0772	12.1462	41.2621		hsa04215	NA	32	3	36.0352	28.9008	49.3038		R-HSA-112310	Neurotransmitter release cycle	51	3	17.3634	7.24334	52.9034
GO:0043280	NA	58	3	15.0772	8.8656	42.986		hsa04210	NA	136	9	36.0915	34.0731	52.1001		R-HSA-1538133	G0 and Early G1	41	7	23.0207	20.2413	42.6084
GO:0001574	NA	14	3	16.5125	13.2895	41.1128		hsa04726	NA	115	6	36.3793	28.1822	54.8931		R-HSA-1251985	Nuclear signaling by ERBB4	35	3	25.5993	20.2705	35.0874
GO:0071466	NA	66	5	16.7199	13.8681	42.6321		hsa05222	NA	92	6	36.564	30.8733	48.3292		R-HSA-2219530	Constitutive Signaling by Aberrant PI3K in Cancer	78	5	25.5993	20.5024	34.6753
GO:0001755	NA	47	5	16.8586	14.9689	26.7319		hsa05205	NA	205	12	38.3843	33.7706	52.4905		R-HSA-2122947	NOTCH1 Intracellular Domain Regulates Transcription	59	3	27.1882	22.2447	43.1912
GO:0001658	NA	41	3	17.2924	15.0202	42.9969		hsa05031	NA	69	5	39.1315	30.9816	73.0054		R-HSA-69478	NA	5	4	30.651	26.5425	40.3416
GO:0051209	NA	50	3	18.3622	12.165	42.8467		hsa04728	NA	132	7	39.1315	29.6164	62.0006		R-HSA-5693616	Presynaptic phase of homologous DNA pairing and strand exchange	39	4	30.7138	26.2878	57.9861
GO:0042752	NA	66	4	18.4724	16.6243	30.7241		hsa04914	NA	102	13	39.3529	34.8901	56.0087		R-HSA-5693579	Homologous DNA Pairing and Strand Exchange	42	4	30.7138	27.3856	57.8289
GO:0048511	NA	66	4	18.4724	16.3731	30.7711		hsa04068	NA	131	9	39.3529	31.5698	57.9502		R-HSA-5685942	HDR through Homologous Recombination (HRR)	67	4	30.7138	27.4616	57.8831
GO:0000793	NA	24	4	22.3356	19.3982	37.6415		hsa04071	NA	119	6	39.5249	31.6972	64.2092		R-HSA-6811434	COPI-dependent Golgi-to-ER retrograde traffic	99	11	30.9122	27.4508	40.1738
GO:0060045	NA	31	3	23.0207	18.925	29.8723		hsa04915	NA	138	8	39.9711	33.2911	57.8092		R-HSA-8856688	Golgi-to-ER retrograde transport	133	11	30.9122	27.5326	39.965
GO:0070371	NA	34	3	23.0207	19.5047	42.7723		hsa02010	NA	45	3	40.4691	31.3219	59.7393		R-HSA-983189	Kinesins	67	10	32.7909	28.7352	40.8381
GO:0007098	NA	53	3	23.0207	19.4069	50.5605		hsa04929	NA	64	5	40.9209	32.5477	67.0622		R-HSA-6811442	Intra-Golgi and retrograde Golgi-to-ER traffic	203	12	32.7909	28.6434	40.9494
GO:0090543	NA	35	3	23.7247	19.3381	30.9247		hsa04115	NA	73	6	42.17	35.5993	58.7799		R-HSA-176417	NA	6	3	32.7952	26.0367	46.4306
GO:0034451	NA	118	6	24.1016	20.9007	30.6744		hsa05120	NA	70	4	44.8394	35.8983	99.0787		R-HSA-4419969	Depolymerisation of the Nuclear Lamina	15	3	32.7952	26.0996	45.2604
GO:0045742	NA	25	4	24.8281	21.8599	42.3765		hsa05170	NA	212	11	44.987	37.4896	63.3619		R-HSA-176412	Phosphorylation of the APC/C	20	3	32.7952	25.8091	46.6632
GO:0009888	NA	35	4	25.452	23.0767	44.3419		hsa04218	NA	156	12	45.5452	40.3576	64.9869		R-HSA-3301854	Nuclear Pore Complex (NPC) Disassembly	35	3	32.7952	26.0098	46.0796
GO:0016358	NA	41	4	25.452	23.4307	44.4861		hsa05166	NA	222	12	48.3725	43.295	71.2658		R-HSA-2514853	Condensation of Prometaphase Chromosomes	16	6	33.2547	28.4691	43.3207
GO:0002064	NA	12	3	25.5993	20.9915	44.348		hsa05207	NA	212	11	48.588	35.3135	88.4223		R-HSA-2299718	Condensation of Prophase Chromosomes	74	4	33.2547	28.06	45.2143
GO:0071168	NA	13	3	25.5993	23.5106	105.777		hsa05134	NA	57	3	50.0687	37.1154	82.3074		R-HSA-400042	Adrenaline,noradrenaline inhibits insulin secretion	47	3	33.6271	27.6803	55.5157
GO:0060749	NA	15	5	25.5993	20.439	34.7671		hsa04657	NA	94	7	50.0687	37.2152	79.2893		R-HSA-9013026	RHOB GTPase cycle	70	4	33.8948	27.9802	47.745
GO:0005496	NA	31	3	25.5993	20.2645	34.9199		hsa05417	NA	215	11	50.0687	36.7983	70.487		R-HSA-9013106	RHOC GTPase cycle	74	4	33.8948	28.3348	48.1198
GO:0071392	NA	41	3	25.5993	20.353	35.0208		hsa04114	NA	131	13	50.6415	43.2285	78.0454		R-HSA-2995383	Initiation of Nuclear Envelope (NE) Reformation	19	4	34.4434	28.9065	45.9172
GO:0021987	NA	68	4	26.5651	22.2547	34.8706		hsa04110	NA	126	20	52.5628	45.7649	72.9249		R-HSA-2995410	Nuclear Envelope (NE) Reassembly	94	6	34.4434	28.9426	45.5429
GO:0032743	NA	38	4	27.8068	24.6671	50.0675		hsa04668	NA	112	6	53.1123	43.5337	83.7211		R-HSA-2132295	MHC class II antigen presentation	123	10	35.6961	31.0835	47.1534
GO:0071277	NA	89	5	28.2683	22.7742	42.6832		hsa04360	NA	182	12	53.3115	50.933	84.6375		R-HSA-983231	Factors involved in megakaryocyte development and platelet production	183	12	35.6961	30.6964	45.0723
GO:0001223	NA	33	3	28.4787	23.8794	38.7495		hsa04750	NA	98	9	55.9153	38.9416	97.8032		R-HSA-2980767	NA	7	4	36.074	30.0399	50.7229
GO:0048146	NA	48	4	29.1973	25.6868	42.0274		hsa04064	NA	104	7	56.156	41.3614	97.1206		R-HSA-162658	Golgi Cisternae Pericentriolar Stack Reorganization	19	4	36.074	30.0365	50.3692
GO:0005604	NA	100	7	29.4744	23.5965	40.4023		hsa05169	NA	202	13	56.156	53.6801	98.6215		R-HSA-2980766	Nuclear Envelope Breakdown	52	5	36.0915	29.9005	51.6898
GO:0060236	NA	20	5	30.5489	24.9829	41.6109		hsa03440	NA	41	3	56.8655	40.0501	106.826		R-HSA-9013405	RHOD GTPase cycle	54	3	36.0915	27.9542	52.783
GO:0051382	NA	17	6	30.6733	27.4206	41.1546		hsa04066	NA	109	8	58.8477	46.1861	100.165		R-HSA-606279	Deposition of new CENPA-containing nucleosomes at the centromere	74	8	36.5487	33.9654	49.0189
GO:0042130	NA	44	3	30.7414	25.8898	58.0506		hsa04370	NA	59	3	61.7802	43.2308	121.23		R-HSA-774815	Nucleosome assembly	74	8	36.5487	33.8407	49.0256
GO:0071353	NA	26	4	30.772	23.535	51.2121		hsa00534	NA	24	3	62.5163	52.8221	137.072		R-HSA-73886	Chromosome Maintenance	141	10	36.5487	33.3551	48.4194
GO:0051010	NA	23	4	31.9097	27.339	42.7486		hsa04622	NA	70	4	64.0927	52.7019	120.127		R-HSA-9609736	Assembly and cell surface presentation of NMDA receptors	47	4	36.6394	27.1086	68.6451
GO:0035371	NA	33	4	31.9097	27.5317	42.7554		hsa04672	NA	49	3	66.7712	51.5851	126.102		R-HSA-190828	Gap junction trafficking	67	5	36.6847	28.6145	54.0325
GO:0014066	NA	16	3	32.2089	24.5936	47.0796		hsa05231	NA	98	5	67.5558	46.0344	123.208		R-HSA-157858	Gap junction trafficking and regulation	70	5	36.6847	29.0442	53.6561
GO:0005154	NA	38	3	32.452	25.4058	45.8191		hsa04142	NA	132	7	70.0832	46.6257	142.975		R-HSA-69231	Cyclin D associated events in G1	47	3	37.0928	28.4739	55.0117
GO:0007088	NA	28	6	32.6951	28.8457	43.9778		hsa05162	NA	139	8	72.8525	67.2981	139.947		R-HSA-69236	G1 Phase	47	3	37.0928	28.3713	54.8918
GO:0001933	NA	80	4	32.901	29.5141	45.1255										R-HSA-69206	G1/S Transition	145	11	37.0928	31.6971	49.7111
GO:0051393	NA	15	3	33.6271	24.0461	55.552										R-HSA-453279	Mitotic G1 phase and G1/S transition	171	13	37.0928	31.7855	48.7292
GO:0098839	NA	40	3	33.6271	25.1898	55.5753										R-HSA-163125	Post-translational modification: synthesis of GPI-anchored proteins	94	5	37.9521	29.3647	51.7848
GO:0000796	NA	11	3	33.7142	26.8645	46.9619										R-HSA-114608	Platelet degranulation	129	7	37.9521	32.3458	55.2339
GO:0051983	NA	13	3	33.8826	26.818	46.3212										R-HSA-76005	Response to elevated platelet cytosolic Ca2+	134	7	37.9521	32.7011	55.2472
GO:1990023	NA	16	4	33.8978	28.787	47.062										R-HSA-69202	Cyclin E associated events during G1/S transition	83	6	37.9789	32.1817	51.8596
GO:0045184	NA	39	5	33.9335	26.4584	48.5437										R-HSA-69656	Cyclin A:Cdk2-associated events at S phase entry	85	6	37.9789	31.6458	52.7125
GO:0030155	NA	52	3	33.9335	26.5172	48.3745										R-HSA-419037	NCAM1 interactions	43	5	38.4197	31.7108	59.7986
GO:0030496	NA	194	21	33.9335	29.2488	43.0867										R-HSA-375165	NCAM signaling for neurite out-growth	74	5	38.4197	31.501	59.55
GO:0071456	NA	134	10	34.1524	29.4757	46.6989										R-HSA-5625900	RHO GTPases activate CIT	25	4	38.5746	31.8858	56.2964
GO:0007080	NA	45	8	34.3015	31.9335	46.7047										R-HSA-187577	SCF(Skp2)-mediated degradation of p27/p21	60	3	38.8649	32.9628	57.5466
GO:0005871	NA	49	8	34.3015	28.9441	42.1063										R-HSA-8852276	The role of GTSE1 in G2/M progression after G2 checkpoint	77	7	38.8649	30.2951	54.1993
GO:0007018	NA	86	10	34.3015	29.7821	42.7661										R-HSA-75035	Chk1/Chk2(Cds1) mediated inactivation of Cyclin B:Cdk1 complex	14	4	38.8911	32.5852	56.5417
GO:0003777	NA	92	10	34.3015	30.1543	42.6758										R-HSA-69473	G2/M DNA damage checkpoint	97	6	38.8911	32.3078	56.8493
GO:0099061	NA	48	4	34.3053	28.0365	49.4177										R-HSA-3371497	HSP90 chaperone cycle for steroid hormone receptors (SHR) in the presence of ligand	55	3	39.0213	29.5495	58.5269
GO:0051310	NA	16	3	34.6696	28.8312	49.9912										R-HSA-69481	G2/M Checkpoints	170	12	39.1089	35.291	54.151
GO:0060416	NA	13	3	34.9142	26.3106	48.3977										R-HSA-68886	M Phase	460	36	39.1089	39.9878	50.0636
GO:0001558	NA	67	5	34.9142	28.4871	48.5414										R-HSA-69273	Cyclin A/B1/B2 associated events during G2/M transition	30	7	39.3529	32.9411	58.4619
GO:0043515	NA	9	4	35.1415	31.0675	47.1032										R-HSA-2500257	Resolution of Sister Chromatid Cohesion	126	24	39.3618	38.9747	51.808
GO:0014912	NA	14	4	35.1444	30.6207	50.636										R-HSA-68877	Mitotic Prometaphase	212	30	39.3618	39.7934	50.8548
GO:0071407	NA	49	4	35.1444	31.2452	49.9948										R-HSA-68882	Mitotic Anaphase	255	28	39.3618	40.5031	53.2028
GO:0031069	NA	29	3	35.3745	29.9125	54.5059										R-HSA-2555396	Mitotic Metaphase and Anaphase	256	28	39.3618	40.2383	52.9678
GO:0001968	NA	31	3	35.3745	30.6564	54.9454										R-HSA-69278	Cell Cycle, Mitotic	642	54	39.3618	41.2084	50.4026
GO:0048662	NA	38	5	35.3745	30.3576	54.461										R-HSA-69620	Cell Cycle Checkpoints	296	31	39.3708	39.9597	54.1415
GO:0045668	NA	52	5	35.3745	33.9789	54.2036										R-HSA-75205	Dissolution of Fibrin Clot	13	3	39.7582	30.2598	60.6659
GO:0071320	NA	59	5	35.3745	29.9857	54.6372										R-HSA-8980692	RHOA GTPase cycle	147	8	39.7891	34.9712	55.1085
GO:0007565	NA	90	5	35.3745	32.8689	54.0404										R-HSA-6804114	TP53 Regulates Transcription of Genes Involved in G2 Cell Cycle Arrest	18	6	40.4704	33.1097	58.9245
GO:0007052	NA	58	14	35.3848	34.6624	48.3106										R-HSA-1640170	Cell Cycle	862	62	40.5142	41.8265	51.0297
GO:0008574	NA	21	4	35.4085	30.4715	47.1938										R-HSA-5689896	Ovarian tumor domain proteases	39	4	40.8777	33.2089	67.1274
GO:0043523	NA	17	3	35.5096	29.9598	53.5254										R-HSA-2565942	Regulation of PLK1 Activity at G2/M Transition	88	9	41.6577	36.0861	60.9383
GO:0006919	NA	86	5	35.5096	27.0941	53.3775										R-HSA-141424	Amplification of signal from the kinetochores	96	18	42.7381	40.1412	56.5021
GO:0051879	NA	49	3	36.4959	27.7174	54.585										R-HSA-141444	Amplification of signal from unattached kinetochores via a MAD2 inhibitory signal	96	18	42.7381	40.3295	57.1149
GO:1990573	NA	57	3	36.4959	27.7634	53.9177										R-HSA-69618	Mitotic Spindle Checkpoint	113	18	42.7381	40.3811	56.7244
GO:0010971	NA	27	4	36.7107	30.4208	52.0638										R-HSA-9648025	EML4 and NUDC in mitotic spindle formation	117	20	42.7381	40.1034	56.3039
GO:0045171	NA	77	9	36.8834	31.9789	54.1942										R-HSA-195258	RHO GTPase Effectors	389	27	43.2158	40.2693	57.0159
GO:0001843	NA	78	5	36.8834	30.7335	59.5584										R-HSA-179419	APC:Cdc20 mediated degradation of cell cycle proteins prior to satisfation of the cell cycle checkpoint	74	6	43.8805	39.2645	65.8993
GO:0005874	NA	329	19	36.8834	34.1627	48.191										R-HSA-176409	APC/C:Cdc20 mediated degradation of mitotic proteins	76	8	43.8805	38.9927	63.5795
GO:0007076	NA	30	5	36.9999	31.5737	53.5688										R-HSA-69275	G2/M Transition	201	18	43.8805	40.3719	58.6924
GO:0061575	NA	14	3	37.0928	30.4249	54.8114										R-HSA-453274	Mitotic G2-G2/M phases	203	18	43.8805	40.3061	59.0448
GO:0045737	NA	30	3	37.0928	30.4721	54.6328										R-HSA-9716542	Signaling by Rho GTPases, Miro GTPases and RHOBTB3	789	42	44.6606	42.8736	56.9066
GO:0000307	NA	35	5	37.0928	30.0087	51.916										R-HSA-1362300	Transcription of E2F targets under negative control by p107 (RBL1) and p130 (RBL2) in complex with HDAC1	16	5	46.1034	34.3768	69.8794
GO:0043130	NA	99	5	37.0928	28.9169	54.3587										R-HSA-6791312	TP53 Regulates Transcription of Cell Cycle Genes	48	7	46.1034	34.6439	70.1089
GO:0032154	NA	58	6	37.3505	32.159	53.251										R-HSA-174184	Cdc20:Phospho-APC/C mediated degradation of Cyclin A	73	5	46.1034	36.3303	73.5543
GO:0008017	NA	322	24	37.4289	36.6552	50.3478										R-HSA-176814	Activation of APC/C and APC/C:Cdc20 mediated degradation of mitotic proteins	77	9	46.1034	40.113	69.5449
GO:0007049	NA	296	16	37.7775	35.7251	51.6816										R-HSA-176408	Regulation of APC/C activators between G1/S and early anaphase	81	7	46.1034	38.8769	73.816
GO:0048286	NA	33	4	37.9218	34.5509	54.5898										R-HSA-5693607	Processing of DNA double-strand break ends	98	5	46.1034	38.3303	74.7448
GO:0000775	NA	62	11	38.4623	35.1374	52.5118										R-HSA-5693538	Homology Directed Repair	138	7	46.1034	40.0991	73.6039
GO:0043124	NA	59	4	38.6285	32.6688	56.6131										R-HSA-5663220	RHO GTPases Activate Formins	147	21	46.1053	40.9661	61.2803
GO:0061077	NA	35	3	39.0213	29.7652	59.03										R-HSA-194315	Signaling by Rho GTPases	771	41	46.1053	43.9034	60.0484
GO:0044772	NA	22	3	39.3529	31.6781	58.3988										R-HSA-156711	Polo-like kinase mediated events	16	6	46.2206	40.4036	67.0158
GO:0016538	NA	31	3	39.3529	31.7207	58.3754										R-HSA-6804756	Regulation of TP53 Activity through Phosphorylation	92	6	47.1245	43.6497	74.2247
GO:0000079	NA	52	5	39.3529	33.1589	58.4225										R-HSA-9614085	FOXO-mediated transcription	77	4	48.1105	37.7416	76.7916
GO:0034501	NA	17	3	39.3708	30.7536	56.8475										R-HSA-174143	APC/C-mediated degradation of cell cycle proteins	88	11	48.1457	43.1984	73.1873
GO:0000281	NA	59	8	39.6064	32.2092	53.2711										R-HSA-453276	Regulation of mitotic cell cycle	88	11	48.1457	43.1531	73.2535
GO:0031225	NA	100	7	39.7582	32.1352	55.7509										R-HSA-2467813	Separation of Sister Chromatids	191	24	48.3734	42.4652	60.6727
GO:0071526	NA	39	3	40.0443	31.7694	59.3129										R-HSA-174178	APC/C:Cdh1 mediated degradation of Cdc20 and other APC/C:Cdh1 targeted proteins in late mitosis/early G1	74	4	49.3936	42.4341	79.0878
GO:0032467	NA	46	6	40.0496	36.1289	58.3255										R-HSA-5357905	Regulation of TNFR1 signaling	37	3	50.0687	38.4853	79.7984
GO:0099056	NA	54	3	40.9209	29.5475	67.3491										R-HSA-111465	Apoptotic cleavage of cellular proteins	38	3	50.0687	39.0871	81.3675
GO:0005657	NA	35	4	41.4016	35.1231	61.2928										R-HSA-168638	NOD1/2 Signaling Pathway	40	3	50.0687	38.2564	80.3206
GO:0046602	NA	6	3	41.6577	33.9273	62.4143										R-HSA-75893	TNF signaling	46	3	50.0687	38.8927	80.082
GO:0051321	NA	69	7	41.6577	32.9207	63.7568										R-HSA-75153	Apoptotic execution phase	53	3	50.0687	39.0003	81.2247
GO:0002020	NA	113	6	41.9772	35.5052	60.8633										R-HSA-8854518	AURKA Activation by TPX2	73	8	50.1823	44.3068	76.8169
GO:0090502	NA	66	4	42.1896	34.0772	91.6293										R-HSA-8866910	TFAP2 (AP-2) family regulates transcription of growth factors and their receptors	15	3	50.2349	36.4099	85.3782
GO:0009312	NA	32	3	42.2381	28.1208	73.686										R-HSA-8864260	Transcriptional regulation by the AP-2 (TFAP2) family of transcription factors	45	5	50.2349	36.901	76.3678
GO:0051383	NA	6	4	42.2445	35.1709	62.3795										R-HSA-69242	S Phase	175	10	50.2518	42.7531	73.8095
GO:0010951	NA	158	8	42.4481	38.5919	62.0572										R-HSA-5620912	Anchoring of the basal body to the plasma membrane	98	6	52.1319	45.3499	81.5705
GO:0005694	NA	204	13	42.4902	35.8908	62.2597										R-HSA-380259	Loss of Nlp from mitotic centrosomes	70	5	52.2188	41.357	84.5962
GO:0051233	NA	28	6	42.5145	37.6191	63.3394										R-HSA-380284	Loss of proteins required for interphase microtubule organization from the centrosome	70	5	52.2188	41.6623	84.957
GO:0051315	NA	13	4	42.7222	36.0436	63.8671										R-HSA-380270	Recruitment of mitotic centrosome proteins and complexes	82	5	52.2188	41.296	84.7346
GO:0051301	NA	352	46	42.9472	42.0414	53.4031										R-HSA-380287	Centrosome maturation	82	5	52.2188	41.4364	83.1764
GO:0005819	NA	137	16	43.06	40.3311	59.812										R-HSA-380320	Recruitment of NuMA to mitotic centrosomes	94	7	52.2188	40.7384	81.0286
GO:0000278	NA	142	21	43.2158	39.9436	57.2487										R-HSA-68884	Mitotic Telophase/Cytokinesis	13	4	53.0089	40.6907	99.1466
GO:0000070	NA	35	10	43.3635	39.9466	63.9227										R-HSA-68962	Activation of the pre-replicative complex	33	3	54.4003	40.0508	95.4488
GO:2001243	NA	28	4	43.5821	35.2787	64.5488										R-HSA-69205	G1/S-Specific Transcription	34	5	54.4003	38.8393	92.717
GO:0006260	NA	102	10	43.702	39.2242	61.0679										R-HSA-5576892	Phase 0 - rapid depolarisation	34	3	55.9153	39.9811	105.177
GO:0071364	NA	49	3	44.2368	32.8881	70.7513										R-HSA-9035034	RHOF GTPase cycle	42	4	56.2699	42.4951	113.677
GO:0007059	NA	88	15	44.2368	38.3454	59.7171										R-HSA-1433557	Signaling by SCF-KIT	50	4	56.2878	44.2823	100.496
GO:0000226	NA	142	11	44.2368	36.4232	67.5341										R-HSA-190872	Transport of connexons to the plasma membrane	19	3	56.9114	40.0013	105.626
GO:0000776	NA	150	21	44.2368	41.1721	62.0811										R-HSA-190861	Gap junction assembly	56	3	56.9114	39.5963	106.987
GO:0009411	NA	46	3	44.6417	35.7128	76.5547										R-HSA-8955332	Carboxyterminal post-translational modifications of tubulin	59	3	56.9114	39.9918	92.5416
GO:0030335	NA	270	15	44.8296	37.1585	62.3302										R-HSA-179409	APC-Cdc20 mediated degradation of Nek2A	26	3	57.4849	43.3887	109.152
GO:0019898	NA	69	4	44.9277	36.4372	71.8556										R-HSA-9018519	Estrogen-dependent gene expression	150	8	57.8021	45.2385	87.6792
GO:0008045	NA	26	5	44.9352	35.9018	63.7779										R-HSA-8939211	ESR-mediated signaling	229	12	57.8021	46.0022	81.4274
GO:0071944	NA	55	4	44.9642	36.4983	67.8791										R-HSA-176187	Activation of ATR in response to replication stress	37	5	61.0491	45.4031	105.93
GO:0000794	NA	32	3	44.987	37.4807	72.414										R-HSA-2022928	HS-GAG biosynthesis	43	3	62.5163	53.1685	138.312
GO:0000077	NA	39	5	44.987	37.2418	72.2525										R-HSA-6783783	Interleukin-10 signaling	47	3	62.6633	45.609	113.655
GO:0007095	NA	39	9	44.987	41.4257	71.7355										R-HSA-380108	Chemokine receptors bind chemokines	59	3	66.7712	50.6829	126.538
GO:0018107	NA	81	5	44.987	38.1463	71.2392										R-HSA-8853659	RET signaling	40	3	67.5885	45.6957	149.43
GO:0019894	NA	46	4	45.2258	36.0671	70.3956										R-HSA-9619665	EGR2 and SOX10-mediated initiation of Schwann cell myelination	33	3	67.9422	52.7132	153.115
GO:0016757	NA	44	3	45.4358	32.5414	77.2027										R-HSA-877300	Interferon gamma signaling	97	6	68.1606	62.4257	132.987
GO:0009617	NA	99	5	45.4358	35.1939	74.3725										R-HSA-3295583	TRP channels	28	3	68.5215	55.1038	151.373
GO:0006974	NA	283	16	45.5862	43.1567	70.5654										R-HSA-71406	Pyruvate metabolism and Citric Acid (TCA) cycle	55	3	72.5009	49.0144	128.013
GO:0010212	NA	48	3	45.8725	37.0278	97.4933										R-HSA-936440	Negative regulators of DDX58/IFIH1 signaling	42	3	78.1166	61.8394	171.479
GO:0031100	NA	41	3	46.1034	33.7965	75.0616										R-HSA-5683826	Surfactant metabolism	29	3	97.1525	59.2099	434.667
GO:0000086	NA	58	9	46.1034	37.4439	70.5163										R-HSA-8983711	NA	9	3	98.6057	85.0935	271.3
GO:0031262	NA	8	3	46.1053	35.8292	67.6341
GO:0015630	NA	172	16	46.1236	42.5471	66.4001
GO:0005938	NA	158	10	46.1499	38.7156	68.9439
GO:0007051	NA	19	4	46.1912	39.2675	69.8803
GO:0004672	NA	236	12	46.5663	42.4464	67.7098
GO:0097110	NA	68	4	46.6422	37.9515	68.0652
GO:0090307	NA	50	6	47.373	41.637	69.2243
GO:0031526	NA	63	4	47.4235	41.1156	74.3168
GO:0051642	NA	19	3	48.1457	35.2567	80.9804
GO:0090141	NA	27	3	48.1457	35.0919	79.6059
GO:1901796	NA	39	3	48.1457	39.021	77.8725
GO:0032465	NA	51	5	48.1457	37.2386	75.1114
GO:0005876	NA	54	7	48.1457	37.8325	79.1984
GO:0019901	NA	518	27	48.1457	46.0931	67.858
GO:0000922	NA	142	14	48.2278	46.6624	70.1516
GO:0042149	NA	51	3	48.234	35.5144	78.0278
GO:0106310	NA	359	21	48.234	44.9665	68.2008
GO:0044295	NA	30	3	48.6655	37.2103	78.3176
GO:0032526	NA	46	5	48.6655	36.2393	78.3108
GO:0009612	NA	54	3	48.6655	37.4867	78.3372
GO:0032355	NA	104	7	48.6655	36.6374	73.1352
GO:0031463	NA	44	3	48.811	38.7407	91.6238
GO:0051056	NA	120	7	49.0818	39.0102	82.8372
GO:0072686	NA	125	14	49.3604	44.4734	71.4681
GO:0010332	NA	26	5	49.5135	36.8368	82.9602
GO:0005912	NA	186	11	49.6805	45.4085	81.8904
GO:0001817	NA	41	5	50.0687	40.0852	81.9106
GO:0044297	NA	79	5	50.0687	39.3528	80.1175
GO:0045762	NA	9	3	50.5388	37.8418	87.1242
GO:1903078	NA	59	3	50.5388	36.4042	87.267
GO:0005903	NA	57	3	50.5689	41.0805	87.0596
GO:0014823	NA	49	3	50.7078	35.3087	94.8945
GO:0070006	NA	32	3	50.7158	37.4974	83.8597
GO:0086091	NA	47	4	51.1915	43.0183	91.7557
GO:0005881	NA	66	4	51.5956	38.3306	96.4697
GO:0005814	NA	179	11	52.2188	49.0635	80.2646
GO:0051276	NA	13	4	52.3768	42.4108	86.0753
GO:0045600	NA	51	3	52.6423	37.9067	93.4371
GO:0001578	NA	41	4	53.0089	42.3575	101.734
GO:0004714	NA	134	7	53.6704	38.6523	86.082
GO:0000132	NA	38	4	54.333	44.0639	101.954
GO:0045740	NA	31	3	54.4003	39.2291	98.6236
GO:0007346	NA	47	7	54.4379	46.086	101.339
GO:0045143	NA	9	3	54.484	45.9988	97.8327
GO:0008234	NA	28	3	54.484	44.8911	99.3858
GO:0032703	NA	28	3	56.156	39.6824	102.579
GO:1901727	NA	7	3	56.1766	38.9629	104.049
GO:0032148	NA	33	3	56.1766	39.8918	107.726
GO:0007094	NA	32	6	56.2039	47.2044	96.175
GO:0140658	NA	32	3	56.8655	42.5741	99.184
GO:0008283	NA	132	8	57.0339	45.908	89.9705
GO:0045471	NA	114	6	57.084	44.8807	96.4946
GO:0000940	NA	18	5	57.4849	42.8065	101.576
GO:0006281	NA	249	16	57.4999	53.9857	89.1758
GO:0031334	NA	58	4	58.0902	46.6195	90.3161
GO:0048478	NA	11	3	58.1344	43.4974	110.542
GO:0070530	NA	29	3	58.1344	49.0161	110.983
GO:0050852	NA	108	8	58.1803	47.4568	99.677
GO:0016301	NA	73	4	59.3489	47.0526	108.601
GO:0050864	NA	4	3	59.9478	51.4247	117.6
GO:0000076	NA	12	3	61.0491	46.7946	112.401
GO:0086012	NA	13	3	61.462	43.7327	126.786
GO:0086002	NA	20	3	61.462	43.5426	127.514
GO:0043129	NA	13	3	61.7802	44.8398	125.417
GO:0001541	NA	38	3	61.7802	42.7572	124.479
GO:0032147	NA	56	5	61.7802	43.0821	105.757
GO:0001503	NA	79	4	62.5319	50.1299	130.98
GO:0090102	NA	32	3	64.0992	48.4336	142.425
GO:0017053	NA	58	3	64.7186	54.4093	136.541
GO:0010977	NA	66	4	64.9552	49.3506	113.451
GO:0097431	NA	42	8	65.3349	54.7744	95.688
GO:0043679	NA	57	5	65.7916	41.3609	137.205
GO:0008344	NA	44	4	66.2814	53.4358	135.926
GO:0090280	NA	18	3	66.7712	52.8441	130.462
GO:0045785	NA	52	5	66.7712	61.7378	127.449
GO:0043551	NA	21	3	67.5885	45.3495	148.814
GO:0001784	NA	51	3	67.5885	45.998	145.583
GO:0032587	NA	110	6	67.8291	64.7955	138.769
GO:0070509	NA	28	3	68.5215	47.1595	151.467
GO:0030426	NA	138	7	68.5215	53.0375	138.322
GO:0002084	NA	22	3	69.0879	45.8686	98.534
GO:0008474	NA	26	3	69.0879	45.7659	98.5449
GO:0060548	NA	66	4	69.7392	56.028	109.751
GO:0003727	NA	51	3	69.9451	61.2199	154.336
GO:1904724	NA	55	6	69.954	57.1843	144.941
GO:0042995	NA	139	9	71.59	49.3836	147.987
GO:0015293	NA	49	3	72.2737	48.366	159.693
GO:0019827	NA	54	3	73.5246	47.4701	172.746
GO:0030030	NA	42	3	73.9235	51.1318	168.714
GO:0048260	NA	26	3	74.37	49.3046	96.8067
GO:0046677	NA	30	3	74.37	54.1113	168.877
GO:0007519	NA	50	3	76.2011	62.0151	197.248
GO:0051764	NA	16	3	76.4483	53.3597	199.279
GO:0048839	NA	44	3	76.7887	51.5796	182.025
GO:0010467	NA	42	3	78.1166	61.8581	209.116
GO:0032956	NA	82	5	78.8581	60.7532	209.332
GO:0004693	NA	40	3	80.1384	52.8991	224.671
GO:0051017	NA	42	4	84.6017	69.9948	240.682
GO:0071639	NA	16	3	91.6419	79.1479	267.338
GO:0045071	NA	54	3	91.6419	72.4883	270.904
GO:0009615	NA	117	7	91.6419	71.5991	135.757
GO:0032760	NA	114	6	93.6252	71.4188	133.363
GO:0051016	NA	24	3	94.2992	81.4005	372.212
GO:0032728	NA	52	4	95.1238	82.4231	210.425
GO:0039529	NA	9	3	98.6057	89.1879	271.151

## Sheet: 4,4'-BPF
Gene BMC gene set analysis; n = number of genes in gene set; nBMD = number of genes with BMDs. Median gene set BMD And boostrapped confidence intervals shown.
GO								KEGG								Reactome
ID	Description	n	nBMD	Median.BMD	Lower.limit	Upper.limit		ID	Description	n	nBMD	Median.BMD	Lower.limit	Upper.limit		ID	Description	n	nBMD	Median.BMD	Lower.limit	Upper.limit
GO:0045740	NA	31	3	0.142863	0.103278	0.273043		hsa04914	NA	102	17	0.314658	0.311183	0.739524		R-HSA-9013406	RHOQ GTPase cycle	59	3	0.131537	0.0883582	0.206237
GO:0055015	NA	9	3	0.145181	0.109069	0.244445		hsa04114	NA	131	17	0.400197	0.400856	0.99333		R-HSA-176417	NA	6	3	0.145181	0.108058	0.244165
GO:0030277	NA	16	3	0.180283	0.135824	0.26946		hsa03460	NA	54	9	0.408463	0.344829	1.11071		R-HSA-174048	APC/C:Cdc20 mediated degradation of Cyclin B	24	3	0.145181	0.107596	0.244008
GO:0035902	NA	21	3	0.180283	0.135604	0.270418		hsa00350	NA	36	3	0.416324	0.274165	1.1562		R-HSA-68884	Mitotic Telophase/Cytokinesis	13	3	0.157729	0.115225	0.250575
GO:0051988	NA	9	3	0.217734	0.143789	0.395268		hsa04512	NA	88	8	0.428383	0.350044	1.00208		R-HSA-75035	Chk1/Chk2(Cds1) mediated inactivation of Cyclin B:Cdk1 complex	14	4	0.166582	0.120037	0.350693
GO:0007097	NA	13	3	0.219096	0.0568129	0.526819		hsa00983	NA	80	5	0.451197	0.339204	1.07208		R-HSA-69478	NA	5	4	0.178913	0.13888	0.292224
GO:0051315	NA	13	4	0.221752	0.164452	0.350956		hsa04110	NA	126	27	0.532006	0.53572	1.21347		R-HSA-2980767	NA	7	4	0.178913	0.140753	0.293523
GO:0051256	NA	11	4	0.222949	0.174188	0.355001		hsa04330	NA	59	3	0.682638	0.456342	1.86429		R-HSA-162658	Golgi Cisternae Pericentriolar Stack Reorganization	19	4	0.178913	0.142491	0.296838
GO:0051310	NA	16	4	0.228046	0.183906	0.38432		hsa03440	NA	41	11	0.723063	0.640252	1.87177		R-HSA-3301854	Nuclear Pore Complex (NPC) Disassembly	35	4	0.178913	0.1415	0.297319
GO:0016538	NA	31	4	0.22875	0.170802	0.442043		hsa05146	NA	102	6	0.779169	0.617075	1.93186		R-HSA-69273	Cyclin A/B1/B2 associated events during G2/M transition	30	7	0.212645	0.161481	0.448849
GO:0031262	NA	8	3	0.231011	0.155315	0.437553		hsa05216	NA	37	6	0.782663	0.708684	2.22577		R-HSA-2995383	Initiation of Nuclear Envelope (NE) Reformation	19	6	0.216787	0.176558	0.370364
GO:0000079	NA	52	10	0.232129	0.238734	0.495264		hsa00240	NA	58	6	0.83678	0.541998	1.83944		R-HSA-4419969	Depolymerisation of the Nuclear Lamina	15	5	0.220929	0.154967	0.41004
GO:0031528	NA	28	3	0.234118	0.162072	0.388504		hsa03030	NA	36	6	0.882936	0.756954	2.44908		R-HSA-2465910	MASTL Facilitates Mitotic Progression	13	4	0.231485	0.14715	0.501736
GO:0007088	NA	28	5	0.239304	0.200393	0.509604		hsa04115	NA	73	14	0.895999	0.55733	1.84302		R-HSA-179419	APC:Cdc20 mediated degradation of cell cycle proteins prior to satisfation of the cell cycle checkpoint	74	5	0.244856	0.164904	0.543633
GO:0051983	NA	13	4	0.241451	0.184674	0.384309		hsa00062	NA	27	3	0.974436	0.489003	3.41604		R-HSA-176409	APC/C:Cdc20 mediated degradation of mitotic proteins	76	7	0.244856	0.17363	0.538476
GO:0004527	NA	18	3	0.241697	0.161212	0.911411		hsa04151	NA	354	22	1.07402	1.07377	2.56049		R-HSA-156711	Polo-like kinase mediated events	16	6	0.263651	0.211274	0.551786
GO:0007059	NA	88	21	0.242374	0.240844	0.430668		hsa05219	NA	41	4	1.10539	0.906884	3.8869		R-HSA-174184	Cdc20:Phospho-APC/C mediated degradation of Cyclin A	73	4	0.27034	0.169817	0.599464
GO:0007080	NA	45	7	0.243598	0.195514	0.414356		hsa05230	NA	70	6	1.10539	0.910878	3.71444		R-HSA-176814	Activation of APC/C and APC/C:Cdc20 mediated degradation of mitotic proteins	77	8	0.27034	0.214081	0.571657
GO:0008574	NA	21	5	0.246802	0.206229	0.487271		hsa05166	NA	222	17	1.14063	0.962082	3.35673		R-HSA-176408	Regulation of APC/C activators between G1/S and early anaphase	81	6	0.27034	0.182043	0.576462
GO:0003777	NA	92	11	0.246802	0.224065	0.472379		hsa04923	NA	56	7	1.29461	1.13406	4.14083		R-HSA-176412	Phosphorylation of the APC/C	20	4	0.272689	0.178977	0.648718
GO:0072686	NA	125	13	0.246802	0.1998	0.472791		hsa05032	NA	91	9	1.34465	1.59814	4.1976		R-HSA-69473	G2/M DNA damage checkpoint	97	12	0.284679	0.255467	0.615563
GO:0000076	NA	12	4	0.25961	0.181985	0.987943		hsa04915	NA	138	15	1.34465	1.19898	3.15321		R-HSA-179409	APC-Cdc20 mediated degradation of Nek2A	26	3	0.295825	0.189639	0.747675
GO:0001965	NA	26	3	0.264269	0.196325	0.768104		hsa05222	NA	92	11	1.35294	0.962428	2.7154		R-HSA-2500257	Resolution of Sister Chromatid Cohesion	126	32	0.296017	0.288198	0.465967
GO:0001824	NA	20	3	0.265089	0.18005	0.605611		hsa05224	NA	147	11	1.35294	0.903754	2.26477		R-HSA-174143	APC/C-mediated degradation of cell cycle proteins	88	11	0.296208	0.266625	0.664976
GO:0005876	NA	54	6	0.271505	0.196379	0.460134		hsa05169	NA	202	11	1.35294	1.3949	4.36793		R-HSA-453276	Regulation of mitotic cell cycle	88	11	0.296208	0.266021	0.669643
GO:0070182	NA	25	4	0.276386	0.189168	0.598633		hsa05206	NA	310	19	1.35294	1.06229	2.37291		R-HSA-141424	Amplification of signal from the kinetochores	96	26	0.299905	0.304682	0.501629
GO:0007052	NA	58	14	0.280239	0.251689	0.466981		hsa05223	NA	72	7	1.41754	0.956918	3.27892		R-HSA-141444	Amplification of signal from unattached kinetochores via a MAD2 inhibitory signal	96	26	0.299905	0.294979	0.504235
GO:0014075	NA	13	3	0.292849	0.122301	0.753258		hsa05212	NA	76	7	1.41754	1.26428	4.91034		R-HSA-4615885	SUMOylation of DNA replication proteins	76	4	0.301076	0.227143	0.580734
GO:0045930	NA	39	3	0.295825	0.130945	0.748723		hsa05323	NA	93	5	1.45882	0.909823	3.37317		R-HSA-6796648	TP53 Regulates Transcription of DNA Repair Genes	65	5	0.303124	0.200741	0.66057
GO:0010369	NA	14	3	0.296208	0.177833	0.517198		hsa04064	NA	104	7	1.45882	1.01841	3.36262		R-HSA-69618	Mitotic Spindle Checkpoint	113	27	0.303603	0.309837	0.533485
GO:0008608	NA	15	3	0.296208	0.197807	0.527817		hsa05200	NA	531	39	1.45882	1.91997	3.45261		R-HSA-9648025	EML4 and NUDC in mitotic spindle formation	117	29	0.303603	0.315408	0.526822
GO:0000779	NA	16	5	0.296208	0.240056	0.527283		hsa04380	NA	128	9	1.53773	1.32484	4.27745		R-HSA-5663220	RHO GTPases Activate Formins	147	29	0.303603	0.315145	0.521109
GO:1990023	NA	16	5	0.296208	0.202442	0.524397		hsa00230	NA	128	10	1.60081	1.20967	3.71327		R-HSA-68882	Mitotic Anaphase	255	38	0.304773	0.339396	0.548614
GO:0007051	NA	19	5	0.296208	0.217144	0.519779		hsa00380	NA	42	4	1.61453	1.33759	2.48209		R-HSA-2555396	Mitotic Metaphase and Anaphase	256	38	0.304773	0.336263	0.542875
GO:0031616	NA	19	3	0.296208	0.197137	0.524035		hsa05030	NA	49	3	1.62712	0.648816	6.19667		R-HSA-2467813	Separation of Sister Chromatids	191	31	0.305944	0.339776	0.58101
GO:1904355	NA	22	3	0.296208	0.211444	0.527333		hsa04530	NA	169	10	1.71503	1.88863	5.55298		R-HSA-195258	RHO GTPase Effectors	389	39	0.305944	0.341475	0.588606
GO:0051233	NA	28	7	0.296208	0.218046	0.498921		hsa04310	NA	170	11	1.79174	1.41975	4.31775		R-HSA-69620	Cell Cycle Checkpoints	296	48	0.310301	0.346325	0.545797
GO:0097431	NA	42	5	0.296208	0.233411	0.528127		hsa05165	NA	331	18	1.84831	1.4417	3.88287		R-HSA-2980766	Nuclear Envelope Breakdown	52	8	0.310563	0.242966	0.730137
GO:0032467	NA	46	7	0.296208	0.223277	0.514142		hsa05110	NA	50	5	1.85041	1.26312	4.46274		R-HSA-912446	Meiotic recombination	86	6	0.313933	0.243701	0.73798
GO:0046602	NA	6	4	0.298378	0.243724	0.592035		hsa04350	NA	94	8	2.03676	1.51778	4.7295		R-HSA-1500620	Meiosis	118	8	0.314696	0.268246	0.737554
GO:0034501	NA	17	6	0.299905	0.226189	0.572877		hsa05418	NA	139	8	2.04206	1.62241	3.39753		R-HSA-1474165	Reproduction	143	8	0.314696	0.268376	0.735164
GO:0030496	NA	194	18	0.301076	0.249118	0.504175		hsa05215	NA	97	5	2.0923	1.98645	8.20791		R-HSA-8852276	The role of GTSE1 in G2/M progression after G2 checkpoint	77	8	0.317536	0.245	0.727515
GO:0000793	NA	24	7	0.303124	0.232685	0.644369		hsa04726	NA	115	6	2.16608	1.68083	3.70911		R-HSA-5625900	RHO GTPases activate CIT	25	4	0.321366	0.227465	0.700358
GO:0043679	NA	57	3	0.305497	0.23006	0.91151		hsa04510	NA	201	12	2.1781	1.8889	4.56024		R-HSA-113510	E2F mediated regulation of DNA replication	23	4	0.342881	0.202696	1.11199
GO:0030071	NA	11	4	0.306345	0.229599	0.73159		hsa04012	NA	85	10	2.18052	1.79387	5.27938		R-HSA-69205	G1/S-Specific Transcription	34	9	0.343313	0.272255	1.61381
GO:0006633	NA	57	4	0.310424	0.219203	0.710703		hsa05205	NA	205	14	2.20552	1.99279	4.77731		R-HSA-69481	G2/M Checkpoints	170	20	0.346634	0.355276	0.944617
GO:0000800	NA	15	4	0.313933	0.216321	0.703222		hsa04218	NA	156	15	2.28467	0.947362	4.0677		R-HSA-9675136	Diseases of DNA Double-Strand Break Repair	24	9	0.355195	0.27601	0.877728
GO:0033314	NA	13	3	0.315829	0.223131	0.570448		hsa04728	NA	132	8	2.28531	1.89206	4.88736		R-HSA-9701193	Defective HDR through Homologous Recombination (HRR) due to PALB2 loss of function	24	9	0.355195	0.284585	0.859062
GO:0000086	NA	58	12	0.316223	0.254756	0.616053		hsa04010	NA	294	18	2.31	2.06818	4.16057		R-HSA-9704331	Defective HDR through Homologous Recombination Repair (HRR) due to PALB2 loss of BRCA1 binding function	24	9	0.355195	0.283527	0.856283
GO:0060045	NA	31	4	0.325138	0.196942	1.0354		hsa04974	NA	103	7	2.34368	2.03373	3.87335		R-HSA-9704646	Defective HDR through Homologous Recombination Repair (HRR) due to PALB2 loss of BRCA2/RAD51/RAD51C binding function	24	9	0.355195	0.2784	0.858369
GO:0000776	NA	150	30	0.325896	0.307853	0.534214		hsa04672	NA	49	4	2.41574	1.29903	5.25613		R-HSA-5693554	Resolution of D-loop Structures through Synthesis-Dependent Strand Annealing (SDSA)	26	9	0.355195	0.28059	0.874789
GO:0051010	NA	23	6	0.334366	0.243021	0.680398		hsa04929	NA	64	4	2.44628	1.82921	4.33638		R-HSA-5693579	Homologous DNA Pairing and Strand Exchange	42	11	0.355195	0.332555	0.879415
GO:0035371	NA	33	6	0.334366	0.264394	0.694642		hsa04961	NA	53	3	2.45309	1.53966	4.54544		R-HSA-5693538	Homology Directed Repair	138	15	0.355195	0.366105	0.835411
GO:0007018	NA	86	12	0.339894	0.261193	0.704053		hsa04917	NA	70	7	2.45309	1.89996	5.12732		R-HSA-606279	Deposition of new CENPA-containing nucleosomes at the centromere	74	11	0.355585	0.266505	0.670037
GO:0003688	NA	17	3	0.343313	0.195002	1.96799		hsa05207	NA	212	16	2.56991	2.30892	3.92042		R-HSA-774815	Nucleosome assembly	74	11	0.355585	0.264844	0.655736
GO:0010569	NA	20	3	0.349955	0.232088	0.873562		hsa05203	NA	204	16	2.58995	1.86322	5.55857		R-HSA-68877	Mitotic Prometaphase	212	45	0.355585	0.368936	0.635454
GO:0006298	NA	46	3	0.351545	0.186204	1.08335		hsa04024	NA	221	16	2.62864	2.93582	5.39198		R-HSA-73886	Chromosome Maintenance	141	18	0.372628	0.33689	0.743887
GO:0000940	NA	18	4	0.3519	0.234851	0.813031		hsa00052	NA	31	3	2.65492	1.01087	6.40675		R-HSA-5693568	Resolution of D-loop Structures through Holliday Junction Intermediates	33	10	0.381829	0.348077	0.937651
GO:0000132	NA	38	6	0.3519	0.304724	0.764733		hsa00520	NA	49	3	2.65492	1.3141	6.67797		R-HSA-5693537	Resolution of D-Loop Structures	34	10	0.381829	0.344652	0.945077
GO:0032465	NA	51	7	0.352101	0.245748	0.797446		hsa00603	NA	15	4	2.6842	2.18843	5.14709		R-HSA-5693616	Presynaptic phase of homologous DNA pairing and strand exchange	39	10	0.381829	0.372842	0.913291
GO:0000278	NA	142	24	0.353648	0.356232	0.650967		hsa04142	NA	132	8	2.77143	2.24564	4.68449		R-HSA-5685942	HDR through Homologous Recombination (HRR)	67	12	0.381829	0.408872	0.946321
GO:0044772	NA	22	6	0.354328	0.260839	1.02869		hsa04610	NA	85	5	2.79204	1.54424	6.34689		R-HSA-5693567	HDR through Homologous Recombination (HRR) or Single Strand Annealing (SSA)	132	14	0.381829	0.402205	0.918667
GO:0000307	NA	35	8	0.354328	0.258037	0.990253		hsa05226	NA	149	8	2.92549	2.67642	6.3377		R-HSA-5693532	DNA Double-Strand Break Repair	167	16	0.381829	0.437107	0.913522
GO:0051321	NA	69	9	0.355195	0.328981	0.840328		hsa05210	NA	86	7	2.94349	1.82561	5.39461		R-HSA-8953750	Transcriptional Regulation by E2F6	35	7	0.408463	0.346368	1.11825
GO:0051382	NA	17	8	0.36303	0.2878	0.790965		hsa04910	NA	137	7	2.94349	2.06385	6.48253		R-HSA-2214320	Anchoring fibril formation	15	3	0.417708	0.310021	1.13867
GO:0021987	NA	68	4	0.370712	0.263538	0.807394		hsa05160	NA	157	9	2.96957	1.77815	8.03595		R-HSA-3000157	Laminin interactions	55	3	0.417708	0.304657	1.13602
GO:0015631	NA	69	4	0.371825	0.239875	1.11297		hsa04360	NA	182	12	3.02441	2.56183	6.25523		R-HSA-2022090	Assembly of collagen fibrils and other multimeric structures	61	5	0.417708	0.321001	1.13325
GO:0008094	NA	47	6	0.373239	0.260059	0.786646		hsa04068	NA	131	12	3.05497	2.01193	5.43655		R-HSA-69275	G2/M Transition	201	23	0.425134	0.382441	0.934526
GO:0071479	NA	34	4	0.374709	0.288352	0.946199		hsa05145	NA	112	6	3.05528	1.81409	6.77429		R-HSA-453274	Mitotic G2-G2/M phases	203	23	0.425134	0.384274	0.942156
GO:0051574	NA	7	4	0.374791	0.26029	0.816821		hsa05130	NA	197	10	3.05528	2.01129	7.36467		R-HSA-8854518	AURKA Activation by TPX2	73	12	0.425814	0.402109	1.08537
GO:0051571	NA	17	4	0.374791	0.258654	0.817903		hsa05220	NA	76	6	3.14998	2.49977	6.06422		R-HSA-2565942	Regulation of PLK1 Activity at G2/M Transition	88	14	0.425814	0.400965	1.06712
GO:0007095	NA	39	10	0.375076	0.298594	0.740334		hsa04215	NA	32	3	3.16707	2.27724	11.076		R-HSA-68886	M Phase	460	58	0.425814	0.443695	0.740018
GO:0034451	NA	118	8	0.377891	0.321937	0.868307		hsa05162	NA	139	7	3.16707	2.77246	11.0328		R-HSA-380259	Loss of Nlp from mitotic centrosomes	70	11	0.426495	0.429379	1.2629
GO:0000794	NA	32	4	0.379209	0.272597	0.857798		hsa05161	NA	162	9	3.16707	2.96486	9.15502		R-HSA-380284	Loss of proteins required for interphase microtubule organization from the centrosome	70	11	0.426495	0.435108	1.28929
GO:0050896	NA	67	4	0.37928	0.27068	0.811007		hsa04713	NA	97	6	3.2138	3.13626	7.28332		R-HSA-380270	Recruitment of mitotic centrosome proteins and complexes	82	11	0.426495	0.436939	1.26323
GO:0010165	NA	20	4	0.381829	0.286475	0.895626		hsa04022	NA	167	10	3.2138	2.66655	7.31476		R-HSA-380287	Centrosome maturation	82	11	0.426495	0.443554	1.25284
GO:0034080	NA	8	3	0.38967	0.205065	1.04308		hsa02010	NA	45	4	3.27639	2.72132	6.38846		R-HSA-3000171	Non-integrin membrane-ECM interactions	73	4	0.428383	0.414761	1.36118
GO:0000775	NA	62	15	0.38967	0.304989	0.815922		hsa04976	NA	89	8	3.27639	2.85119	6.07954		R-HSA-68949	Orc1 removal from chromatin	71	6	0.43124	0.285474	1.062
GO:0010212	NA	48	4	0.394537	0.264813	1.03226		hsa00512	NA	36	3	3.33723	2.56885	5.19399		R-HSA-2514853	Condensation of Prometaphase Chromosomes	16	9	0.431902	0.266136	0.972437
GO:0048666	NA	55	3	0.397293	0.328768	1.06459		hsa04062	NA	192	11	3.37267	2.30422	5.57288		R-HSA-5620912	Anchoring of the basal body to the plasma membrane	98	14	0.438578	0.526533	1.22941
GO:0007265	NA	77	4	0.398178	0.276045	0.796485		hsa05163	NA	225	17	3.37267	2.67337	9.41758		R-HSA-9675135	Diseases of DNA repair	35	12	0.442321	0.465637	1.17431
GO:1900182	NA	33	3	0.400197	0.193647	1.13444		hsa04970	NA	92	6	3.46668	2.69674	7.23579		R-HSA-9013026	RHOB GTPase cycle	70	7	0.442729	0.240041	1.11964
GO:0000070	NA	35	11	0.400197	0.318393	0.923686		hsa04972	NA	102	6	3.46668	2.38446	7.12998		R-HSA-5693607	Processing of DNA double-strand break ends	98	10	0.450165	0.374015	1.20672
GO:0045184	NA	39	5	0.400197	0.246347	1.1272		hsa04071	NA	119	8	3.50492	2.93166	5.93035		R-HSA-380320	Recruitment of NuMA to mitotic centrosomes	94	14	0.45202	0.557699	1.4661
GO:0001578	NA	41	5	0.400197	0.215147	1.13435		hsa04657	NA	94	7	3.87471	3.26922	8.03008		R-HSA-68867	Assembly of the pre-replicative complex	68	4	0.468224	0.259256	1.03582
GO:0000922	NA	142	23	0.400197	0.406006	0.8203		hsa04210	NA	136	12	3.95504	2.80374	8.81158		R-HSA-73894	DNA Repair	397	25	0.47618	0.592358	1.25423
GO:0045624	NA	1	3	0.40394	0.287909	1.11172		hsa04928	NA	106	8	4.34016	3.09417	7.68328		R-HSA-9018519	Estrogen-dependent gene expression	150	19	0.477494	0.496988	1.14634
GO:1904899	NA	1	3	0.40394	0.284107	1.10743		hsa04926	NA	129	8	4.34016	3.64133	7.40367		R-HSA-1640170	Cell Cycle	862	103	0.477545	0.55126	0.896029
GO:2000845	NA	2	3	0.40394	0.299989	1.1113		hsa00600	NA	53	7	4.58537	3.81745	8.72199		R-HSA-68875	Mitotic Prophase	153	14	0.481716	0.454948	1.16198
GO:1901533	NA	3	3	0.40394	0.284775	1.11364		hsa05213	NA	58	4	4.62231	4.64913	32.3012		R-HSA-2299718	Condensation of Prophase Chromosomes	74	7	0.501204	0.347757	1.11929
GO:2000491	NA	4	3	0.40394	0.28038	1.11231		hsa05012	NA	266	18	4.75669	3.40143	11.032		R-HSA-69278	Cell Cycle, Mitotic	642	87	0.501204	0.578801	0.950773
GO:0071636	NA	9	3	0.40394	0.288196	1.10984		hsa04913	NA	51	5	5.08295	3.9402	10.8063		R-HSA-9013508	NOTCH3 Intracellular Domain Regulates Transcription	38	3	0.505094	0.209217	1.87874
GO:0060252	NA	18	3	0.40394	0.283866	1.11825		hsa04918	NA	75	5	5.08295	2.05566	10.8248		R-HSA-194315	Signaling by Rho GTPases	771	64	0.508772	0.546783	1.04946
GO:0071300	NA	67	5	0.40394	0.2891	1.08669		hsa04540	NA	88	11	5.08295	2.94358	10.4318		R-HSA-9716542	Signaling by Rho GTPases, Miro GTPases and RHOBTB3	789	65	0.514849	0.566862	1.0955
GO:0072711	NA	12	3	0.408463	0.237941	1.11874		hsa04211	NA	89	5	5.08295	3.64247	10.8207		R-HSA-1538133	G0 and Early G1	41	8	0.519047	0.350179	1.32316
GO:0036297	NA	41	5	0.408463	0.329201	1.07808		hsa05414	NA	96	5	5.08295	4.40877	10.8787		R-HSA-9035034	RHOF GTPase cycle	42	5	0.522787	0.29747	1.27869
GO:0031297	NA	47	5	0.408463	0.290697	1.11604		hsa04725	NA	113	7	5.08295	2.70994	10.7562		R-HSA-983189	Kinesins	67	14	0.533629	0.379553	1.45921
GO:0000228	NA	54	5	0.408463	0.228333	1.10306		hsa04935	NA	119	9	5.08295	3.35792	10.3381		R-HSA-6811434	COPI-dependent Golgi-to-ER retrograde traffic	99	14	0.533629	0.387226	1.453
GO:0006310	NA	65	5	0.408463	0.252041	1.09801		hsa04020	NA	240	15	5.39975	4.98247	11.168		R-HSA-8856688	Golgi-to-ER retrograde transport	133	14	0.533629	0.388911	1.47731
GO:0060384	NA	17	3	0.408972	0.244146	0.940628		hsa04520	NA	71	6	5.48679	4.14393	11.8263		R-HSA-174411	Polymerase switching on the C-strand of the telomere	26	3	0.540581	0.273741	2.04169
GO:0007098	NA	53	8	0.412666	0.373554	1.16668		hsa05416	NA	60	4	5.54447	4.96953	13.7877		R-HSA-174417	Telomere C-strand (Lagging Strand) Synthesis	34	5	0.540581	0.287342	2.02801
GO:0005814	NA	179	12	0.413749	0.435969	1.00757		hsa04927	NA	65	4	6.08929	3.88384	17.0743		R-HSA-180786	Extension of Telomeres	51	7	0.540581	0.335284	2.03198
GO:0000281	NA	59	10	0.416258	0.269689	0.850173		hsa04971	NA	76	6	6.08929	4.13142	15.6782		R-HSA-157579	Telomere Maintenance	113	7	0.540581	0.327956	2.04094
GO:0045995	NA	21	3	0.417708	0.178666	1.13237		hsa04750	NA	98	10	6.08929	4.48438	14.9319		R-HSA-176187	Activation of ATR in response to replication stress	37	9	0.550376	0.436957	1.68485
GO:0035987	NA	29	3	0.417708	0.205292	1.13585		hsa04722	NA	119	6	6.45454	6.49396	17.6371		R-HSA-2132295	MHC class II antigen presentation	123	14	0.555883	0.410689	1.65515
GO:0009888	NA	35	3	0.417708	0.311189	1.10599		hsa04924	NA	69	5	7.09563	2.36279	25.0098		R-HSA-5617833	Cilium Assembly	226	22	0.602097	0.79827	1.83343
GO:0043515	NA	9	4	0.417805	0.310988	1.05112		hsa04912	NA	93	7	7.09563	4.79825	23.2353		R-HSA-187577	SCF(Skp2)-mediated degradation of p27/p21	60	3	0.617624	0.361424	3.14487
GO:0007094	NA	32	10	0.42614	0.387305	1.07228		hsa04925	NA	98	5	7.09563	4.50757	23.5438		R-HSA-174178	APC/C:Cdh1 mediated degradation of Cdc20 and other APC/C:Cdh1 targeted proteins in late mitosis/early G1	74	5	0.617624	0.463088	1.10342
GO:0009306	NA	57	3	0.427773	0.292891	1.18776		hsa04270	NA	134	9	7.09563	6.96713	24.5103		R-HSA-69052	Switching of origins to a post-replicative state	91	7	0.617624	0.316917	1.4664
GO:0005871	NA	49	12	0.42974	0.316124	0.967987		hsa04216	NA	41	3	7.82708	5.77466	65.4593		R-HSA-69239	Synthesis of DNA	131	13	0.617624	0.639025	1.71896
GO:0009791	NA	63	4	0.430144	0.364595	1.66286		hsa05214	NA	75	5	7.82708	6.07611	26.9331		R-HSA-3108232	SUMO E3 ligases SUMOylate target proteins	231	15	0.619488	0.427584	1.52129
GO:0043392	NA	32	3	0.430726	0.266128	1.67578		hsa04962	NA	44	4	20.0528	15.0517	49.0513		R-HSA-2990846	SUMOylation	239	15	0.619488	0.439017	1.51194
GO:0051301	NA	352	67	0.431902	0.440207	0.75098		hsa04978	NA	60	3	25.8977	20.7187	50.1715		R-HSA-452723	Transcriptional regulation of pluripotent stem cells	25	3	0.630434	0.345956	1.31693
GO:0007346	NA	47	6	0.431998	0.340093	1.24921		hsa03410	NA	33	3	27.2263	17.9796	58.4435		R-HSA-6811442	Intra-Golgi and retrograde Golgi-to-ER traffic	203	15	0.634273	0.41045	2.09961
GO:0050770	NA	21	3	0.432985	0.176647	1.2205		hsa00260	NA	40	3	29.6387	20.2721	62.0273		R-HSA-8980692	RHOA GTPase cycle	147	16	0.634393	0.676659	2.43472
GO:0005819	NA	137	19	0.433229	0.365897	0.977503		hsa00270	NA	51	3	29.6387	20.2647	62.2552		R-HSA-1474228	Degradation of the extracellular matrix	188	10	0.637455	0.742842	2.15431
GO:0070382	NA	28	3	0.435877	0.301923	1.30596										R-HSA-8939211	ESR-mediated signaling	229	23	0.656026	0.595866	1.2487
GO:0006887	NA	99	5	0.435877	0.447566	1.31269										R-HSA-9037629	Lewis blood group biosynthesis	18	3	0.668143	0.506051	1.65104
GO:0040037	NA	28	3	0.439059	0.335893	1.70989										R-HSA-9033658	Blood group systems biosynthesis	22	3	0.668143	0.483636	1.65271
GO:0001937	NA	40	3	0.439059	0.34658	1.77388										R-HSA-5694530	Cargo concentration in the ER	33	4	0.673372	0.538445	1.27536
GO:0015630	NA	172	23	0.439582	0.41942	1.09907										R-HSA-5689901	Metalloprotease DUBs	37	3	0.682638	0.37616	4.98194
GO:0000724	NA	115	10	0.440854	0.476731	1.35156										R-HSA-9012852	Signaling by NOTCH3	70	5	0.682638	0.794021	6.16203
GO:0018107	NA	81	5	0.442729	0.289543	1.07408										R-HSA-983231	Factors involved in megakaryocyte development and platelet production	183	22	0.683394	0.741107	2.2152
GO:0010971	NA	27	7	0.448516	0.24754	1.25057										R-HSA-69306	DNA Replication	140	14	0.689083	0.727423	1.78147
GO:0005694	NA	204	17	0.448516	0.331184	0.962857										R-HSA-69206	G1/S Transition	145	20	0.689083	0.699939	1.80851
GO:0098797	NA	12	4	0.449554	0.258829	1.3448										R-HSA-2122947	NOTCH1 Intracellular Domain Regulates Transcription	59	5	0.692572	0.657149	2.20232
GO:0048813	NA	39	3	0.451197	0.259085	1.09568										R-HSA-9006931	Signaling by Nuclear Receptors	305	26	0.705806	0.72791	1.45861
GO:0008017	NA	322	34	0.451372	0.529891	1.12137										R-HSA-1852241	Organelle biogenesis and maintenance	326	23	0.726649	0.81675	1.94468
GO:0051298	NA	19	4	0.45202	0.424686	1.45769										R-HSA-6783310	Fanconi Anemia Pathway	40	5	0.73931	0.480191	4.29896
GO:0070840	NA	29	3	0.452082	0.266846	1.50911										R-HSA-176974	Unwinding of DNA	16	5	0.760542	0.579447	1.90322
GO:0071897	NA	29	3	0.452082	0.273528	1.42412										R-HSA-68962	Activation of the pre-replicative complex	33	9	0.760542	0.582655	1.96722
GO:0008022	NA	190	15	0.452082	0.59201	1.79845										R-HSA-69002	DNA Replication Pre-Initiation	85	9	0.760542	0.550809	1.95831
GO:0060828	NA	33	3	0.452228	0.279405	1.20085										R-HSA-453279	Mitotic G1 phase and G1/S transition	171	23	0.760542	0.706462	1.83963
GO:0050808	NA	57	3	0.452228	0.313967	1.19304										R-HSA-9616222	Transcriptional regulation of granulopoiesis	101	6	0.762877	0.644491	2.28538
GO:0106310	NA	359	24	0.452479	0.511276	1.0674										R-HSA-2644602	Signaling by NOTCH1 PEST Domain Mutants in Cancer	58	5	0.793239	1.11517	6.12628
GO:0032515	NA	19	3	0.462228	0.294034	1.56443										R-HSA-2644603	Signaling by NOTCH1 in Cancer	58	5	0.793239	1.02777	6.09316
GO:0051721	NA	38	3	0.462228	0.281652	1.5897										R-HSA-2644606	Constitutive Signaling by NOTCH1 PEST Domain Mutants	58	5	0.793239	1.00213	6.1339
GO:0032154	NA	58	9	0.462228	0.494176	1.48303										R-HSA-2894858	Signaling by NOTCH1 HD+PEST Domain Mutants in Cancer	58	5	0.793239	1.1	6.14436
GO:0070371	NA	34	4	0.462388	0.270211	1.19876										R-HSA-2894862	Constitutive Signaling by NOTCH1 HD+PEST Domain Mutants	58	5	0.793239	1.03981	6.07
GO:0061575	NA	14	3	0.463799	0.206755	1.62819										R-HSA-1980143	Signaling by NOTCH1	94	7	0.793239	1.15421	5.26578
GO:0045737	NA	30	5	0.463799	0.243987	1.63318										R-HSA-69242	S Phase	175	17	0.793239	0.862874	1.95479
GO:0018108	NA	141	10	0.46434	0.384746	1.18124										R-HSA-182971	EGFR downregulation	31	3	0.795098	0.477421	1.50463
GO:0016604	NA	332	17	0.46551	0.319157	1.0627										R-HSA-177929	Signaling by EGFR	51	3	0.795098	0.461846	1.51667
GO:0007076	NA	30	8	0.466553	0.411665	1.0656										R-HSA-9009391	Extra-nuclear estrogen signaling	82	5	0.795098	0.751983	3.03224
GO:0016363	NA	114	12	0.467301	0.427338	1.29467										R-HSA-1474290	Collagen formation	90	7	0.822837	0.649537	3.13582
GO:0005813	NA	641	50	0.469886	0.730189	1.27936										R-HSA-9013148	CDC42 GTPase cycle	159	10	0.854962	0.817169	2.82651
GO:0015616	NA	7	3	0.473246	0.214185	1.61917										R-HSA-9013149	RAC1 GTPase cycle	185	12	0.854962	0.852688	2.76665
GO:0140658	NA	32	5	0.473246	0.34199	1.66039										R-HSA-9012999	RHO GTPase cycle	450	30	0.854962	0.959305	2.18601
GO:0007131	NA	40	5	0.473246	0.357486	1.5283										R-HSA-110314	Recognition of DNA damage by PCNA-containing replication complex	30	3	0.863965	0.561335	1.5229
GO:0032508	NA	79	9	0.473246	0.321624	1.58744										R-HSA-69190	DNA strand elongation	36	8	0.882936	0.959124	2.53347
GO:0070201	NA	7	3	0.477494	0.352878	1.41409										R-HSA-1296065	Inwardly rectifying K+ channels	35	3	0.953305	0.498403	2.47725
GO:0098536	NA	6	3	0.477545	0.325603	1.85905										R-HSA-9687139	Aberrant regulation of mitotic cell cycle due to RB1 defects	36	3	0.967143	0.649742	2.38469
GO:0007099	NA	29	5	0.477545	0.378901	1.81087										R-HSA-9675126	Diseases of mitotic cell cycle	38	3	0.967143	0.641488	2.3886
GO:0090502	NA	66	4	0.481399	0.345089	1.16156										R-HSA-6804756	Regulation of TP53 Activity through Phosphorylation	92	12	1.01189	0.600867	2.16407
GO:0005657	NA	35	7	0.482521	0.419809	1.50196										R-HSA-5633007	Regulation of TP53 Activity	160	14	1.01189	0.59844	2.14759
GO:0035470	NA	5	3	0.486822	0.374402	1.36305										R-HSA-6804115	TP53 regulates transcription of additional cell cycle genes whose exact role in the p53 pathway remain uncertain	20	3	1.01773	0.410714	5.2039
GO:0010595	NA	71	5	0.486822	0.40621	1.28976										R-HSA-5685938	HDR through Single Strand Annealing (SSA)	37	8	1.04114	0.595814	2.22177
GO:0005604	NA	100	7	0.486822	0.358611	1.02531										R-HSA-4090294	SUMOylation of intracellular receptors	37	6	1.0449	0.837333	2.34559
GO:0007019	NA	23	6	0.497154	0.42036	1.40916										R-HSA-499943	Interconversion of nucleotide di- and triphosphates	30	5	1.07458	0.571275	2.15811
GO:0045132	NA	4	3	0.501204	0.275769	1.07706										R-HSA-15869	Metabolism of nucleotides	100	9	1.07458	0.675464	2.15028
GO:0051383	NA	6	5	0.501204	0.286325	1.06308										R-HSA-109582	Hemostasis	680	44	1.09028	1.4714	3.07916
GO:0003151	NA	46	3	0.505094	0.328355	1.87905										R-HSA-162582	NA	3183	184	1.11525	1.53045	2.16814
GO:0017053	NA	58	5	0.505094	0.377092	1.87971										R-HSA-69202	Cyclin E associated events during G1/S transition	83	6	1.11693	0.871357	3.39647
GO:0043236	NA	26	3	0.506591	0.416747	1.87439										R-HSA-69656	Cyclin A:Cdk2-associated events at S phase entry	85	6	1.11693	0.851819	3.38074
GO:0060041	NA	58	3	0.506591	0.274827	1.83504										R-HSA-75105	Fatty acyl-CoA biosynthesis	39	4	1.12294	0.854717	3.55285
GO:0043621	NA	63	7	0.506591	0.293953	1.7943										R-HSA-6791312	TP53 Regulates Transcription of Cell Cycle Genes	48	11	1.13001	0.829759	4.79861
GO:0040008	NA	60	3	0.508056	0.29425	2.73684										R-HSA-6783783	Interleukin-10 signaling	47	3	1.14063	0.569475	2.97918
GO:0071392	NA	41	6	0.512321	0.398899	1.48387										R-HSA-8875878	MET promotes cell motility	41	4	1.16828	0.816114	2.7595
GO:0006281	NA	249	24	0.516448	0.607833	1.21226										R-HSA-2995410	Nuclear Envelope (NE) Reassembly	94	10	1.17842	0.374224	2.51929
GO:0001822	NA	118	11	0.522515	0.553934	1.44021										R-HSA-112409	RAF-independent MAPK1/3 activation	23	4	1.25516	0.982004	2.10878
GO:0004714	NA	134	9	0.532006	0.385054	1.62631										R-HSA-9013405	RHOD GTPase cycle	54	6	1.29377	0.512386	2.64444
GO:0005637	NA	53	3	0.537875	0.361315	0.904019										R-HSA-977444	GABA B receptor activation	56	5	1.34465	1.34441	4.29882
GO:0061436	NA	28	3	0.543646	0.411704	1.9778										R-HSA-991365	Activation of GABAB receptors	56	5	1.34465	1.33185	4.31869
GO:0048265	NA	16	3	0.546	0.194891	1.94981										R-HSA-977443	GABA receptor activation	86	5	1.34465	1.31682	4.34441
GO:0008210	NA	29	3	0.546	0.293937	2.08405										R-HSA-9013409	RHOJ GTPase cycle	55	6	1.35358	0.583063	3.26098
GO:0043434	NA	50	9	0.551646	0.476646	1.22152										R-HSA-3700989	Transcriptional Regulation by TP53	365	26	1.40192	0.878863	3.26906
GO:0045171	NA	77	10	0.554568	0.437834	4.26335										R-HSA-8864260	Transcriptional regulation by the AP-2 (TFAP2) family of transcription factors	45	5	1.41754	0.884746	3.16702
GO:1901981	NA	24	3	0.563538	0.248822	2.32363										R-HSA-192105	Synthesis of bile acids and bile salts	34	3	1.43378	0.58517	3.35541
GO:0032967	NA	29	4	0.568227	0.466453	2.06162										R-HSA-194068	Bile acid and bile salt metabolism	43	3	1.43378	0.576147	3.37149
GO:0070301	NA	72	8	0.568227	0.519357	2.02463										R-HSA-9024446	NR1H2 and NR1H3-mediated signaling	47	3	1.43378	0.6085	3.35674
GO:0008585	NA	20	3	0.569329	0.351655	2.90129										R-HSA-383280	Nuclear Receptor transcription pathway	52	7	1.43378	0.945525	2.90989
GO:0060325	NA	28	3	0.569329	0.34749	2.88654										R-HSA-8978868	Fatty acid metabolism	183	11	1.43378	1.89774	4.72213
GO:0060612	NA	29	3	0.569329	0.453687	2.90795										R-HSA-400253	Circadian Clock	76	4	1.44488	0.926473	3.57579
GO:0010332	NA	26	4	0.574217	0.437926	1.43856										R-HSA-418594	G alpha (i) signalling events	368	19	1.45882	1.75837	4.41791
GO:0008201	NA	177	11	0.58012	0.544818	1.28562										R-HSA-114608	Platelet degranulation	129	10	1.51619	1.10883	3.50774
GO:0006268	NA	15	4	0.584503	0.355505	1.30759										R-HSA-76005	Response to elevated platelet cytosolic Ca2+	134	10	1.51619	1.10368	3.56506
GO:0017116	NA	24	6	0.584503	0.375881	1.31141										R-HSA-9696273	RND1 GTPase cycle	42	4	1.54905	1.00977	2.65679
GO:0000781	NA	187	10	0.584503	0.483301	1.31212										R-HSA-9696270	RND2 GTPase cycle	43	4	1.54905	1.00515	2.67921
GO:0007264	NA	99	9	0.58519	0.495844	2.15286										R-HSA-1442490	Collagen degradation	89	6	1.57055	1.45837	3.9249
GO:0035860	NA	9	4	0.59053	0.412217	1.64016										R-HSA-8948216	Collagen chain trimerization	44	4	1.58326	1.32117	3.36092
GO:0030155	NA	52	6	0.594898	0.426654	1.70165										R-HSA-2142845	Hyaluronan metabolism	17	3	1.59182	0.487043	4.43466
GO:0000796	NA	11	7	0.598248	0.57314	2.41488										R-HSA-5675221	Negative regulation of MAPK pathway	43	3	1.67652	1.39113	2.24705
GO:0051216	NA	55	3	0.598979	0.413081	1.86519										R-HSA-9006934	Signaling by Receptor Tyrosine Kinases	633	39	1.67652	1.64321	3.03157
GO:0009725	NA	42	4	0.601094	0.463012	1.46055										R-HSA-8866910	TFAP2 (AP-2) family regulates transcription of growth factors and their receptors	15	4	1.68774	1.04659	3.5816
GO:0090734	NA	27	3	0.602569	0.362687	1.59286										R-HSA-1362277	Transcription of E2F targets under negative control by DREAM complex	31	6	1.78334	0.719988	4.14692
GO:0006974	NA	283	29	0.602569	0.663266	1.34169										R-HSA-425393	Transport of inorganic cations/anions and amino acids/oligopeptides	108	9	1.85041	1.40683	4.34136
GO:0060071	NA	35	4	0.606997	0.522065	3.03212										R-HSA-425407	SLC-mediated transmembrane transport	251	14	1.85329	1.87376	5.33045
GO:0060317	NA	14	4	0.60966	0.567187	1.48532										R-HSA-111465	Apoptotic cleavage of cellular proteins	38	4	1.85872	0.857279	6.1097
GO:0000792	NA	44	5	0.609788	0.495161	1.5279										R-HSA-75153	Apoptotic execution phase	53	4	1.85872	0.805674	6.12514
GO:0051276	NA	13	4	0.609908	0.466672	1.343										R-HSA-8943724	Regulation of PTEN gene transcription	98	6	1.87811	1.76667	3.22376
GO:0005201	NA	184	10	0.61603	0.546058	1.63544										R-HSA-1251985	Nuclear signaling by ERBB4	35	9	1.95794	1.25292	3.372
GO:0042953	NA	19	3	0.619488	0.435595	2.4891										R-HSA-1236394	Signaling by ERBB4	68	9	1.95794	1.24258	3.39663
GO:0043388	NA	32	3	0.619488	0.361422	2.43901										R-HSA-2219530	Constitutive Signaling by Aberrant PI3K in Cancer	78	7	1.95794	1.32226	4.3866
GO:0043537	NA	42	3	0.619488	0.466964	2.49166										R-HSA-2219528	PI3K/AKT Signaling in Cancer	104	7	1.95794	1.34948	4.32901
GO:0045165	NA	55	3	0.619488	0.52059	2.49259										R-HSA-73893	DNA Damage Bypass	48	4	1.9988	1.0916	7.13649
GO:0030855	NA	70	5	0.619488	0.394781	1.59103										R-HSA-6806834	Signaling by MET	80	6	2.00558	1.32821	5.12475
GO:0016477	NA	266	16	0.630996	0.738123	2.56037										R-HSA-416572	Sema4D induced cell migration and growth-cone collapse	26	3	2.01252	1.44164	7.03545
GO:0016301	NA	73	6	0.63271	0.653373	4.17257										R-HSA-400685	Sema4D in semaphorin signaling	30	3	2.01252	1.5983	7.02161
GO:0019003	NA	90	6	0.635052	0.52169	1.25344										R-HSA-198725	Nuclear Events (kinase and transcription factor activation)	84	6	2.04149	1.58003	5.04554
GO:0048846	NA	8	3	0.641101	0.485757	1.00436										R-HSA-9013404	RAC2 GTPase cycle	88	5	2.06475	0.797142	4.5244
GO:0019827	NA	54	4	0.641262	0.679933	2.26108										R-HSA-9013106	RHOC GTPase cycle	74	10	2.09336	0.922735	5.3177
GO:0006730	NA	34	4	0.643847	0.5412	2.50504										R-HSA-9013423	RAC3 GTPase cycle	94	6	2.09336	1.30981	5.16907
GO:0015030	NA	84	5	0.647731	0.366559	2.22366										R-HSA-5689896	Ovarian tumor domain proteases	39	4	2.20552	1.39598	3.71822
GO:0016605	NA	118	7	0.647731	0.532792	2.23566										R-HSA-8957275	Post-translational protein phosphorylation	108	12	2.336	1.53477	3.95613
GO:0006260	NA	102	20	0.64903	0.553823	1.20735										R-HSA-381426	Regulation of Insulin-like Growth Factor (IGF) transport and uptake by Insulin-like Growth Factor Binding Proteins (IGFBPs)	125	12	2.336	1.55182	3.91818
GO:0034097	NA	52	3	0.650687	0.531108	2.00176										R-HSA-1650814	Collagen biosynthesis and modifying enzymes	67	5	2.34368	1.8999	3.8871
GO:0048863	NA	32	5	0.652089	0.701527	2.60712										R-HSA-913709	O-linked glycosylation of mucins	63	4	2.37271	1.72983	4.97795
GO:0003682	NA	452	33	0.652089	0.979786	1.94518										R-HSA-9031628	NGF-stimulated transcription	58	5	2.40646	1.40867	6.4413
GO:0000287	NA	234	13	0.652219	0.785897	2.08459										R-HSA-380108	Chemokine receptors bind chemokines	59	4	2.41574	1.31242	5.34099
GO:0009312	NA	32	3	0.668143	0.48946	1.65579										R-HSA-6811558	PI5P, PP2A and IER3 Regulate PI3K/AKT Signaling	106	9	2.45309	2.00758	5.79166
GO:0005975	NA	139	7	0.668143	0.559594	3.66651										R-HSA-199418	Negative regulation of the PI3K/AKT network	113	9	2.45309	1.97257	5.75976
GO:0051056	NA	120	12	0.669563	0.704533	2.16504										R-HSA-1257604	PIP3 activates AKT signaling	307	17	2.45309	2.07791	4.3825
GO:0000077	NA	39	4	0.675842	0.526992	1.98293										R-HSA-9662361	Sensory processing of sound by outer hair cells of the cochlea	54	3	2.59669	1.07745	5.33958
GO:0032212	NA	39	4	0.678754	0.414853	1.55492										R-HSA-948021	Transport to the Golgi and subsequent modification	185	10	2.6138	1.32616	4.56108
GO:0043066	NA	539	28	0.681756	0.739521	1.56247										R-HSA-69166	Removal of the Flap Intermediate	14	3	2.71311	1.04015	10.4803
GO:0045736	NA	38	3	0.682638	0.624024	5.96619										R-HSA-69183	Processive synthesis on the lagging strand	15	3	2.71311	1.0901	10.5591
GO:0048511	NA	66	11	0.682638	0.729944	2.18996										R-HSA-69186	Lagging Strand Synthesis	20	3	2.71311	1.01865	10.5482
GO:0005178	NA	175	12	0.688768	0.744668	1.89683										R-HSA-1362300	Transcription of E2F targets under negative control by p107 (RBL1) and p130 (RBL2) in complex with HDAC1	16	5	2.77345	0.502908	6.94804
GO:0042754	NA	11	3	0.692518	0.558927	2.4447										R-HSA-6804114	TP53 Regulates Transcription of Genes Involved in G2 Cell Cycle Arrest	18	7	2.77345	0.508943	6.82334
GO:0018024	NA	39	3	0.692518	0.567533	2.47365										R-HSA-69231	Cyclin D associated events in G1	47	7	2.77345	1.71809	6.19084
GO:0071456	NA	134	9	0.692518	0.605111	2.10483										R-HSA-69236	G1 Phase	47	7	2.77345	1.64099	6.27326
GO:0007049	NA	296	33	0.692518	1.09055	2.34983										R-HSA-373755	Semaphorin interactions	86	5	2.79128	2.2374	6.83659
GO:0042733	NA	51	3	0.702165	0.473101	2.13833										R-HSA-9645723	Diseases of programmed cell death	111	8	2.83318	1.68184	6.57913
GO:0031146	NA	65	4	0.706406	0.537264	3.38573										R-HSA-2559585	Oncogene Induced Senescence	38	4	2.88507	2.24634	5.06095
GO:0003925	NA	40	3	0.718603	0.515692	2.62848										R-HSA-3371497	HSP90 chaperone cycle for steroid hormone receptors (SHR) in the presence of ligand	55	5	2.9787	1.50689	5.81748
GO:0048488	NA	44	3	0.718603	0.459101	2.59109										R-HSA-8986944	Transcriptional Regulation by MECP2	74	5	2.9787	1.71068	5.65868
GO:0019904	NA	246	13	0.718603	0.656528	2.5699										R-HSA-3769402	Deactivation of the beta-catenin transactivating complex	42	3	3.00633	1.23194	7.27342
GO:0008340	NA	17	3	0.723063	0.554773	1.97953										R-HSA-8951664	Neddylation	234	12	3.13741	2.87854	6.767
GO:0006612	NA	55	3	0.728974	0.544807	3.6616										R-HSA-5357769	Caspase activation via extrinsic apoptotic signalling pathway	30	3	3.16707	1.51647	10.9899
GO:0043525	NA	55	7	0.732515	0.59167	3.29371										R-HSA-168164	Toll Like Receptor 3 (TLR3) Cascade	99	5	3.16707	2.23038	9.83696
GO:0048661	NA	61	11	0.732515	0.993965	3.98557										R-HSA-2173796	SMAD2/SMAD3:SMAD4 heterotrimer regulates transcription	38	4	3.59532	2.71775	8.83771
GO:0006338	NA	145	9	0.732515	0.87204	2.6453										R-HSA-9006925	Intracellular signaling by second messengers	360	22	3.66857	3.18937	5.89502
GO:0044295	NA	30	4	0.734081	0.694237	2.5298										R-HSA-5626467	RHO GTPases activate IQGAPs	32	4	3.67407	0.85486	11.4607
GO:0001843	NA	78	7	0.734905	0.839015	2.95799										R-HSA-186797	Signaling by PDGF	58	4	3.71284	2.86439	6.16483
GO:0032426	NA	23	5	0.738073	0.530161	2.48236										R-HSA-2142753	Arachidonic acid metabolism	62	5	3.85541	2.91641	8.31742
GO:0051017	NA	42	5	0.738073	0.79901	2.76702										R-HSA-9614085	FOXO-mediated transcription	77	6	3.87209	3.13948	7.09737
GO:0005903	NA	57	3	0.738073	0.347106	2.50769										R-HSA-373752	Netrin-1 signaling	61	4	3.91268	2.92187	9.27765
GO:0005902	NA	73	5	0.738073	0.527566	2.53314										R-HSA-202733	Cell surface interactions at the vascular wall	140	7	3.92184	3.02644	6.71492
GO:0003678	NA	61	8	0.741803	0.560297	1.71971										R-HSA-6804757	Regulation of TP53 Degradation	36	4	4.03597	2.75381	27.7634
GO:0032147	NA	56	6	0.744538	0.967844	3.62008										R-HSA-6806003	Regulation of TP53 Expression and Degradation	37	4	4.03597	2.72259	28.2089
GO:0010951	NA	158	8	0.747466	0.722552	2.35469										R-HSA-1483255	PI Metabolism	90	6	4.0628	2.86676	8.66824
GO:0070372	NA	31	3	0.753936	0.377621	4.04589										R-HSA-6799990	NA	6	3	4.09318	3.36995	8.44515
GO:0010718	NA	54	7	0.753936	0.75389	3.1235										R-HSA-6803157	Antimicrobial peptides	98	5	4.09318	3.28519	8.47935
GO:0031234	NA	81	5	0.753936	0.878354	4.07125										R-HSA-6798695	Neutrophil degranulation	480	28	4.18333	3.75138	6.24109
GO:0000727	NA	12	5	0.760542	0.577475	1.89577										R-HSA-1660499	Synthesis of PIPs at the plasma membrane	53	3	4.38389	3.11731	7.87504
GO:0006270	NA	26	5	0.760542	0.405959	1.89793										R-HSA-977606	Regulation of Complement cascade	47	3	4.4325	3.17676	8.1643
GO:0003697	NA	134	15	0.760542	0.761942	2.05323										R-HSA-166658	Complement cascade	58	3	4.4325	3.19842	8.13595
GO:0045793	NA	11	3	0.772088	0.373021	2.55656										R-HSA-199977	ER to Golgi Anterograde Transport	154	9	4.4325	1.45402	7.8803
GO:0001657	NA	33	5	0.772088	0.365275	2.18559										R-HSA-6804116	TP53 Regulates Transcription of Genes Involved in G1 Cell Cycle Arrest	14	4	4.47855	4.00984	33.8423
GO:0007156	NA	177	9	0.772088	0.586523	1.7138										R-HSA-193704	p75 NTR receptor-mediated signalling	104	6	4.58435	3.50982	10.7541
GO:0016787	NA	93	7	0.783036	0.833587	2.08268										R-HSA-73887	Death Receptor Signalling	151	8	4.58435	4.28784	11.4981
GO:0043202	NA	95	5	0.783036	0.571766	2.0758										R-HSA-1660662	Glycosphingolipid metabolism	46	3	4.58537	3.24878	8.71127
GO:0033630	NA	16	4	0.784752	0.630188	3.57781										R-HSA-428157	Sphingolipid metabolism	90	7	4.58537	3.76892	8.74913
GO:0032991	NA	686	44	0.787384	1.22522	2.32969										R-HSA-1169410	Antiviral mechanism by IFN-stimulated genes	81	5	4.61686	3.15864	8.96348
GO:0019898	NA	69	4	0.788744	0.571034	2.68383										R-HSA-1169408	ISG15 antiviral mechanism	73	4	4.70566	3.91287	11.6676
GO:0042393	NA	202	12	0.789527	0.779842	1.87616										R-HSA-190828	Gap junction trafficking	67	4	4.74029	2.06866	12.7298
GO:0051782	NA	9	3	0.793239	0.374327	2.23555										R-HSA-157858	Gap junction trafficking and regulation	70	4	4.74029	2.07362	12.7749
GO:0051973	NA	42	5	0.793239	0.398633	2.10734										R-HSA-168276	NS1 Mediated Effects on Host Pathways	41	3	4.79446	4.22124	15.787
GO:0048146	NA	48	7	0.793239	0.416639	1.9459										R-HSA-2173793	Transcriptional activity of SMAD2/SMAD3:SMAD4 heterotrimer	58	6	4.81797	4.19001	10.0674
GO:0034644	NA	54	5	0.793239	0.413431	2.19659										R-HSA-8876198	RAB GEFs exchange GTP for GDP on RABs	90	5	4.8504	3.39827	9.5511
GO:0043280	NA	58	3	0.793239	0.532614	2.25039										R-HSA-5620924	Intraflagellar transport	71	4	4.88894	4.44241	31.7314
GO:0051726	NA	256	25	0.793239	0.920475	2.04461										R-HSA-170660	Adenylate cyclase activating pathway	10	3	5.08295	3.53092	10.8463
GO:0007155	NA	505	31	0.794474	1.1514	2.40966										R-HSA-164378	PKA activation in glucagon signalling	17	3	5.08295	3.55272	10.8584
GO:0014009	NA	8	3	0.795098	0.498763	1.54116										R-HSA-163615	PKA activation	21	3	5.08295	3.56156	10.8694
GO:0007173	NA	60	5	0.795098	0.534529	1.54102										R-HSA-111931	PKA-mediated phosphorylation of CREB	26	3	5.08295	3.57866	10.9193
GO:0051384	NA	62	7	0.795098	0.533277	1.7463										R-HSA-170670	Adenylate cyclase inhibitory pathway	27	3	5.08295	3.53435	10.8841
GO:0019005	NA	84	5	0.795188	0.739647	3.09336										R-HSA-163359	Glucagon signaling in metabolic regulation	33	3	5.08295	3.56127	10.8329
GO:0042117	NA	8	3	0.797416	0.318479	5.06646										R-HSA-432040	Vasopressin regulates renal water homeostasis via Aquaporins	43	3	5.08295	3.533	10.902
GO:0050714	NA	53	5	0.797416	0.878643	3.3581										R-HSA-445717	Aquaporin-mediated transport	52	3	5.08295	3.56945	10.8854
GO:0043406	NA	83	5	0.797416	0.54124	3.96642										R-HSA-418597	G alpha (z) signalling events	60	3	5.08295	3.53633	10.8222
GO:0003198	NA	14	3	0.802978	0.574656	2.18406										R-HSA-112314	Neurotransmitter receptors and postsynaptic signal transmission	271	15	5.08295	3.87525	10.6981
GO:0061314	NA	14	3	0.802978	0.546279	2.18705										R-HSA-9006936	Signaling by TGFB family members	136	8	5.16984	4.88506	10.3642
GO:0010839	NA	15	3	0.802978	0.400794	2.18938										R-HSA-170834	Signaling by TGF-beta Receptor Complex	102	7	5.21874	4.41234	11.1598
GO:0032331	NA	22	3	0.802978	0.40413	2.18578										R-HSA-3296482	Defects in vitamin and cofactor metabolism	22	3	5.44782	4.06474	12.3963
GO:0070888	NA	54	5	0.802978	0.939652	2.46124										R-HSA-109606	Intrinsic Pathway for Apoptosis	62	4	5.49707	5.84296	36.2517
GO:0000082	NA	76	7	0.803192	0.810497	4.37759										R-HSA-193648	NRAGE signals death through JNK	60	5	5.66974	4.31977	13.6403
GO:0001833	NA	13	4	0.80345	0.684145	2.77901										R-HSA-416482	G alpha (12/13) signalling events	80	5	5.66974	4.45136	13.5793
GO:0006302	NA	91	7	0.806026	0.810049	3.59461										R-HSA-204998	Cell death signalling via NRAGE, NRIF and NADE	81	5	5.66974	4.3036	13.6413
GO:0005874	NA	329	30	0.806178	0.802344	2.04973										R-HSA-8847993	ERBB2 Activates PTK6 Signaling	13	3	5.74291	4.01373	12.969
GO:0000987	NA	60	6	0.806265	0.685346	2.4413										R-HSA-6785631	ERBB2 Regulates Cell Motility	15	3	5.74291	3.97809	12.9123
GO:0002020	NA	113	6	0.809432	0.673497	2.2312										R-HSA-1963642	PI3K events in ERBB2 signaling	16	3	5.74291	4.03038	12.9031
GO:0045741	NA	19	4	0.811696	0.713849	2.85365										R-HSA-1963640	GRB2 events in ERBB2 signaling	22	3	5.74291	4.05103	12.9217
GO:0035064	NA	94	6	0.814277	0.956857	3.32633										R-HSA-9665686	Signaling by ERBB2 TMD/JMD mutants	22	3	5.74291	4.03634	12.9076
GO:0030198	NA	157	9	0.822837	0.754366	3.03673										R-HSA-9664565	Signaling by ERBB2 KD Mutants	25	3	5.74291	4.03747	12.9872
GO:0055089	NA	16	3	0.828293	0.576314	4.37466										R-HSA-1227990	Signaling by ERBB2 in Cancer	26	3	5.74291	3.96521	12.9952
GO:0016042	NA	74	5	0.828293	0.494975	3.13628										R-HSA-8863795	Downregulation of ERBB2 signaling	29	3	5.74291	4.14326	12.977
GO:0001932	NA	43	3	0.829567	0.655716	8.18891										R-HSA-1250196	SHC1 events in ERBB2 signaling	36	3	5.74291	3.98923	12.932
GO:0090266	NA	8	3	0.833791	0.404107	2.25791										R-HSA-442755	Activation of NMDA receptors and postsynaptic events	129	7	5.74291	4.09943	12.6074
GO:0008138	NA	46	5	0.833791	0.65968	2.20719										R-HSA-9617828	FOXO-mediated transcription of cell cycle genes	23	3	5.90284	2.77266	16.6647
GO:0051592	NA	56	5	0.833791	0.98033	4.26656										R-HSA-8848021	Signaling by PTK6	55	4	5.93697	5.03812	13.6862
GO:0004722	NA	74	5	0.833791	0.73864	2.25473										R-HSA-9006927	Signaling by Non-Receptor Tyrosine Kinases	55	4	5.93697	5.25746	13.7517
GO:0017124	NA	138	9	0.838359	0.803799	2.17389										R-HSA-9664323	FCGR3A-mediated IL10 synthesis	53	4	6.08929	3.9154	16.7863
GO:0055088	NA	48	3	0.838588	0.76404	3.83952										R-HSA-442380	Zinc influx into cells by the SLC39 gene family	10	3	6.71174	5.56758	54.0425
GO:0060976	NA	23	3	0.845906	0.782105	4.04708										R-HSA-435354	Zinc transporters	17	3	6.71174	5.33852	54.2157
GO:0090543	NA	35	5	0.845906	0.372277	3.93364										R-HSA-425410	Metal ion SLC transporters	26	3	6.71174	5.28196	54.189
GO:0005815	NA	103	7	0.845906	0.673609	3.439										R-HSA-8950505	Gene and protein expression by JAK-STAT signaling after Interleukin-12 stimulation	38	3	6.75101	4.45948	21.5699
GO:0048705	NA	29	6	0.84912	0.670746	2.03388										R-HSA-9020591	Interleukin-12 signaling	55	3	6.75101	4.36199	21.5406
GO:0005912	NA	186	12	0.84912	1.08863	2.7529										R-HSA-1489509	DAG and IP3 signaling	53	5	7.09563	4.48266	23.2915
GO:0070373	NA	83	9	0.850928	1.35598	2.30411										R-HSA-112043	PLC beta mediated events	69	5	7.09563	4.71045	23.3415
GO:0072092	NA	3	3	0.859881	0.529139	2.02909										R-HSA-112040	G-protein mediated events	87	5	7.09563	4.73607	23.3078
GO:0051127	NA	5	3	0.859881	0.566123	2.06082										R-HSA-190840	Microtubule-dependent trafficking of connexons from Golgi to the plasma membrane	18	3	7.11327	1.42598	22.6331
GO:0035137	NA	7	3	0.859881	0.53479	2.06517										R-HSA-190872	Transport of connexons to the plasma membrane	19	3	7.11327	1.32675	22.7031
GO:0035136	NA	9	3	0.859881	0.582482	2.07468										R-HSA-389977	Post-chaperonin tubulin folding pathway	22	3	7.11327	1.50072	22.6335
GO:0051894	NA	28	4	0.863795	0.789132	2.16371										R-HSA-389960	Formation of tubulin folding intermediates by CCT/TriC	25	3	7.11327	1.45817	22.607
GO:0010467	NA	42	4	0.863795	0.810157	2.15613										R-HSA-9619483	Activation of AMPK downstream of NMDARs	29	3	7.11327	1.39843	22.7295
GO:0005884	NA	97	6	0.863795	0.807187	2.14227										R-HSA-389958	Cooperation of Prefoldin and TriC/CCT in actin and tubulin folding	32	3	7.11327	1.44025	22.7315
GO:0019985	NA	18	3	0.863965	0.561338	1.51541										R-HSA-9609736	Assembly and cell surface presentation of NMDA receptors	47	5	7.11327	3.3104	21.6444
GO:0009411	NA	46	3	0.863965	0.558908	1.51539										R-HSA-6811436	COPI-independent Golgi-to-ER retrograde traffic	51	3	7.11327	1.50501	22.6981
GO:0048839	NA	44	3	0.866086	0.565747	4.12546										R-HSA-190861	Gap junction assembly	56	3	7.11327	1.40609	22.7957
GO:0045010	NA	12	5	0.867708	0.793482	2.03597										R-HSA-438064	Post NMDA receptor activation events	96	5	7.11327	4.96553	21.7527
GO:2000811	NA	18	4	0.870633	0.720551	1.76622										R-HSA-9668328	Sealing of the nuclear envelope (NE) by ESCRT-III	31	4	7.40365	6.51586	37.2841
GO:0071162	NA	10	4	0.882936	0.687328	2.38305										R-HSA-8955332	Carboxyterminal post-translational modifications of tubulin	59	4	7.40365	7.22866	38.6981
GO:0003707	NA	22	4	0.88301	0.489542	1.90216										R-HSA-390466	Chaperonin-mediated protein folding	100	6	7.40365	6.04133	34.4034
GO:0031175	NA	135	8	0.883015	0.856243	2.61769										R-HSA-391251	Protein folding	106	6	7.40365	5.8471	34.2468
GO:0035357	NA	8	3	0.885043	0.649419	3.27236										R-HSA-9646399	Aggrephagy	81	5	7.69402	8.66979	60.1426
GO:0008045	NA	26	4	0.9021	0.535736	3.33189										R-HSA-5633008	TP53 Regulates Transcription of Cell Death Genes	44	3	7.82708	5.91047	40.661
GO:0000226	NA	142	13	0.904263	0.595669	2.39728										R-HSA-111933	Calmodulin induced events	47	4	11.2263	9.06031	18.0683
GO:0008544	NA	82	6	0.917195	0.734433	3.01598										R-HSA-111997	CaM pathway	47	4	11.2263	9.17954	18.0868
GO:0019915	NA	27	4	0.92318	0.637871	2.696										R-HSA-111996	Ca-dependent events	49	4	11.2263	9.18993	18.064
GO:0062023	NA	468	26	0.931007	1.2393	2.7523										R-HSA-5576892	Phase 0 - rapid depolarisation	34	3	17.3697	12.9531	27.1088
GO:0008284	NA	591	30	0.936692	1.40026	3.29455										R-HSA-3371556	Cellular response to heat stress	89	5	17.3697	12.8696	27.2443
GO:0031225	NA	100	7	0.938287	0.690404	1.89163										R-HSA-3108214	SUMOylation of DNA damage response and repair proteins	77	4	17.4283	11.4073	43.4877
GO:0010032	NA	6	4	0.944099	0.923107	4.80348										R-HSA-936837	Ion transport by P-type ATPases	57	4	19.7685	15.7843	30.3958
GO:1990961	NA	14	3	0.955989	0.385496	2.75952										R-HSA-1660661	Sphingolipid de novo biosynthesis	44	4	20.6099	14.5172	51.9527
GO:0022857	NA	89	7	0.955989	0.461183	2.72097										R-HSA-399719	Trafficking of AMPA receptors	31	3	23.3393	16.7118	50.3937
GO:0005524	NA	1508	105	0.955989	1.28837	2.18121										R-HSA-399721	Glutamate binding, activation of AMPA receptors and synaptic plasticity	31	3	23.3393	17.0072	50.5131
GO:0031100	NA	41	6	0.958098	0.601655	2.0879										R-HSA-9663891	Selective autophagy	120	6	24.1441	22.8148	87.1612
GO:0044389	NA	25	3	0.967143	0.56694	1.83061										R-HSA-9605308	NA	6	3	27.2263	17.6559	58.5105
GO:0043086	NA	117	9	0.970933	1.36888	6.29959										R-HSA-73933	Resolution of Abasic Sites (AP sites)	39	3	27.2263	17.7778	58.6332
GO:0019894	NA	46	5	0.972494	0.487023	3.0214										R-HSA-210991	Basigin interactions	25	4	35.8197	28.3236	108.426
GO:0106306	NA	73	8	0.97451	0.926629	2.04919										R-HSA-5619102	SLC transporter disorders	98	5	37.8658	32.0343	113.33
GO:0106307	NA	73	8	0.97451	0.90085	2.01897										R-HSA-71406	Pyruvate metabolism and Citric Acid (TCA) cycle	55	3	44.3098	27.9755	190.168
GO:0035335	NA	101	8	0.97451	0.840419	2.1752
GO:0030261	NA	22	3	0.976466	0.618138	4.65184
GO:2000272	NA	48	3	0.976466	0.839795	4.63981
GO:0001650	NA	143	12	0.982865	0.761796	1.78493
GO:0009612	NA	54	4	0.988394	0.63796	2.91283
GO:0016887	NA	302	24	0.988912	1.02488	2.53949
GO:0008283	NA	132	15	1.00533	0.50693	1.74704
GO:0009410	NA	286	25	1.00533	1.02635	1.99889
GO:0003677	NA	1005	59	1.00533	1.40698	2.56875
GO:2000406	NA	15	4	1.02201	0.781276	2.64077
GO:0019899	NA	374	20	1.02663	0.834269	2.15254
GO:0007623	NA	62	4	1.02748	0.69945	2.88476
GO:0099055	NA	45	4	1.02813	0.790162	3.07367
GO:0042752	NA	66	6	1.03774	0.687279	2.83798
GO:0033629	NA	10	4	1.04879	0.796345	1.91985
GO:0016328	NA	63	4	1.05734	0.401179	2.40681
GO:0032869	NA	109	8	1.06321	1.20803	4.0028
GO:0032570	NA	33	6	1.06835	0.905699	3.02271
GO:0043087	NA	87	6	1.08203	0.836245	3.11138
GO:0042417	NA	14	4	1.08656	0.764351	3.91592
GO:0033674	NA	74	4	1.09481	0.711285	3.87337
GO:0004725	NA	150	9	1.11523	0.896217	2.1349
GO:0005102	NA	400	20	1.11592	0.965801	2.08426
GO:0045471	NA	114	9	1.12133	0.757394	2.18828
GO:0019838	NA	38	4	1.12567	0.840172	3.06693
GO:0008083	NA	185	12	1.12696	0.817868	2.28642
GO:0032466	NA	7	3	1.13001	0.568472	3.70964
GO:0090575	NA	78	5	1.13001	0.827677	3.01666
GO:1902230	NA	15	6	1.1309	0.923766	2.72971
GO:0009636	NA	81	10	1.1364	0.915891	2.73115
GO:0004908	NA	8	3	1.14063	0.552312	2.9793
GO:0050135	NA	16	3	1.14063	0.558693	2.99426
GO:0061809	NA	16	3	1.14063	0.567212	2.98964
GO:0005161	NA	21	3	1.14063	0.565088	2.98925
GO:0043547	NA	173	11	1.14161	0.99751	3.61673
GO:0036089	NA	9	3	1.17007	0.65604	1.88194
GO:0051591	NA	42	6	1.18576	0.825577	2.62418
GO:0042542	NA	53	8	1.18576	1.29383	4.0002
GO:0030335	NA	270	24	1.19855	1.44811	3.11068
GO:0016358	NA	41	3	1.20807	0.60787	4.43676
GO:0071364	NA	49	8	1.21144	1.08175	3.81609
GO:0001756	NA	41	3	1.22796	0.529095	2.55864
GO:0004721	NA	44	4	1.25516	0.989844	2.10428
GO:0045071	NA	54	3	1.25635	0.540259	4.47059
GO:0003725	NA	93	5	1.25635	0.730402	4.55851
GO:0045121	NA	259	20	1.27013	1.09549	2.91611
GO:0043651	NA	24	3	1.27144	1.02992	5.19232
GO:0016020	NA	2289	118	1.27315	1.5365	2.46556
GO:0050995	NA	19	3	1.29461	1.03159	4.51341
GO:0016525	NA	134	7	1.29461	1.00618	2.48968
GO:0051602	NA	27	3	1.29519	0.584385	3.45001
GO:0005242	NA	30	3	1.29519	0.67114	3.10777
GO:0099056	NA	54	3	1.29519	0.971072	4.49531
GO:0045668	NA	52	7	1.30008	0.826059	2.40516
GO:0016055	NA	161	10	1.31087	1.15058	3.92168
GO:0065003	NA	128	8	1.31622	1.49149	7.4139
GO:0032391	NA	44	5	1.3221	0.600039	2.78465
GO:0009968	NA	42	6	1.33257	0.819784	3.90326
GO:0007340	NA	18	3	1.34465	0.635853	4.34328
GO:0033574	NA	33	6	1.34538	0.893301	2.79958
GO:0048699	NA	8	3	1.35294	0.588382	2.433
GO:0004693	NA	40	3	1.35294	0.521836	2.43486
GO:0001726	NA	102	9	1.35294	1.14254	6.14269
GO:0060750	NA	4	4	1.37652	0.919436	2.27158
GO:1990573	NA	57	5	1.378	0.817715	2.96512
GO:0030216	NA	57	5	1.38587	1.2615	5.13096
GO:0043409	NA	49	4	1.39587	1.25687	2.71418
GO:0016266	NA	45	3	1.4082	0.605295	4.10206
GO:0042552	NA	48	3	1.41754	0.719022	5.93387
GO:0071363	NA	56	3	1.41754	0.829858	6.03619
GO:0007169	NA	140	11	1.41754	1.25891	5.75207
GO:0035556	NA	456	29	1.41754	1.58284	3.40256
GO:0007165	NA	1096	69	1.41754	1.68259	3.00235
GO:0060088	NA	15	3	1.41827	0.602951	5.82032
GO:0001972	NA	22	3	1.43378	0.939	4.18878
GO:0043401	NA	22	3	1.43378	0.587366	3.36892
GO:0010875	NA	29	3	1.43378	0.768436	3.35529
GO:0016922	NA	50	3	1.43378	0.591712	3.22105
GO:0004879	NA	81	7	1.43378	0.955791	2.90402
GO:0003690	NA	115	11	1.43378	0.969249	3.35536
GO:0019901	NA	518	41	1.44063	1.40889	2.86403
GO:0050868	NA	21	3	1.44881	0.842517	2.63427
GO:0042130	NA	44	3	1.44881	0.815013	2.62317
GO:0071949	NA	41	5	1.45599	0.978551	4.73053
GO:0000976	NA	237	15	1.45599	1.64003	4.50393
GO:0038146	NA	3	3	1.45882	0.701443	3.36455
GO:1903237	NA	4	3	1.45882	0.710345	3.36139
GO:0008064	NA	6	3	1.45882	0.711651	3.34944
GO:0033603	NA	7	3	1.45882	0.713155	3.39337
GO:0048842	NA	7	3	1.45882	0.693423	3.36631
GO:2000669	NA	7	3	1.45882	0.711081	3.35384
GO:0042379	NA	10	3	1.45882	0.682412	3.38494
GO:0033622	NA	11	3	1.45882	0.700929	3.35751
GO:0045236	NA	16	3	1.45882	0.731845	3.35875
GO:0050965	NA	16	5	1.45882	0.994848	4.39252
GO:0050930	NA	17	3	1.45882	0.702061	3.34936
GO:1990869	NA	17	7	1.45882	0.946717	3.0088
GO:0090280	NA	18	3	1.45882	0.715539	3.36475
GO:0008015	NA	34	3	1.45882	0.71594	3.36105
GO:0008344	NA	44	7	1.45882	0.777001	3.27913
GO:0009408	NA	48	3	1.45882	0.692244	3.38376
GO:0045785	NA	52	7	1.45882	1.43805	4.85839
GO:0006935	NA	117	9	1.45882	1.10255	3.52366
GO:0009615	NA	117	12	1.49828	1.40148	3.87653
GO:0001890	NA	36	4	1.50157	1.24083	3.29812
GO:2000378	NA	23	4	1.50274	0.633671	3.72943
GO:0001942	NA	35	3	1.50471	0.653129	3.29695
GO:0045787	NA	34	3	1.53773	0.710923	4.60765
GO:0048662	NA	38	6	1.55734	1.25238	3.70629
GO:0060271	NA	277	19	1.5739	1.37525	4.13906
GO:0051897	NA	130	8	1.5797	1.0876	2.9399
GO:0071985	NA	11	4	1.58115	1.41947	2.84441
GO:0045921	NA	26	4	1.58115	1.41376	2.86825
GO:0030020	NA	76	4	1.58326	1.35067	3.33936
GO:0008047	NA	57	3	1.6046	1.00443	3.81765
GO:0007411	NA	188	14	1.6135	1.07278	3.22237
GO:0019226	NA	20	3	1.62712	0.847059	6.34313
GO:0007416	NA	65	5	1.62712	1.08727	4.87901
GO:0043197	NA	170	9	1.62712	1.50944	5.16736
GO:0045732	NA	82	6	1.62909	0.895395	3.33702
GO:0006813	NA	68	4	1.63958	1.14865	3.30066
GO:0045600	NA	51	4	1.65311	1.32401	2.90922
GO:0006986	NA	53	3	1.6607	0.852733	3.03461
GO:0010629	NA	300	23	1.67382	0.958123	2.49379
GO:0007275	NA	219	12	1.67447	1.21463	4.61314
GO:0001706	NA	12	3	1.67652	1.39455	2.25101
GO:0008330	NA	12	3	1.67652	1.39221	2.26884
GO:0017017	NA	16	3	1.67652	1.37909	2.26011
GO:0004842	NA	300	16	1.68068	1.13558	3.33735
GO:0005154	NA	38	7	1.68386	0.958697	2.97285
GO:0050790	NA	429	22	1.69439	1.43672	4.01288
GO:0031334	NA	58	4	1.69646	1.1251	6.07543
GO:0000785	NA	1067	56	1.74784	1.65674	2.829
GO:0008285	NA	452	28	1.7654	1.91996	4.07055
GO:0060997	NA	20	3	1.79174	0.687575	5.29955
GO:0007043	NA	39	3	1.79174	0.719494	5.31748
GO:0043204	NA	163	11	1.79174	0.853888	4.51633
GO:0016791	NA	46	4	1.79769	1.47701	3.7692
GO:0030336	NA	157	10	1.8437	1.11222	3.35352
GO:0001933	NA	80	8	1.84945	0.974986	3.26736
GO:0055064	NA	11	3	1.85041	0.958653	4.34604
GO:0071944	NA	55	7	1.85041	1.23449	7.68305
GO:0055075	NA	18	4	1.85329	1.294	3.65771
GO:0021591	NA	16	4	1.85481	0.924788	7.05332
GO:0098719	NA	21	3	1.85617	1.09377	4.43966
GO:0051453	NA	38	3	1.85617	0.697722	3.7798
GO:0098656	NA	44	3	1.85617	0.683033	3.7942
GO:0006811	NA	103	9	1.85617	2.18728	6.73345
GO:0071398	NA	26	3	1.85697	0.516024	4.14201
GO:0050679	NA	64	9	1.85697	1.72317	5.43549
GO:0019216	NA	36	4	1.87146	1.05624	4.82736
GO:2000300	NA	45	3	1.87303	0.728958	11.7922
GO:0061098	NA	41	3	1.87304	1.07849	4.19316
GO:0005938	NA	158	14	1.88338	1.46956	3.95543
GO:0042981	NA	187	10	1.90745	1.35704	3.68007
GO:0001938	NA	77	6	1.93264	1.04453	4.20549
GO:0043407	NA	48	6	1.94394	1.92639	3.34932
GO:0098742	NA	41	4	1.94635	1.66361	3.30478
GO:0015698	NA	32	4	1.9528	1.05646	4.51446
GO:0060749	NA	15	5	1.95794	1.03311	3.35232
GO:0008209	NA	19	3	1.95794	0.9749	3.35667
GO:0005496	NA	31	3	1.95794	0.981399	3.37535
GO:0001223	NA	33	5	1.95794	0.985782	3.26007
GO:0030331	NA	48	5	1.95794	0.989668	3.33394
GO:0043627	NA	63	5	1.95794	1.05698	3.32187
GO:0050727	NA	91	7	1.95794	1.11743	3.33752
GO:0008013	NA	106	9	1.95794	1.27757	4.15666
GO:0008236	NA	59	4	1.9626	1.48266	3.31513
GO:0034612	NA	33	4	1.98224	1.15681	7.4286
GO:0031398	NA	84	6	2.02871	1.73213	4.08513
GO:0007162	NA	51	6	2.04295	1.53651	3.08959
GO:0000915	NA	4	3	2.06475	0.789834	7.76563
GO:0043015	NA	34	5	2.06475	1.94284	6.62782
GO:0003774	NA	26	3	2.08386	1.08794	5.77119
GO:0016324	NA	406	22	2.08498	2.27373	4.29761
GO:0002903	NA	9	4	2.10129	1.5969	3.48138
GO:0032418	NA	40	3	2.12926	0.845959	7.36165
GO:0060021	NA	59	4	2.13305	1.19565	4.11136
GO:0000122	NA	1038	52	2.16262	2.09814	3.23178
GO:0009416	NA	20	6	2.19974	1.67598	4.08096
GO:0002064	NA	12	4	2.20552	1.72181	3.92778
GO:0030518	NA	13	4	2.20552	1.41884	3.77972
GO:0071168	NA	13	4	2.20552	1.39907	3.48381
GO:0008584	NA	104	6	2.20552	1.42565	3.69172
GO:0032526	NA	46	6	2.23537	1.8781	3.68088
GO:0003684	NA	70	8	2.29481	1.51856	8.28404
GO:0070730	NA	3	3	2.31378	1.28277	5.65824
GO:0015216	NA	4	3	2.31378	1.33205	5.71791
GO:0034634	NA	6	3	2.31378	1.26119	5.63348
GO:0015431	NA	8	3	2.31378	1.14875	5.62042
GO:0031088	NA	8	3	2.31378	1.17372	5.66191
GO:0043225	NA	10	3	2.31378	1.31878	5.75916
GO:0008559	NA	19	5	2.31378	1.71514	5.6742
GO:0042910	NA	26	5	2.31378	1.61579	5.66675
GO:0042908	NA	32	3	2.31378	1.3918	5.68365
GO:0014070	NA	47	5	2.31378	1.05854	5.66182
GO:0042626	NA	61	5	2.31378	1.57116	5.68684
GO:0016323	NA	259	17	2.31378	2.91379	5.23494
GO:0005788	NA	322	22	2.31418	1.69903	3.37334
GO:0035580	NA	62	7	2.33394	1.85921	3.22758
GO:0006952	NA	73	5	2.33394	1.49228	3.3805
GO:0043567	NA	9	4	2.336	1.12264	3.88954
GO:0031995	NA	11	4	2.336	1.1384	3.86423
GO:0031994	NA	18	4	2.336	1.1693	3.88754
GO:0001968	NA	31	4	2.336	1.22314	3.94293
GO:0001046	NA	16	4	2.3498	1.83707	4.17298
GO:0060766	NA	16	3	2.3673	1.87046	3.26874
GO:0038024	NA	19	3	2.3673	1.87675	3.27846
GO:0035615	NA	23	3	2.3673	1.95863	4.78381
GO:0030511	NA	35	5	2.3673	1.87453	3.27064
GO:0032436	NA	89	5	2.3673	1.8896	3.27453
GO:0001889	NA	77	4	2.38581	1.05076	8.70639
GO:0016942	NA	3	3	2.38732	1.48008	4.42973
GO:0042567	NA	5	3	2.38732	1.42079	4.45029
GO:0044342	NA	8	3	2.38732	0.891337	4.13987
GO:0043568	NA	12	3	2.38732	0.864555	4.12975
GO:0007565	NA	90	5	2.38732	1.4824	4.45456
GO:0007422	NA	29	3	2.40646	1.45399	6.46737
GO:1990478	NA	2	4	2.41574	1.29205	5.22856
GO:0022029	NA	4	4	2.41574	1.34289	5.2424
GO:0050966	NA	14	4	2.41574	1.31949	5.29883
GO:0090026	NA	24	4	2.41574	1.28654	4.60131
GO:0009314	NA	28	4	2.41574	1.34646	5.29253
GO:0060326	NA	74	4	2.41574	1.27958	5.28105
GO:0001764	NA	110	10	2.41574	1.61371	5.23771
GO:0045899	NA	7	3	2.45309	1.5595	4.5752
GO:0010863	NA	10	3	2.45309	1.54385	4.55732
GO:1903799	NA	11	3	2.45309	1.54432	4.54055
GO:0060065	NA	13	3	2.45309	1.54179	4.53622
GO:0035327	NA	24	3	2.45309	1.60765	4.56801
GO:0043124	NA	59	5	2.45309	1.35478	4.47855
GO:0043433	NA	95	5	2.45309	1.61083	4.05524
GO:0051117	NA	96	5	2.45309	1.62827	4.56706
GO:0043065	NA	345	22	2.47878	1.90632	4.25015
GO:0090102	NA	32	4	2.48676	1.94721	4.97543
GO:0045444	NA	64	6	2.54367	1.6884	6.9626
GO:0090200	NA	35	3	2.56335	0.856769	5.11064
GO:0035264	NA	74	8	2.5825	2.01557	7.37798
GO:0007568	NA	171	10	2.58571	1.82625	4.01245
GO:0017080	NA	46	3	2.59539	0.955421	8.30497
GO:0032420	NA	34	5	2.59669	1.74694	5.7064
GO:0032587	NA	110	9	2.59669	2.15146	5.65531
GO:0003779	NA	286	15	2.59669	1.60953	5.10433
GO:0045717	NA	17	3	2.61255	1.34156	5.02236
GO:0008134	NA	206	12	2.61327	2.46928	5.32341
GO:0033116	NA	78	4	2.6138	2.01552	4.63606
GO:0030097	NA	56	4	2.61544	1.93666	5.2622
GO:0016757	NA	44	3	2.62526	1.25768	6.75322
GO:1990830	NA	94	8	2.62581	1.43769	4.04098
GO:0042060	NA	101	6	2.64613	1.85897	6.11116
GO:0016529	NA	46	3	2.65492	0.880986	6.66266
GO:0002931	NA	58	3	2.65492	0.728699	6.67523
GO:0030148	NA	57	6	2.66889	2.46031	5.29027
GO:1902895	NA	49	5	2.68673	2.16475	4.63029
GO:0043231	NA	893	49	2.68673	2.44483	4.69789
GO:0001222	NA	35	4	2.70317	2.27925	4.2552
GO:0006355	NA	540	34	2.70317	2.27261	4.06528
GO:0033619	NA	18	4	2.75755	2.18739	5.66728
GO:2000773	NA	24	3	2.77345	1.25638	11.3903
GO:0007528	NA	31	4	2.77929	2.42219	5.72138
GO:0008289	NA	142	10	2.77929	2.48492	4.71431
GO:0071466	NA	66	6	2.78152	1.75726	4.99318
GO:0014912	NA	14	5	2.7841	1.98716	7.02785
GO:0048286	NA	33	5	2.7841	1.78345	7.23817
GO:0071407	NA	49	9	2.7841	2.21563	6.29844
GO:1904707	NA	55	3	2.7841	1.79304	7.21561
GO:0001558	NA	67	9	2.7841	2.4218	7.31511
GO:0042593	NA	107	9	2.7841	2.5266	7.2022
GO:0050772	NA	28	3	2.79128	1.75406	5.23264
GO:0043139	NA	12	3	2.79736	1.5097	7.08444
GO:0010976	NA	129	10	2.83349	2.03935	7.28431
GO:0006325	NA	121	10	2.86335	1.87617	5.14918
GO:0001837	NA	50	4	2.875	2.14887	5.77946
GO:0007612	NA	60	4	2.92855	1.80708	7.22799
GO:0032094	NA	24	6	2.9346	2.34881	4.97731
GO:0048468	NA	21	3	2.95325	1.38453	4.38236
GO:0032355	NA	104	13	2.95325	2.17379	4.2774
GO:0000118	NA	56	3	2.95478	1.58449	5.85645
GO:1901653	NA	15	4	2.95742	2.0826	5.08595
GO:0051302	NA	12	4	2.96995	1.77651	8.09875
GO:0005905	NA	66	4	2.98233	2.55387	4.66348
GO:0030154	NA	618	33	3.00633	2.34625	5.40415
GO:0001666	NA	176	16	3.0138	2.17755	5.86082
GO:0090027	NA	7	3	3.03696	2.32638	4.57109
GO:0035970	NA	17	3	3.03696	1.43649	4.52788
GO:0042803	NA	701	36	3.04509	2.66613	4.235
GO:0010862	NA	69	6	3.07947	2.54695	4.5035
GO:0014898	NA	14	4	3.09068	2.21519	5.30254
GO:0070936	NA	76	4	3.09294	2.665	7.40723
GO:0006284	NA	36	5	3.13364	1.2177	13.1775
GO:0006469	NA	75	4	3.1529	2.12397	6.2558
GO:0043550	NA	4	3	3.16645	1.97682	10.9915
GO:1990841	NA	66	5	3.16645	2.80327	10.9508
GO:0009409	NA	37	3	3.16707	1.58623	11.0111
GO:1901216	NA	42	3	3.16707	1.53092	11.0541
GO:0042110	NA	54	3	3.16707	0.811092	11.0108
GO:0097190	NA	60	3	3.16707	1.58477	10.9952
GO:0008233	NA	97	5	3.16707	0.949493	8.82967
GO:0007338	NA	66	4	3.2138	2.73842	7.09918
GO:0031032	NA	36	3	3.22778	0.664137	5.99322
GO:0008092	NA	49	3	3.22778	1.30531	6.01181
GO:0071526	NA	39	3	3.25754	2.26101	11.6104
GO:0001755	NA	47	5	3.25754	1.4546	10.3079
GO:0030514	NA	66	4	3.25941	2.6034	6.92547
GO:0050919	NA	41	6	3.26749	2.18573	7.43695
GO:0007605	NA	158	10	3.26839	2.75327	7.20143
GO:0034775	NA	6	4	3.27639	2.75838	6.38183
GO:0140115	NA	13	4	3.27639	2.70975	6.3413
GO:0015562	NA	20	4	3.27639	2.7856	6.3588
GO:0150104	NA	97	10	3.27639	2.63232	6.08
GO:0050699	NA	36	3	3.29198	2.47621	5.11221
GO:0014823	NA	49	4	3.3228	2.55183	7.38192
GO:0045666	NA	93	5	3.37267	1.52582	5.49825
GO:0003180	NA	37	4	3.43007	2.39861	8.17494
GO:0060613	NA	5	3	3.43186	1.52857	5.38864
GO:0038183	NA	15	3	3.43186	2.72198	5.68816
GO:1904724	NA	55	6	3.53848	2.82908	6.00461
GO:0097542	NA	49	3	3.59476	2.06192	8.63328
GO:0034260	NA	41	3	3.59737	2.65708	5.81196
GO:0045746	NA	43	3	3.59737	2.65591	5.78273
GO:0035578	NA	92	9	3.60977	2.82309	6.05836
GO:0004386	NA	30	4	3.62577	2.97061	26.7791
GO:0007626	NA	74	4	3.63639	3.19461	11.0966
GO:0051019	NA	23	4	3.65522	2.95038	5.7463
GO:0009792	NA	22	3	3.69677	2.72113	6.00013
GO:0001656	NA	26	3	3.69677	2.7268	5.99033
GO:2000134	NA	62	6	3.79182	3.43516	8.65205
GO:0009925	NA	49	6	3.79666	3.4991	8.81872
GO:0048565	NA	26	3	3.85541	2.06718	8.30048
GO:0032496	NA	149	12	3.86506	2.85591	6.46103
GO:0031069	NA	29	4	3.86556	3.25385	8.04
GO:0050544	NA	6	3	3.87471	2.08536	8.49107
GO:0002544	NA	9	3	3.87471	2.11655	8.46545
GO:0014002	NA	16	3	3.87471	2.10008	8.49598
GO:0051493	NA	26	3	3.87471	2.21433	8.48724
GO:0010043	NA	34	3	3.87471	2.12587	8.4807
GO:0006919	NA	86	7	3.87471	2.80655	8.97952
GO:0004857	NA	35	4	3.89784	3.16677	6.12178
GO:0050861	NA	12	3	3.90637	2.81622	6.627
GO:0030316	NA	35	3	3.90637	2.8194	6.58273
GO:0010468	NA	236	13	3.90637	3.25644	11.0786
GO:0090307	NA	50	4	3.92918	3.13672	27.1518
GO:0002042	NA	22	4	3.94715	2.73798	8.43197
GO:0005518	NA	71	4	3.97591	4.2396	30.6436
GO:0031093	NA	67	4	4.03522	2.68865	8.12153
GO:0005881	NA	66	6	4.06317	3.11762	24.1847
GO:0051974	NA	12	3	4.06634	3.12058	7.19457
GO:0050786	NA	16	3	4.09318	3.33126	8.48936
GO:0043130	NA	99	6	4.14157	3.54773	19.0901
GO:0070507	NA	42	3	4.14275	2.9351	7.23802
GO:0035563	NA	14	3	4.19831	3.02838	7.49438
GO:0047485	NA	107	6	4.21843	3.82236	31.8703
GO:0098591	NA	5	3	4.239	3.26141	7.6786
GO:0015143	NA	8	3	4.239	3.21203	7.6532
GO:0015747	NA	9	3	4.239	3.19223	7.68256
GO:0015721	NA	40	3	4.239	3.1733	7.68334
GO:0048008	NA	34	7	4.27348	3.32295	8.35766
GO:0032715	NA	73	4	4.29307	3.51751	7.43206
GO:0021954	NA	18	3	4.32014	3.11423	7.91872
GO:0030512	NA	94	6	4.339	3.65084	32.91
GO:0090398	NA	41	3	4.4172	3.30247	8.24899
GO:0001618	NA	80	5	4.4325	3.13748	8.17092
GO:0007204	NA	157	9	4.4325	3.28045	8.1717
GO:0046718	NA	99	6	4.52468	3.69152	8.06639
GO:0045499	NA	31	4	4.52863	4.09811	12.3794
GO:0032870	NA	30	4	4.54706	3.52363	9.8859
GO:0044297	NA	79	8	4.65024	3.98197	12.9133
GO:0030141	NA	91	8	4.71275	3.84236	8.49927
GO:0061512	NA	43	3	4.72357	2.24761	11.4755
GO:0008234	NA	28	3	4.74301	3.71944	10.9974
GO:2001235	NA	29	3	4.74301	3.31948	9.02765
GO:0051603	NA	39	3	4.74301	3.70403	11.0265
GO:0031648	NA	48	3	4.74301	3.29323	9.51538
GO:0036464	NA	85	5	4.74301	3.40237	8.90011
GO:0009611	NA	65	6	4.76107	3.92978	8.44261
GO:1904754	NA	26	4	4.76631	3.96197	12.4071
GO:0001817	NA	41	6	4.77727	3.66808	16.2028
GO:0051880	NA	10	4	4.82881	4.28724	28.1247
GO:0032585	NA	17	3	4.8504	3.38747	9.54462
GO:0042470	NA	109	7	4.8504	3.35515	9.53864
GO:0070273	NA	32	3	4.8849	3.36343	9.49639
GO:0032266	NA	53	3	4.8849	3.405	9.54894
GO:0032091	NA	76	8	4.91491	5.03787	21.2834
GO:0035910	NA	4	3	4.94702	3.43461	10.1485
GO:0060413	NA	12	3	4.94702	3.46873	10.1347
GO:0003215	NA	13	3	4.94702	3.43669	10.1458
GO:0003184	NA	16	3	4.94702	3.40624	9.90842
GO:0030326	NA	33	3	4.94702	3.42314	10.0981
GO:0008219	NA	37	3	4.94702	3.45129	9.9812
GO:0010634	NA	41	3	4.94702	4.26962	10.1666
GO:0097191	NA	49	3	4.94702	3.79252	11.0463
GO:0030307	NA	82	5	4.94702	4.17709	10.1137
GO:0030308	NA	128	7	4.94702	3.78626	9.74755
GO:0042127	NA	143	9	4.94702	4.36642	11.13
GO:0030971	NA	74	5	4.98876	3.51953	10.2212
GO:0060395	NA	80	4	5.03399	4.18064	9.55163
GO:0006513	NA	39	5	5.05383	3.42982	10.0025
GO:0007595	NA	46	5	5.05383	3.67738	10.4647
GO:0030667	NA	100	6	5.06747	4.22121	9.33048
GO:0006171	NA	16	3	5.08295	3.51111	10.8291
GO:0004016	NA	24	3	5.08295	3.62747	10.8864
GO:0060170	NA	63	5	5.08295	3.70067	10.8531
GO:0044320	NA	10	3	5.12095	3.50639	10.5964
GO:0071320	NA	59	6	5.18327	4.01118	9.9233
GO:0017148	NA	90	6	5.19782	4.96822	28.0826
GO:0098655	NA	45	4	5.2339	4.58559	12.7926
GO:0045727	NA	81	5	5.28454	3.79973	11.3832
GO:0010314	NA	19	4	5.30642	4.21917	11.1235
GO:0007507	NA	214	16	5.34497	5.13795	11.3232
GO:0051289	NA	60	3	5.44782	3.77379	12.4374
GO:0006289	NA	47	4	5.48036	5.70965	37.0899
GO:0099061	NA	48	3	5.74291	4.22822	12.9052
GO:0060716	NA	18	3	5.78033	3.88001	14.8659
GO:0001649	NA	109	7	5.78033	3.80527	12.2045
GO:0045665	NA	60	5	5.78809	3.58244	14.5194
GO:0046677	NA	30	4	5.84124	6.43286	36.3901
GO:0005667	NA	208	12	5.84159	5.05744	13.4034
GO:2001244	NA	39	4	5.8509	5.48054	28.2431
GO:0030593	NA	89	5	5.91547	5.48853	15.1693
GO:0010596	NA	25	3	6.05717	4.10397	16.0532
GO:0060412	NA	35	5	6.05717	4.99035	16.1877
GO:0033162	NA	23	3	6.13103	4.93292	16.3012
GO:0045765	NA	30	3	6.13103	4.20229	16.3076
GO:0030659	NA	126	10	6.15817	4.72058	15.2264
GO:0006606	NA	98	6	6.2024	5.35111	27.1058
GO:2000781	NA	15	3	6.5884	4.25734	22.1161
GO:0032642	NA	4	3	6.70009	3.58407	17.16
GO:0043473	NA	23	3	6.70009	3.58495	17.1654
GO:0071578	NA	10	3	6.71174	5.50543	53.7937
GO:0006882	NA	38	3	6.71174	5.15537	54.074
GO:0005385	NA	42	3	6.71174	5.39786	53.9202
GO:0007062	NA	27	3	6.86026	5.05939	53.1826
GO:0051539	NA	47	3	6.86026	5.13498	53.5683
GO:0000902	NA	82	5	6.98962	5.66009	22.721
GO:0001701	NA	191	15	6.98962	7.04372	21.1344
GO:0097110	NA	68	5	7.09563	3.37585	25.1794
GO:0030574	NA	53	3	7.1544	5.50156	48.2128
GO:0097602	NA	40	3	7.2261	6.88896	51.4885
GO:0097264	NA	9	3	7.46506	6.38914	51.4239
GO:0051402	NA	43	3	7.52954	5.10169	63.6775
GO:0003727	NA	51	3	7.61155	10.6715	53.7875
GO:0045861	NA	24	3	7.82708	6.2742	65.7693
GO:0008104	NA	77	5	7.82708	6.09176	64.2721
GO:0035861	NA	86	5	7.82708	7.40108	61.8427
GO:0045088	NA	23	3	8.27769	7.15801	59.5249
GO:0031901	NA	186	11	8.27769	9.47361	41.7402
GO:0003724	NA	87	5	8.60265	5.78153	42.9259
GO:0001917	NA	67	4	10.8707	8.71087	18.3926
GO:0034765	NA	114	6	11.5702	9.11127	18.6979
GO:0005244	NA	46	4	12.633	10.4296	20.4799
GO:0007140	NA	25	4	13.057	9.68405	25.9739
GO:0031526	NA	63	6	13.3872	10.1661	26.8614
GO:0005520	NA	19	4	13.5181	9.18115	28.6196
GO:0045111	NA	54	4	13.8782	8.55585	25.1675
GO:0030177	NA	46	4	14.4442	11.1643	27.113
GO:0048484	NA	17	4	15.7303	10.5473	36.1371
GO:0006979	NA	118	6	17.1239	12.9011	36.8818
GO:0006661	NA	50	3	17.1575	12.6757	26.8394
GO:0060322	NA	13	4	17.1926	12.1083	38.1754
GO:0010975	NA	34	3	17.3697	12.8809	26.863
GO:0014032	NA	22	4	18.6943	13.6877	41.3229
GO:0045862	NA	20	4	19.6053	14.2106	53.3651
GO:0030534	NA	28	4	19.9916	19.8929	76.5548
GO:0030054	NA	216	11	20.4795	14.2908	35.5924
GO:0046513	NA	51	4	20.6099	14.299	51.9589
GO:0007588	NA	30	3	21.1565	15.5726	34.6186
GO:0005246	NA	38	3	23.3393	14.689	47.8265
GO:0051879	NA	49	4	24.5644	16.7932	107.226
GO:0031252	NA	47	3	25.8977	20.1848	50.2606
GO:0071276	NA	47	3	25.8977	18.0861	49.7714
GO:0000149	NA	76	4	26.5324	19.4247	127.681
GO:0001835	NA	27	3	26.6358	13.3738	79.4735
GO:0140078	NA	7	3	27.2263	18.1177	58.6325
GO:0009566	NA	43	3	28.3297	17.7469	67.3538
GO:0061640	NA	23	3	28.9357	22.3381	76.3842
GO:0097194	NA	25	3	28.9357	20.157	59.4109
GO:0007193	NA	54	6	29.7624	21.9897	54.7916
GO:0014824	NA	10	3	30.6885	19.7504	71.3052
GO:0007190	NA	32	3	30.6885	19.5938	70.9668
GO:0000413	NA	57	3	31.7103	21.4457	72.2469
GO:0006821	NA	56	3	32.9655	21.2856	74.5048
GO:0030170	NA	63	4	33.3961	26.9272	75.6376
GO:0060173	NA	35	3	33.5988	22.4296	81.7662
GO:0006749	NA	60	3	35.538	29.7947	94.0427
GO:1905515	NA	58	4	36.7798	32.307	99.2417
GO:2000145	NA	15	3	36.9175	24.4875	102.009
GO:0043014	NA	44	3	41.9595	25.9894	176.409
GO:0005164	NA	37	3	44.6508	27.5611	187.505
GO:0045177	NA	74	4	44.9981	39.8314	190.501
GO:0061077	NA	35	5	45.2462	33.1587	173.259

## Sheet: BPA
Gene BMC gene set analysis; n = number of genes in gene set; nBMD = number of genes with BMDs. Median gene set BMD And boostrapped confidence intervals shown.
GO								KEGG								Reactome
ID	Description	n	nBMD	Median.BMD	Lower.limit	Upper.limit		ID	Description	n	nBMD	Median.BMD	Lower.limit	Upper.limit		ID	Description	n	nBMD	Median.BMD	Lower.limit	Upper.limit
GO:0060041	NA	58	3	0.00371666	0.00371202	0.00373877		hsa05216	NA	37	3	0.279784	0.0384568	0.278164		R-HSA-3906995	Diseases associated with O-glycosylation of proteins	68	5	0.252688	0.143568	0.484128
GO:0071300	NA	67	5	0.00585729	0.00371309	0.0058599		hsa04115	NA	73	6	0.438368	0.314659	0.872038		R-HSA-68962	Activation of the pre-replicative complex	33	3	0.26376	0.122524	0.405081
GO:0010043	NA	34	3	0.0135233	0.00249409	0.0134565		hsa03460	NA	54	5	0.512725	0.347263	2.74457		R-HSA-176187	Activation of ATR in response to replication stress	37	3	0.26376	0.136367	0.474829
GO:0045055	NA	24	3	0.0139093	0.00541358	0.0139519		hsa03440	NA	41	6	0.737393	0.651111	2.42834		R-HSA-3769402	Deactivation of the beta-catenin transactivating complex	42	3	0.279784	0.0369387	0.272918
GO:0051233	NA	28	4	0.0394677	0.0266648	0.0399258		hsa04914	NA	102	6	0.779304	0.457433	0.970318		R-HSA-69205	G1/S-Specific Transcription	34	4	0.282027	0.141275	0.466195
GO:0043627	NA	63	5	0.0496173	0.0143884	0.0925286		hsa00240	NA	58	3	0.841431	0.455381	1.99607		R-HSA-5173105	O-linked glycosylation	111	6	0.286104	0.221383	0.640843
GO:0007094	NA	32	4	0.0669486	0.0243519	0.101321		hsa05134	NA	57	3	0.844863	0.420902	1.77406		R-HSA-1433557	Signaling by SCF-KIT	50	3	0.299044	0.13342	0.725127
GO:1990023	NA	16	3	0.0788981	0.0534841	0.0798806										R-HSA-5083635	Defective B3GALTL causes Peters-plus syndrome (PpS)	37	3	0.319519	0.135468	0.882108
GO:0030134	NA	43	3	0.111617	0.044225	0.692862										R-HSA-5173214	O-glycosylation of TSR domain-containing proteins	38	3	0.319519	0.147254	0.873115
GO:0033116	NA	78	5	0.111617	0.0524923	0.677178										R-HSA-6811434	COPI-dependent Golgi-to-ER retrograde traffic	99	5	0.326979	0.0739667	0.562063
GO:0004169	NA	7	3	0.123566	0.0397879	0.463459										R-HSA-6804756	Regulation of TP53 Activity through Phosphorylation	92	5	0.447156	0.209121	0.829439
GO:0000030	NA	25	3	0.123566	0.0404081	0.464128										R-HSA-141424	Amplification of signal from the kinetochores	96	7	0.481778	0.258739	0.669979
GO:0035269	NA	26	3	0.123566	0.0414538	0.462674										R-HSA-141444	Amplification of signal from unattached kinetochores via a MAD2 inhibitory signal	96	7	0.481778	0.257066	0.665904
GO:0048661	NA	61	4	0.164617	0.0314732	0.43781										R-HSA-69618	Mitotic Spindle Checkpoint	113	7	0.481778	0.255294	0.665688
GO:0007095	NA	39	4	0.186182	0.0883935	0.472608										R-HSA-9648025	EML4 and NUDC in mitotic spindle formation	117	7	0.481778	0.255938	0.659
GO:0000281	NA	59	3	0.190239	0.063579	0.479935										R-HSA-2500257	Resolution of Sister Chromatid Cohesion	126	7	0.481778	0.257827	0.670163
GO:0097431	NA	42	6	0.204682	0.104444	0.219867										R-HSA-983189	Kinesins	67	4	0.483583	0.154611	0.730175
GO:0032940	NA	10	3	0.222247	0.0554856	0.46145										R-HSA-5685938	HDR through Single Strand Annealing (SSA)	37	3	0.512725	0.352953	2.73244
GO:0010596	NA	25	4	0.274836	0.120606	0.627243										R-HSA-5693616	Presynaptic phase of homologous DNA pairing and strand exchange	39	5	0.512725	0.376115	2.73364
GO:0001822	NA	118	9	0.292772	0.123114	0.44596										R-HSA-5693579	Homologous DNA Pairing and Strand Exchange	42	5	0.512725	0.350989	2.74543
GO:0051726	NA	256	16	0.292834	0.160551	0.534429										R-HSA-5685942	HDR through Homologous Recombination (HRR)	67	5	0.512725	0.403741	2.73471
GO:0001541	NA	38	3	0.299044	0.0802477	0.723775										R-HSA-5694530	Cargo concentration in the ER	33	3	0.557743	0.395369	0.906811
GO:0009749	NA	69	4	0.299652	0.0758709	0.537126										R-HSA-4085001	Sialic acid metabolism	33	3	0.936107	0.657298	3.01416
GO:0000086	NA	58	5	0.305884	0.114158	0.821423										R-HSA-1251985	Nuclear signaling by ERBB4	35	3	0.947088	0.551947	1.05703
GO:0032154	NA	58	5	0.305884	0.213186	0.809142										R-HSA-1236394	Signaling by ERBB4	68	4	2.21609	1.70406	3.10932
GO:1903671	NA	29	3	0.319519	0.154194	0.881069										R-HSA-1483249	Inositol phosphate metabolism	50	3	3.69219	2.75662	5.78285
GO:2001237	NA	39	3	0.319519	0.101158	0.88263										R-HSA-383280	Nuclear Receptor transcription pathway	52	4	4.50808	3.59529	7.6547
GO:0034605	NA	54	3	0.319519	0.0479365	0.819945										R-HSA-9675136	Diseases of DNA Double-Strand Break Repair	24	3	4.71844	3.38232	8.35577
GO:0005871	NA	49	3	0.326979	0.110706	0.590347										R-HSA-9701193	Defective HDR through Homologous Recombination (HRR) due to PALB2 loss of function	24	3	4.71844	3.37881	8.32
GO:0000278	NA	142	9	0.326979	0.202215	0.76341										R-HSA-9704331	Defective HDR through Homologous Recombination Repair (HRR) due to PALB2 loss of BRCA1 binding function	24	3	4.71844	3.34751	8.36816
GO:0051988	NA	9	3	0.330465	0.155463	0.482234										R-HSA-9704646	Defective HDR through Homologous Recombination Repair (HRR) due to PALB2 loss of BRCA2/RAD51/RAD51C binding function	24	3	4.71844	3.41503	8.37266
GO:0007051	NA	19	3	0.330465	0.149604	0.374735										R-HSA-5693554	Resolution of D-loop Structures through Synthesis-Dependent Strand Annealing (SDSA)	26	3	4.71844	3.37438	8.37999
GO:0035371	NA	33	3	0.330465	0.177552	0.543522										R-HSA-5693568	Resolution of D-loop Structures through Holliday Junction Intermediates	33	3	4.71844	3.36306	8.35534
GO:0000776	NA	150	9	0.330465	0.151565	0.372714										R-HSA-5693537	Resolution of D-Loop Structures	34	3	4.71844	3.38211	8.33129
GO:0034101	NA	10	3	0.334924	0.134118	0.653025										R-HSA-9675135	Diseases of DNA repair	35	3	4.71844	3.37328	8.34693
GO:0098797	NA	12	3	0.334924	0.13042	0.643629										R-HSA-5675221	Negative regulation of MAPK pathway	43	3	6.76881	4.56818	10.0504
GO:0032465	NA	51	4	0.352633	0.131072	0.496076
GO:0035094	NA	35	3	0.38479	0.148162	0.422349
GO:0032024	NA	44	3	0.38479	0.376254	0.422571
GO:2000353	NA	26	3	0.404818	0.227541	1.49489
GO:2000379	NA	32	3	0.404818	0.250798	1.54145
GO:0019955	NA	46	3	0.405394	0.160411	0.482158
GO:0051301	NA	352	20	0.40812	0.342088	0.784373
GO:0032467	NA	46	6	0.415213	0.147541	0.691789
GO:2000406	NA	15	3	0.42724	0.149748	0.988329
GO:1990869	NA	17	3	0.42724	0.158277	0.99566
GO:0050808	NA	57	4	0.431199	0.218957	0.787233
GO:0031528	NA	28	4	0.432629	0.263828	1.01975
GO:0003179	NA	7	3	0.436863	0.152557	0.480572
GO:0030155	NA	52	3	0.436863	0.115784	0.474534
GO:0045668	NA	52	3	0.436863	0.174609	0.483698
GO:0051216	NA	55	3	0.436863	0.169085	0.65561
GO:0000987	NA	60	3	0.436863	0.177016	0.539788
GO:0008584	NA	104	9	0.436863	0.286106	1.55122
GO:0008013	NA	106	7	0.436863	0.196405	0.583252
GO:0000800	NA	15	3	0.447156	0.199558	0.83582
GO:0043154	NA	69	4	0.465519	0.214854	0.851795
GO:0002009	NA	18	3	0.474608	0.222486	0.510202
GO:0001523	NA	34	3	0.475783	0.309508	1.5571
GO:0010467	NA	42	4	0.489997	0.284547	0.741606
GO:0071944	NA	55	4	0.509949	0.323551	1.30025
GO:0030175	NA	77	4	0.509949	0.374454	1.29618
GO:0007346	NA	47	5	0.512725	0.234482	0.939982
GO:0000723	NA	49	3	0.512725	0.336994	2.73421
GO:0030033	NA	10	3	0.596807	0.355897	1.49839
GO:0019933	NA	37	3	0.596807	0.285455	1.50319
GO:0045600	NA	51	4	0.606008	0.366042	1.29938
GO:0000070	NA	35	6	0.640367	0.371107	0.72976
GO:0072092	NA	3	3	0.64507	0.343145	0.967082
GO:0035137	NA	7	3	0.64507	0.324911	0.961195
GO:0035136	NA	9	3	0.64507	0.337275	0.960061
GO:0045010	NA	12	5	0.64507	0.37738	0.976411
GO:0051894	NA	28	3	0.64507	0.336552	0.953685
GO:0048705	NA	29	5	0.64507	0.364275	0.965213
GO:0044297	NA	79	5	0.649377	0.523186	2.23557
GO:0051127	NA	5	4	0.700214	0.447303	1.43259
GO:0005884	NA	97	5	0.755358	0.509815	2.07765
GO:0005496	NA	31	5	0.765343	0.426778	1.05242
GO:1903078	NA	59	3	0.765343	0.425331	2.68061
GO:0006919	NA	86	6	0.77478	0.591845	2.4343
GO:0014009	NA	8	3	0.806192	0.432886	0.992538
GO:0060749	NA	15	3	0.806192	0.530307	2.76536
GO:0007173	NA	60	3	0.806192	0.440314	0.99131
GO:0030097	NA	56	3	0.832496	0.332715	3.1542
GO:0007049	NA	296	16	0.874122	0.876983	2.28615
GO:0097503	NA	18	3	0.936107	0.644645	3.00098
GO:0008373	NA	22	3	0.936107	0.664073	3.01235
GO:0030518	NA	13	3	0.947088	0.631817	2.67492
GO:0003678	NA	61	5	0.962061	0.596866	2.60025
GO:0032508	NA	79	5	0.962061	0.606625	2.61142
GO:0008630	NA	47	3	0.982901	0.590838	2.27765
GO:0045665	NA	60	3	0.982901	0.598387	2.29104
GO:0055088	NA	48	3	0.983629	0.991696	2.35655
GO:0032526	NA	46	4	2.38872	1.71252	3.77867
GO:0010595	NA	71	4	2.39061	1.79269	3.9317
GO:0005902	NA	73	4	2.82482	2.13412	5.05541
GO:0001889	NA	77	4	2.85321	1.96507	4.95986
GO:0042542	NA	53	4	2.85818	2.11087	4.80404
GO:0006310	NA	65	4	2.90487	2.29953	5.35964
GO:0001223	NA	33	3	3.4851	2.6522	5.26709
GO:0070373	NA	83	6	3.78505	3.01869	5.98489
GO:0042771	NA	32	3	4.1127	3.02447	6.74077
GO:0002020	NA	113	6	4.48018	3.62836	7.13902
GO:0019838	NA	38	3	4.66783	4.00001	8.19645
GO:0006289	NA	47	3	4.71844	3.36685	8.32039
GO:0001833	NA	13	3	4.77523	3.40394	8.51635
GO:0017025	NA	29	3	4.88372	3.69743	8.86218
GO:0071498	NA	13	3	4.91016	3.47641	8.91929
GO:0051591	NA	42	3	4.91016	3.47303	8.90159
GO:0009612	NA	54	3	4.91016	3.52819	8.71909
GO:0051592	NA	56	3	4.91016	3.51496	8.90144
GO:0008585	NA	20	3	5.6568	3.97046	11.3789
GO:0060021	NA	59	3	5.6568	3.90436	9.59532
GO:0001556	NA	20	4	6.19348	4.99173	14.3236
GO:0004721	NA	44	3	6.76881	4.59695	16.8495
GO:0045931	NA	31	3	7.47681	5.02575	21.6515

## Sheet: BPAF
Gene BMC gene set analysis; n = number of genes in gene set; nBMD = number of genes with BMDs. Median gene set BMD And boostrapped confidence intervals shown.
GO								KEGG								Reactome
ID	Description	n	nBMD	Median.BMD	Lower.limit	Upper.limit		hsa03410	NA	33	3	0.00594026	0.00168157	0.0318314		ID	Description	n	nBMD	Median.BMD	Lower.limit	Upper.limit
GO:0051402	NA	43	3	0.000744868	0.000912351	0.0042597		hsa03420	NA	47	3	0.00594026	0.00182059	0.0315155		R-HSA-170145	NA	3	3	0.00569287	0.00340903	0.0154981
GO:0044772	NA	22	4	0.00552019	0.00505159	0.018978		hsa04976	NA	89	6	0.0106717	0.0105968	0.0429258		R-HSA-171319	Telomere Extension By Telomerase	23	3	0.00569287	0.00346747	0.0159635
GO:0016538	NA	31	5	0.00569287	0.00619746	0.0244139		hsa04914	NA	102	13	0.0154068	0.0150429	0.0392018		R-HSA-6804757	Regulation of TP53 Degradation	36	3	0.00569287	0.00364676	0.0154272
GO:0071897	NA	29	3	0.00594026	0.00433936	0.0312287		hsa04330	NA	59	3	0.0185137	0.00825105	0.0371838		R-HSA-6806003	Regulation of TP53 Expression and Degradation	37	3	0.00569287	0.00345962	0.0152332
GO:0046602	NA	6	3	0.00619864	0.00434686	0.0138867		hsa03440	NA	41	4	0.0197341	0.0167243	0.118733		R-HSA-180786	Extension of Telomeres	51	5	0.00594026	0.00599528	0.0316915
GO:0001824	NA	20	3	0.00619864	0.00354155	0.0138784		hsa05216	NA	37	5	0.0198778	0.0145892	0.07905		R-HSA-69273	Cyclin A/B1/B2 associated events during G2/M transition	30	6	0.00911193	0.00762706	0.0218276
GO:0009408	NA	48	3	0.00675586	0.00176887	0.0275201		hsa05223	NA	72	5	0.0224906	0.0146794	0.0765042		R-HSA-179419	APC:Cdc20 mediated degradation of cell cycle proteins prior to satisfation of the cell cycle checkpoint	74	6	0.00936482	0.00761598	0.0182121
GO:0012507	NA	60	5	0.00719464	0.00401354	0.0289604		hsa05202	NA	193	10	0.0231381	0.0202362	0.0629645		R-HSA-69478	NA	5	3	0.012531	0.00734154	0.0244492
GO:2000649	NA	26	3	0.00756732	0.00261914	0.0454633		hsa04115	NA	73	10	0.0234004	0.0175996	0.0511261		R-HSA-2980767	NA	7	3	0.012531	0.00771477	0.0243432
GO:0071277	NA	89	6	0.00777936	0.00534171	0.028798		hsa00350	NA	36	3	0.023404	0.0164736	0.083541		R-HSA-2465910	MASTL Facilitates Mitotic Progression	13	3	0.012531	0.00846955	0.0550822
GO:0032147	NA	56	4	0.00832404	0.00668126	0.0181279		hsa00330	NA	51	3	0.023404	0.00898665	0.0864565		R-HSA-2514853	Condensation of Prometaphase Chromosomes	16	5	0.012531	0.0099283	0.0243763
GO:0045665	NA	60	3	0.00921726	0.00773132	0.046		hsa00534	NA	24	3	0.0234931	0.0170752	0.103817		R-HSA-162658	Golgi Cisternae Pericentriolar Stack Reorganization	19	3	0.012531	0.0075592	0.0244563
GO:0050714	NA	53	3	0.00927813	0.00525279	0.0177139		hsa04068	NA	131	7	0.0236967	0.0114453	0.0778057		R-HSA-2995383	Initiation of Nuclear Envelope (NE) Reformation	19	3	0.012531	0.00771621	0.0244372
GO:0001756	NA	41	3	0.00936625	0.00724472	0.0291147		hsa04114	NA	131	15	0.0238875	0.0227145	0.0637812		R-HSA-3301854	Nuclear Pore Complex (NPC) Disassembly	35	3	0.012531	0.00756619	0.0242878
GO:0018401	NA	13	3	0.00971919	0.00485132	0.0283385		hsa04971	NA	76	4	0.0248107	0.023183	0.0751769		R-HSA-174184	Cdc20:Phospho-APC/C mediated degradation of Cyclin A	73	5	0.012531	0.00745169	0.0230926
GO:0005790	NA	26	3	0.00971919	0.00448012	0.0283207		hsa04110	NA	126	19	0.0291675	0.0266197	0.0761842		R-HSA-176409	APC/C:Cdc20 mediated degradation of mitotic proteins	76	7	0.012531	0.00765124	0.022791
GO:0021987	NA	68	6	0.0100723	0.00823956	0.0277744		hsa00515	NA	23	3	0.029782	0.0176091	0.0845407		R-HSA-68949	Orc1 removal from chromatin	71	4	0.0130288	0.0078264	0.0286596
GO:0010389	NA	10	3	0.0109273	0.00628758	0.0211565		hsa03430	NA	23	3	0.0301019	0.0127235	0.139343		R-HSA-6804114	TP53 Regulates Transcription of Genes Involved in G2 Cell Cycle Arrest	18	3	0.0136949	0.00921738	0.0304743
GO:0008094	NA	47	3	0.011362	0.0077238	0.0291904		hsa03030	NA	36	3	0.0301019	0.0171903	0.192636		R-HSA-6791312	TP53 Regulates Transcription of Cell Cycle Genes	48	7	0.0136949	0.0105376	0.0304014
GO:0000793	NA	24	4	0.0113926	0.00851093	0.0195096		hsa00062	NA	27	3	0.0304374	0.0179241	0.0653488		R-HSA-5633007	Regulation of TP53 Activity	160	9	0.0136949	0.00961063	0.0284465
GO:0072687	NA	13	4	0.0114561	0.0100907	0.0351443		hsa05166	NA	222	14	0.03156	0.0274294	0.0722199		R-HSA-4615885	SUMOylation of DNA replication proteins	76	4	0.0144145	0.0110476	0.0336333
GO:0060548	NA	66	4	0.011499	0.00920208	0.0321056		hsa04540	NA	88	8	0.0324181	0.0318488	0.144388		R-HSA-6804756	Regulation of TP53 Activity through Phosphorylation	92	8	0.0144145	0.0102108	0.0335212
GO:0007088	NA	28	6	0.0120217	0.010682	0.0493781		hsa04923	NA	56	4	0.0337598	0.0299829	0.139232		R-HSA-176814	Activation of APC/C and APC/C:Cdc20 mediated degradation of mitotic proteins	77	8	0.014485	0.00942349	0.0307114
GO:0090307	NA	50	5	0.0122415	0.00812861	0.0270102		hsa04750	NA	98	5	0.0339524	0.0308926	0.0866338		R-HSA-174143	APC/C-mediated degradation of cell cycle proteins	88	11	0.015134	0.0115185	0.0355802
GO:0014704	NA	54	3	0.0123761	0.00867554	0.0648591		hsa05416	NA	60	3	0.0349089	0.016179	0.122701		R-HSA-453276	Regulation of mitotic cell cycle	88	11	0.015134	0.0114995	0.0352733
GO:0000307	NA	35	7	0.012531	0.00867469	0.0244028		hsa04071	NA	119	7	0.0364466	0.0296741	0.147882		R-HSA-174178	APC/C:Cdh1 mediated degradation of Cdc20 and other APC/C:Cdh1 targeted proteins in late mitosis/early G1	74	4	0.0157865	0.0119183	0.0413361
GO:0031100	NA	41	3	0.012531	0.00711229	0.0231979		hsa05323	NA	93	5	0.037178	0.0158316	0.0905735		R-HSA-917937	Iron uptake and transport	60	3	0.0168569	0.0128432	0.0503801
GO:0070301	NA	72	7	0.012531	0.00707358	0.022		hsa04915	NA	138	20	0.0377222	0.0404357	0.0820462		R-HSA-1650814	Collagen biosynthesis and modifying enzymes	67	4	0.0175645	0.00913031	0.0489241
GO:0051721	NA	38	4	0.0128794	0.0144066	0.0752559		hsa02010	NA	45	3	0.0403751	0.0158759	0.149218		R-HSA-73933	Resolution of Abasic Sites (AP sites)	39	4	0.0180211	0.0140097	0.119363
GO:0051983	NA	13	4	0.0129836	0.00849612	0.0216001		hsa04713	NA	97	5	0.0414878	0.0333871	0.14509		R-HSA-5696400	Dual Incision in GG-NER	41	4	0.0180211	0.0123498	0.118424
GO:0032467	NA	46	5	0.0132102	0.0116242	0.047908		hsa04012	NA	85	5	0.0475982	0.0429306	0.137723		R-HSA-9013508	NOTCH3 Intracellular Domain Regulates Transcription	38	3	0.0185137	0.010618	0.037336
GO:0005871	NA	49	9	0.0135062	0.0146674	0.0458034		hsa00603	NA	15	3	0.0481084	0.0323881	0.210698		R-HSA-8986944	Transcriptional Regulation by MECP2	74	5	0.0187893	0.0159292	0.0491353
GO:0045171	NA	77	6	0.0136922	0.0108382	0.0247008		hsa00601	NA	27	3	0.0481084	0.0309306	0.20694		R-HSA-381070	IRE1alpha activates chaperones	53	3	0.019262	0.0105282	0.0363686
GO:0007057	NA	3	3	0.0136949	0.0087746	0.0306141		hsa04218	NA	156	14	0.0509375	0.0367216	0.143999		R-HSA-6809371	Formation of the cornified envelope	132	9	0.0193821	0.0207724	0.0657342
GO:0031616	NA	19	3	0.0136949	0.00766206	0.0307534		hsa00240	NA	58	6	0.05134	0.0354699	0.152225		R-HSA-68875	Mitotic Prophase	153	8	0.0199282	0.0193233	0.073887
GO:0070938	NA	7	3	0.0138783	0.0116726	0.0984778		hsa04612	NA	78	4	0.0525904	0.0276667	0.204574		R-HSA-5694530	Cargo concentration in the ER	33	4	0.0199404	0.0135401	0.0511
GO:0030496	NA	194	23	0.0138783	0.015504	0.0306627		hsa04064	NA	104	6	0.0603858	0.038023	0.1045		R-HSA-204005	COPII-mediated vesicle transport	68	4	0.0199404	0.0137095	0.0513088
GO:0048666	NA	55	4	0.0141586	0.0114867	0.0328082		hsa03460	NA	54	4	0.0606905	0.0513385	0.240426		R-HSA-69052	Switching of origins to a post-replicative state	91	5	0.0203648	0.00954849	0.0456916
GO:0051010	NA	23	3	0.0143108	0.00850432	0.0285133		hsa04350	NA	94	7	0.0670192	0.0581219	0.237218		R-HSA-8854518	AURKA Activation by TPX2	73	13	0.0211927	0.0165181	0.060882
GO:0035371	NA	33	3	0.0143108	0.00855136	0.0278179		hsa00983	NA	80	5	0.072793	0.0377846	0.243623		R-HSA-2565942	Regulation of PLK1 Activity at G2/M Transition	88	13	0.0211927	0.0172364	0.0603934
GO:0090543	NA	35	3	0.0143544	0.00935082	0.0265848		hsa05219	NA	41	3	0.0807986	0.0498373	0.275184		R-HSA-69275	G2/M Transition	201	23	0.0211927	0.016129	0.0438935
GO:0045184	NA	39	3	0.0143544	0.00868247	0.0263872		hsa04360	NA	182	11	0.0824504	0.0611974	0.256363		R-HSA-453274	Mitotic G2-G2/M phases	203	23	0.0211927	0.015734	0.0434376
GO:0032154	NA	58	7	0.0143544	0.0152259	0.0512706		hsa05120	NA	70	5	0.0835937	0.0366544	0.134513		R-HSA-2022928	HS-GAG biosynthesis	43	3	0.0234931	0.0172213	0.104314
GO:0051233	NA	28	6	0.0144145	0.0134487	0.0450126		hsa05222	NA	92	7	0.0861928	0.0635913	0.258845		R-HSA-1362300	Transcription of E2F targets under negative control by p107 (RBL1) and p130 (RBL2) in complex with HDAC1	16	4	0.0236935	0.0164497	0.0510052
GO:0032465	NA	51	6	0.0145062	0.0131339	0.0335429		hsa04918	NA	75	4	0.0923382	0.0544939	0.326173		R-HSA-1538133	G0 and Early G1	41	8	0.0236935	0.0172797	0.0524111
GO:0005876	NA	54	8	0.0145062	0.0152151	0.0422695		hsa05134	NA	57	5	0.0979862	0.0516244	0.387736		R-HSA-176417	NA	6	3	0.0236967	0.0122783	0.0821303
GO:0042752	NA	66	5	0.0145875	0.0120681	0.0476451		hsa05032	NA	91	5	0.124674	0.0503215	0.2676		R-HSA-156711	Polo-like kinase mediated events	16	5	0.0236967	0.0104984	0.067588
GO:0010332	NA	26	3	0.0147329	0.0097042	0.049549		hsa05230	NA	70	5	0.160935	0.0781128	0.322183		R-HSA-2980766	Nuclear Envelope Breakdown	52	5	0.0236967	0.0130753	0.0775458
GO:0000086	NA	58	10	0.0149273	0.0175814	0.0633235		hsa04520	NA	71	5	0.496405	0.261674	4.7544		R-HSA-176408	Regulation of APC/C activators between G1/S and early anaphase	81	7	0.0236967	0.01108	0.0662952
GO:0000779	NA	16	3	0.015134	0.00893989	0.0435947		hsa04929	NA	64	4	0.527908	0.267969	1.82673		R-HSA-8852276	The role of GTSE1 in G2/M progression after G2 checkpoint	77	6	0.0242538	0.0179276	0.0638419
GO:1990023	NA	16	5	0.015134	0.0134902	0.0607003										R-HSA-6811434	COPI-dependent Golgi-to-ER retrograde traffic	99	13	0.0248109	0.0190017	0.0542236
GO:1904355	NA	22	3	0.015134	0.00680268	0.0443697										R-HSA-8856688	Golgi-to-ER retrograde transport	133	13	0.0248109	0.0193364	0.053681
GO:0004712	NA	28	3	0.015134	0.00822307	0.0390779										R-HSA-6811442	Intra-Golgi and retrograde Golgi-to-ER traffic	203	15	0.0248109	0.0192466	0.0514556
GO:0051973	NA	42	5	0.015134	0.00699713	0.0444281										R-HSA-983189	Kinesins	67	12	0.0256428	0.0218228	0.0571601
GO:0001558	NA	67	7	0.0152301	0.00993097	0.0271736										R-HSA-2500257	Resolution of Sister Chromatid Cohesion	126	29	0.0262458	0.0254948	0.0543062
GO:0034501	NA	17	6	0.0156452	0.0151551	0.0402682										R-HSA-141424	Amplification of signal from the kinetochores	96	24	0.0263603	0.0259844	0.0559517
GO:0007051	NA	19	6	0.0156452	0.0139929	0.0378925										R-HSA-141444	Amplification of signal from unattached kinetochores via a MAD2 inhibitory signal	96	24	0.0263603	0.0263157	0.0569127
GO:0048488	NA	44	3	0.0157703	0.00616702	0.0379818										R-HSA-69618	Mitotic Spindle Checkpoint	113	24	0.0263603	0.0260493	0.0574539
GO:0072686	NA	125	14	0.0157929	0.0155493	0.0392511										R-HSA-195258	RHO GTPase Effectors	389	36	0.0263603	0.0291565	0.0578636
GO:0051056	NA	120	8	0.016321	0.0155228	0.0429627										R-HSA-194315	Signaling by Rho GTPases	771	52	0.0263603	0.0302984	0.0551569
GO:0031110	NA	19	3	0.0166455	0.0130187	0.06704										R-HSA-9716542	Signaling by Rho GTPases, Miro GTPases and RHOBTB3	789	52	0.0263603	0.0309113	0.0565943
GO:0000281	NA	59	9	0.0166455	0.0143399	0.0335236										R-HSA-9648025	EML4 and NUDC in mitotic spindle formation	117	27	0.0264748	0.0287273	0.0620052
GO:0097431	NA	42	8	0.0168522	0.0181246	0.0538476										R-HSA-2132295	MHC class II antigen presentation	123	13	0.0264748	0.0203174	0.0535533
GO:0097421	NA	35	3	0.0168569	0.0118292	0.0490601										R-HSA-2467813	Separation of Sister Chromatids	191	29	0.0264748	0.028804	0.0612492
GO:0008219	NA	37	3	0.0168569	0.00680565	0.0502666										R-HSA-68882	Mitotic Anaphase	255	33	0.0264748	0.0286249	0.0601929
GO:0016239	NA	38	3	0.0168569	0.0070455	0.0504829										R-HSA-983231	Factors involved in megakaryocyte development and platelet production	183	18	0.0267706	0.0234655	0.0506398
GO:0007264	NA	99	7	0.0168569	0.0163411	0.0475767										R-HSA-68877	Mitotic Prometaphase	212	40	0.0268407	0.030947	0.0594029
GO:0007098	NA	53	4	0.0168619	0.0114639	0.043805										R-HSA-2555396	Mitotic Metaphase and Anaphase	256	34	0.0268407	0.0304097	0.0608166
GO:0051310	NA	16	4	0.0169117	0.00999277	0.040104										R-HSA-68886	M Phase	460	48	0.0268407	0.0330348	0.0603683
GO:0005819	NA	137	19	0.0174227	0.0174552	0.0430129										R-HSA-5663220	RHO GTPases Activate Formins	147	29	0.0272065	0.0317899	0.0672416
GO:0000082	NA	76	4	0.0179041	0.0118877	0.0405457										R-HSA-69620	Cell Cycle Checkpoints	296	35	0.0272065	0.0285697	0.0621129
GO:0009725	NA	42	3	0.0179331	0.0117535	0.0396273										R-HSA-69205	G1/S-Specific Transcription	34	7	0.0273633	0.015994	0.0625835
GO:0007584	NA	68	5	0.0179331	0.00841432	0.0320217										R-HSA-69278	Cell Cycle, Mitotic	642	72	0.0282654	0.0333142	0.0545091
GO:0035860	NA	9	4	0.0183215	0.0136295	0.050528										R-HSA-499943	Interconversion of nucleotide di- and triphosphates	30	4	0.0286252	0.0177845	0.0661649
GO:0030215	NA	26	3	0.0183701	0.0100874	0.0636854										R-HSA-8948216	Collagen chain trimerization	44	3	0.0288023	0.0105735	0.0885455
GO:0048843	NA	27	3	0.0183701	0.0102533	0.0633597										R-HSA-1474290	Collagen formation	90	5	0.0288023	0.0107433	0.0887637
GO:0045499	NA	31	3	0.0183701	0.0102642	0.063546										R-HSA-179409	APC-Cdc20 mediated degradation of Nek2A	26	3	0.0291675	0.00954009	0.0727392
GO:0060045	NA	31	3	0.0185137	0.0109595	0.0373624										R-HSA-2142845	Hyaluronan metabolism	17	3	0.0295095	0.0145952	0.0720212
GO:0051225	NA	46	3	0.0186358	0.00829738	0.0436354										R-HSA-9012999	RHO GTPase cycle	450	24	0.0298599	0.0257418	0.0644743
GO:0001890	NA	36	4	0.018676	0.0178124	0.0527424										R-HSA-15869	Metabolism of nucleotides	100	7	0.0298871	0.0229801	0.0726069
GO:0045165	NA	55	3	0.0187893	0.0120556	0.0490056										R-HSA-5358565	Mismatch repair (MMR) directed by MSH2:MSH6 (MutSalpha)	14	3	0.0301019	0.0122373	0.140709
GO:0016525	NA	134	7	0.0187893	0.0110071	0.048913										R-HSA-5358606	Mismatch repair (MMR) directed by MSH2:MSH3 (MutSbeta)	19	3	0.0301019	0.0133614	0.138533
GO:0031670	NA	6	3	0.019262	0.0135304	0.0503966										R-HSA-5358508	Mismatch Repair	24	3	0.0301019	0.0135881	0.139954
GO:0071353	NA	26	3	0.019262	0.0106167	0.0356306										R-HSA-110373	Resolution of AP sites via the multiple-nucleotide patch replacement pathway	26	3	0.0301019	0.0175641	0.218424
GO:0042149	NA	51	3	0.019262	0.0107135	0.0363856										R-HSA-68962	Activation of the pre-replicative complex	33	3	0.0301019	0.0220086	0.192976
GO:0106310	NA	359	18	0.0193251	0.0209909	0.0502709										R-HSA-5696395	Formation of Incision Complex in GG-NER	43	3	0.0301019	0.01139	0.217397
GO:0007059	NA	88	18	0.0194676	0.0165869	0.0365019										R-HSA-69239	Synthesis of DNA	131	9	0.0301019	0.0202425	0.0718668
GO:0001755	NA	47	5	0.0198778	0.0175883	0.0787953										R-HSA-5693567	HDR through Homologous Recombination (HRR) or Single Strand Annealing (SSA)	132	9	0.0301019	0.0150688	0.109347
GO:0033116	NA	78	4	0.0199404	0.0131494	0.0513136										R-HSA-69306	DNA Replication	140	9	0.0301019	0.0190821	0.071781
GO:0003777	NA	92	10	0.0199905	0.0169626	0.0485054										R-HSA-69206	G1/S Transition	145	13	0.0301019	0.0340058	0.145035
GO:0090200	NA	35	4	0.0207984	0.0104858	0.0545653										R-HSA-453279	Mitotic G1 phase and G1/S transition	171	17	0.0301019	0.0301398	0.0776008
GO:0000070	NA	35	8	0.0211336	0.0149043	0.0519094										R-HSA-1640170	Cell Cycle	862	79	0.0301019	0.0360068	0.0593484
GO:0034451	NA	118	8	0.0211336	0.0175696	0.0491228										R-HSA-380259	Loss of Nlp from mitotic centrosomes	70	10	0.0301817	0.0273026	0.0856554
GO:0005813	NA	641	37	0.0211927	0.0238093	0.0509929										R-HSA-380284	Loss of proteins required for interphase microtubule organization from the centrosome	70	10	0.0301817	0.0282158	0.0866801
GO:0007019	NA	23	4	0.0215602	0.0148588	0.0634456										R-HSA-380270	Recruitment of mitotic centrosome proteins and complexes	82	10	0.0301817	0.0285389	0.0864873
GO:0051453	NA	38	3	0.0215629	0.012068	0.0401874										R-HSA-380287	Centrosome maturation	82	10	0.0301817	0.0299469	0.0864606
GO:0098656	NA	44	3	0.0215629	0.0126266	0.0403647										R-HSA-75105	Fatty acyl-CoA biosynthesis	39	3	0.0304374	0.0183911	0.0656177
GO:0051301	NA	352	54	0.0217523	0.0230539	0.0393404										R-HSA-9018519	Estrogen-dependent gene expression	150	18	0.031033	0.0243576	0.057575
GO:0031262	NA	8	3	0.0223119	0.0120548	0.046278										R-HSA-109582	Hemostasis	680	38	0.0313893	0.0377542	0.0663982
GO:0048511	NA	66	6	0.0223815	0.0183074	0.0621693										R-HSA-5685942	HDR through Homologous Recombination (HRR)	67	6	0.031822	0.0237461	0.125602
GO:0036464	NA	85	5	0.0225046	0.020121	0.073422										R-HSA-5693538	Homology Directed Repair	138	10	0.031822	0.022231	0.123468
GO:0043525	NA	55	6	0.0225113	0.014248	0.0367116										R-HSA-5693532	DNA Double-Strand Break Repair	167	10	0.031822	0.0218586	0.123265
GO:0031528	NA	28	4	0.0225185	0.0170767	0.0461735										R-HSA-202733	Cell surface interactions at the vascular wall	140	8	0.0322092	0.0301586	0.0813891
GO:0015630	NA	172	18	0.0225721	0.0172399	0.0428044										R-HSA-8939211	ESR-mediated signaling	229	25	0.0322491	0.0271061	0.0553189
GO:1990782	NA	34	3	0.0231277	0.0182586	0.0794746										R-HSA-9006931	Signaling by Nuclear Receptors	305	29	0.0322491	0.0279057	0.0543655
GO:0008138	NA	46	3	0.0231277	0.0130009	0.0799116										R-HSA-69190	DNA strand elongation	36	5	0.0323096	0.0287535	0.15804
GO:0051315	NA	13	4	0.0233053	0.0129981	0.0486879										R-HSA-9675136	Diseases of DNA Double-Strand Break Repair	24	3	0.0335421	0.0140171	0.12939
GO:0060384	NA	17	4	0.0234027	0.0179591	0.0602387										R-HSA-9701193	Defective HDR through Homologous Recombination (HRR) due to PALB2 loss of function	24	3	0.0335421	0.0137799	0.128548
GO:0021762	NA	44	3	0.023404	0.00845669	0.086836										R-HSA-9704331	Defective HDR through Homologous Recombination Repair (HRR) due to PALB2 loss of BRCA1 binding function	24	3	0.0335421	0.0140412	0.127739
GO:0006024	NA	30	3	0.0234931	0.0179023	0.102548										R-HSA-9704646	Defective HDR through Homologous Recombination Repair (HRR) due to PALB2 loss of BRCA2/RAD51/RAD51C binding function	24	3	0.0335421	0.0142033	0.129639
GO:0038183	NA	15	4	0.0235655	0.0155248	0.0853031										R-HSA-5693554	Resolution of D-loop Structures through Synthesis-Dependent Strand Annealing (SDSA)	26	3	0.0335421	0.0132669	0.127509
GO:0019216	NA	36	3	0.0235823	0.0146398	0.0672875										R-HSA-5693568	Resolution of D-loop Structures through Holliday Junction Intermediates	33	3	0.0335421	0.0132629	0.129141
GO:0086091	NA	47	4	0.0236425	0.0224154	0.0949453										R-HSA-5693537	Resolution of D-Loop Structures	34	3	0.0335421	0.0135389	0.12836
GO:0045143	NA	9	3	0.0236967	0.0150887	0.0836059										R-HSA-9675135	Diseases of DNA repair	35	3	0.0335421	0.013545	0.129729
GO:0000940	NA	18	5	0.0236967	0.0158293	0.0791027										R-HSA-5693579	Homologous DNA Pairing and Strand Exchange	42	5	0.0335421	0.0258896	0.146248
GO:0007076	NA	30	5	0.0236967	0.0121214	0.0716641										R-HSA-8853659	RET signaling	40	4	0.033738	0.0178355	0.079222
GO:0007094	NA	32	9	0.0236967	0.0168303	0.0593922										R-HSA-5693616	Presynaptic phase of homologous DNA pairing and strand exchange	39	4	0.0337421	0.0309747	0.165372
GO:1900182	NA	33	3	0.0236967	0.0111371	0.0825397										R-HSA-5693607	Processing of DNA double-strand break ends	98	6	0.0337421	0.0234791	0.159226
GO:0001578	NA	41	5	0.0236967	0.0137481	0.074469										R-HSA-6804116	TP53 Regulates Transcription of Genes Involved in G1 Cell Cycle Arrest	14	4	0.0338349	0.0207371	0.144093
GO:0007052	NA	58	13	0.0236967	0.0216946	0.0472748										R-HSA-73886	Chromosome Maintenance	141	14	0.0341113	0.0236446	0.0779705
GO:0000922	NA	142	15	0.0236967	0.0148643	0.0543954										R-HSA-8864260	Transcriptional regulation by the AP-2 (TFAP2) family of transcription factors	45	3	0.0348559	0.0198976	0.0844631
GO:0008017	NA	322	29	0.0236967	0.0206222	0.0463774										R-HSA-9617828	FOXO-mediated transcription of cell cycle genes	23	3	0.0349089	0.0112787	0.12545
GO:0045055	NA	24	3	0.0237617	0.0102319	0.0657012										R-HSA-9696273	RND1 GTPase cycle	42	3	0.0349089	0.0149107	0.125789
GO:0030667	NA	100	5	0.0237617	0.0116922	0.0606489										R-HSA-8980692	RHOA GTPase cycle	147	13	0.0349089	0.0182015	0.0831944
GO:0000776	NA	150	24	0.0238329	0.0214818	0.0425171										R-HSA-9013148	CDC42 GTPase cycle	159	9	0.0349089	0.0270583	0.117792
GO:0050847	NA	10	3	0.0238875	0.0152172	0.0475035										R-HSA-380320	Recruitment of NuMA to mitotic centrosomes	94	13	0.0366666	0.0342446	0.104831
GO:0019003	NA	90	5	0.024201	0.0209269	0.077512										R-HSA-5620912	Anchoring of the basal body to the plasma membrane	98	11	0.0366666	0.0320282	0.103807
GO:0000278	NA	142	28	0.0242538	0.0232864	0.0441494										R-HSA-5617833	Cilium Assembly	226	15	0.0366666	0.0414588	0.10361
GO:0009968	NA	42	3	0.0243102	0.0125718	0.065591										R-HSA-9679191	Potential therapeutics for SARS	81	6	0.0367876	0.0296534	0.0897901
GO:0031297	NA	47	3	0.0243973	0.0131441	0.0754978										R-HSA-1630316	Glycosaminoglycan metabolism	136	10	0.0368542	0.0371003	0.111116
GO:0005881	NA	66	4	0.0245059	0.0181133	0.0657872										R-HSA-9009391	Extra-nuclear estrogen signaling	82	6	0.0369153	0.0272147	0.0907283
GO:0005198	NA	164	11	0.0248109	0.0271914	0.0663263										R-HSA-1251985	Nuclear signaling by ERBB4	35	5	0.037178	0.0212227	0.0793016
GO:0050769	NA	33	4	0.0250087	0.0138887	0.0709821										R-HSA-1236394	Signaling by ERBB4	68	5	0.037178	0.0208353	0.079874
GO:0032940	NA	10	3	0.0252916	0.0178883	0.118029										R-HSA-110314	Recognition of DNA damage by PCNA-containing replication complex	30	4	0.0371968	0.0268935	0.128365
GO:0000079	NA	52	8	0.0255317	0.0144843	0.0695873										R-HSA-73893	DNA Damage Bypass	48	4	0.0371968	0.0281644	0.128385
GO:0002162	NA	13	5	0.0257958	0.0169725	0.0785707										R-HSA-5685938	HDR through Single Strand Annealing (SSA)	37	3	0.0373822	0.0352143	0.217159
GO:0071456	NA	134	11	0.0259736	0.0156472	0.0772877										R-HSA-69242	S Phase	175	13	0.0389824	0.0398189	0.138239
GO:0043066	NA	539	29	0.0261205	0.0240337	0.056869										R-HSA-3371497	HSP90 chaperone cycle for steroid hormone receptors (SHR) in the presence of ligand	55	9	0.0396228	0.0315503	0.0851331
GO:0001822	NA	118	8	0.0261298	0.0182884	0.0647874										R-HSA-111465	Apoptotic cleavage of cellular proteins	38	3	0.0401467	0.0233114	0.129694
GO:0002931	NA	58	4	0.026421	0.0150224	0.0744017										R-HSA-75153	Apoptotic execution phase	53	3	0.0401467	0.0227195	0.129908
GO:0008574	NA	21	5	0.0264748	0.0153909	0.0750389										R-HSA-438064	Post NMDA receptor activation events	96	5	0.0401467	0.0321775	0.131548
GO:0007018	NA	86	11	0.0264748	0.0187422	0.0554895										R-HSA-114608	Platelet degranulation	129	7	0.0403751	0.0240438	0.12072
GO:0016887	NA	302	17	0.0264748	0.0205838	0.0725154										R-HSA-76005	Response to elevated platelet cytosolic Ca2+	134	7	0.0403751	0.0238519	0.11967
GO:0005771	NA	43	3	0.0265637	0.0135467	0.0752867										R-HSA-9013404	RAC2 GTPase cycle	88	7	0.0412361	0.0313401	0.116133
GO:0009410	NA	286	18	0.0266456	0.0264268	0.0624015										R-HSA-9013423	RAC3 GTPase cycle	94	7	0.0412361	0.0318729	0.11782
GO:0019894	NA	46	4	0.0267055	0.0205999	0.0923105										R-HSA-3781865	Diseases of glycosylation	143	9	0.042332	0.0330143	0.0899727
GO:0000775	NA	62	10	0.0267262	0.0186054	0.0676226										R-HSA-9696270	RND2 GTPase cycle	43	4	0.0438516	0.0404012	0.306161
GO:0007080	NA	45	8	0.0268407	0.0188603	0.0732984										R-HSA-2995410	Nuclear Envelope (NE) Reassembly	94	7	0.0443019	0.0222621	0.0975392
GO:0007346	NA	47	8	0.0268993	0.0252823	0.118106										R-HSA-9013409	RHOJ GTPase cycle	55	6	0.0462347	0.0299992	0.140627
GO:0016301	NA	73	4	0.0269528	0.0264743	0.113387										R-HSA-9013406	RHOQ GTPase cycle	59	4	0.0462347	0.0249009	0.139409
GO:0045624	NA	1	3	0.0270896	0.0131656	0.0504443										R-HSA-5638302	NA	8	3	0.0465615	0.0330295	0.130807
GO:1904899	NA	1	3	0.0270896	0.0134166	0.0499559										R-HSA-5638303	NA	8	3	0.0465615	0.0331519	0.13024
GO:2000845	NA	2	3	0.0270896	0.0134386	0.0500436										R-HSA-212718	NA	9	3	0.0465615	0.0327786	0.130315
GO:1901533	NA	3	3	0.0270896	0.0135155	0.0496753										R-HSA-179812	GRB2 events in EGFR signaling	13	3	0.0465615	0.0334103	0.131305
GO:2000491	NA	4	3	0.0270896	0.013288	0.0502542										R-HSA-180336	SHC1 events in EGFR signaling	14	3	0.0465615	0.0343526	0.129924
GO:0051574	NA	7	3	0.0270896	0.0132301	0.0503147										R-HSA-9634638	Estrogen-dependent nuclear events downstream of ESR-membrane signaling	27	3	0.0465615	0.0339101	0.131076
GO:0071636	NA	9	3	0.0270896	0.0132033	0.0499993										R-HSA-182971	EGFR downregulation	31	3	0.0465615	0.0338528	0.131109
GO:0051571	NA	17	3	0.0270896	0.0131926	0.0500569										R-HSA-177929	Signaling by EGFR	51	5	0.0465615	0.0319938	0.1173
GO:0060252	NA	18	3	0.0270896	0.0135482	0.0502336										R-HSA-9012852	Signaling by NOTCH3	70	4	0.0468088	0.0172802	0.0592759
GO:0032967	NA	29	3	0.0270896	0.0130864	0.0506329										R-HSA-180292	GAB1 signalosome	17	4	0.0470798	0.0390412	0.125109
GO:0051382	NA	17	7	0.0272065	0.0175071	0.0630247										R-HSA-1643713	Signaling by EGFR in Cancer	25	4	0.0470798	0.0393041	0.123604
GO:0009411	NA	46	4	0.0272251	0.0178741	0.079432										R-HSA-5625900	RHO GTPases activate CIT	25	4	0.0474422	0.0147807	0.0557675
GO:0005874	NA	329	28	0.0272589	0.0330843	0.0674922										R-HSA-5655302	Signaling by FGFR1 in disease	38	3	0.0475982	0.0182534	0.14715
GO:0008344	NA	44	6	0.0273004	0.0187913	0.0878306										R-HSA-166520	Signaling by NTRKs	200	11	0.0475982	0.0406824	0.125842
GO:0000413	NA	57	5	0.0273113	0.0124771	0.0747971										R-HSA-1660662	Glycosphingolipid metabolism	46	3	0.0481084	0.0326015	0.214189
GO:0003755	NA	62	5	0.0273113	0.0128737	0.0751766										R-HSA-9013149	RAC1 GTPase cycle	185	10	0.0493984	0.0359036	0.101504
GO:0001726	NA	102	8	0.0274641	0.0294073	0.080665										R-HSA-3906995	Diseases associated with O-glycosylation of proteins	68	7	0.0496622	0.0367529	0.0943933
GO:0055089	NA	16	3	0.0274942	0.0175731	0.0576057										R-HSA-4090294	SUMOylation of intracellular receptors	37	4	0.0499482	0.0234197	0.0638384
GO:0050890	NA	51	3	0.0274942	0.0139209	0.0578738										R-HSA-6798695	Neutrophil degranulation	480	26	0.0500539	0.0472398	0.124422
GO:0007193	NA	54	3	0.0274942	0.0193312	0.0576818										R-HSA-6806834	Signaling by MET	80	5	0.0510206	0.0443674	0.28376
GO:0006612	NA	55	3	0.0274942	0.0151279	0.0567384										R-HSA-9035034	RHOF GTPase cycle	42	4	0.0518482	0.0352458	0.228544
GO:0097441	NA	7	3	0.0275617	0.013496	0.0919819										R-HSA-8950505	Gene and protein expression by JAK-STAT signaling after Interleukin-12 stimulation	38	3	0.0526759	0.0297464	0.12065
GO:0043203	NA	8	5	0.0275617	0.0137786	0.0908744										R-HSA-9020591	Interleukin-12 signaling	55	3	0.0526759	0.029842	0.120963
GO:0043627	NA	63	5	0.0280585	0.0167822	0.0721192										R-HSA-2559585	Oncogene Induced Senescence	38	3	0.0542026	0.0249068	0.227645
GO:0106306	NA	73	5	0.0280588	0.0199194	0.0741287										R-HSA-9031628	NGF-stimulated transcription	58	5	0.0542026	0.0485453	0.264025
GO:0106307	NA	73	5	0.0280588	0.0198023	0.0740183										R-HSA-198725	Nuclear Events (kinase and transcription factor activation)	84	7	0.0542026	0.0334142	0.212446
GO:0045666	NA	93	5	0.0281924	0.00965322	0.0640564										R-HSA-3371568	Attenuation phase	14	4	0.0544357	0.0439784	0.168553
GO:0030658	NA	40	4	0.0283551	0.0140744	0.112654										R-HSA-3371571	HSF1-dependent transactivation	24	4	0.0544357	0.0434948	0.170144
GO:0032355	NA	104	6	0.0284274	0.0211048	0.0616987										R-HSA-983695	Antigen activates B Cell Receptor (BCR) leading to generation of second messengers	53	4	0.0545071	0.0401202	0.175677
GO:0043679	NA	57	4	0.0290369	0.0186059	0.0858665										R-HSA-3371556	Cellular response to heat stress	89	10	0.0567752	0.061566	0.184155
GO:0042177	NA	37	3	0.0291675	0.0103834	0.0737173										R-HSA-9013106	RHOC GTPase cycle	74	9	0.0575606	0.0216411	0.116423
GO:0000132	NA	38	3	0.0291675	0.0176634	0.0808529										R-HSA-9013408	RHOG GTPase cycle	74	7	0.0575606	0.0366812	0.183297
GO:1904706	NA	50	4	0.0294073	0.0203938	0.0810605										R-HSA-1226099	Signaling by FGFR in disease	66	4	0.0579046	0.0430951	0.256586
GO:0030199	NA	66	4	0.0295013	0.016665	0.0645355										R-HSA-6783310	Fanconi Anemia Pathway	40	4	0.0606905	0.0513107	0.238008
GO:0005540	NA	26	3	0.0295095	0.0143995	0.0713411										R-HSA-176974	Unwinding of DNA	16	3	0.0630787	0.0381424	0.172821
GO:0045121	NA	259	23	0.0296031	0.0322978	0.0703755										R-HSA-9013026	RHOB GTPase cycle	70	8	0.0631741	0.0354848	0.136279
GO:0051216	NA	55	4	0.0296983	0.0231451	0.0671388										R-HSA-2219528	PI3K/AKT Signaling in Cancer	104	8	0.0650243	0.0563409	0.163421
GO:0005975	NA	139	7	0.029817	0.0293493	0.105114										R-HSA-8856825	Cargo recognition for clathrin-mediated endocytosis	106	6	0.0661837	0.0529075	0.166465
GO:0048589	NA	24	3	0.0298871	0.0199305	0.0705723										R-HSA-606279	Deposition of new CENPA-containing nucleosomes at the centromere	74	9	0.0674272	0.0259465	0.0917675
GO:0007623	NA	62	5	0.0298871	0.0202607	0.0836656										R-HSA-774815	Nucleosome assembly	74	9	0.0674272	0.0257169	0.0919655
GO:0045471	NA	114	9	0.0298871	0.0232273	0.0840054										R-HSA-8875878	MET promotes cell motility	41	4	0.0686067	0.0769336	0.310639
GO:0006284	NA	36	3	0.0301019	0.0119636	0.216438										R-HSA-9013405	RHOD GTPase cycle	54	5	0.0687876	0.0328499	0.324762
GO:0006289	NA	47	3	0.0301019	0.0119545	0.207607										R-HSA-3371453	Regulation of HSF1-mediated heat shock response	69	6	0.0711441	0.0633296	0.278463
GO:0048863	NA	32	3	0.0303696	0.00873709	0.0948259										R-HSA-176187	Activation of ATR in response to replication stress	37	4	0.0730715	0.0753379	0.268605
GO:0034097	NA	52	3	0.0305294	0.0200829	0.0868737										R-HSA-383280	Nuclear Receptor transcription pathway	52	5	0.0760089	0.0262971	0.0867485
GO:0000796	NA	11	3	0.0311454	0.012006	0.0845258										R-HSA-112409	RAF-independent MAPK1/3 activation	23	3	0.0772664	0.0143277	0.091929
GO:0051383	NA	6	4	0.0321833	0.0233185	0.123479										R-HSA-2122947	NOTCH1 Intracellular Domain Regulates Transcription	59	4	0.0792368	0.039287	0.170035
GO:0007517	NA	91	6	0.0321931	0.0168556	0.0787188										R-HSA-5173105	O-linked glycosylation	111	9	0.0807986	0.05196	0.105408
GO:0050808	NA	57	4	0.0322324	0.0263248	0.0895004										R-HSA-9664323	FCGR3A-mediated IL10 synthesis	53	3	0.0824504	0.0398863	0.294615
GO:0003707	NA	22	4	0.0322693	0.0193922	0.0604376										R-HSA-2219530	Constitutive Signaling by Aberrant PI3K in Cancer	78	7	0.0824504	0.06224	0.208016
GO:0032570	NA	33	4	0.032398	0.0220171	0.0888159										R-HSA-6811558	PI5P, PP2A and IER3 Regulate PI3K/AKT Signaling	106	7	0.0824504	0.0611495	0.210685
GO:0043515	NA	9	4	0.0326637	0.0214595	0.0894852										R-HSA-199418	Negative regulation of the PI3K/AKT network	113	7	0.0824504	0.0623136	0.209835
GO:0030331	NA	48	4	0.0331552	0.0210692	0.0865419										R-HSA-6783783	Interleukin-10 signaling	47	3	0.0835937	0.0260444	0.0950455
GO:0017053	NA	58	4	0.0331813	0.0216738	0.0851356										R-HSA-380108	Chemokine receptors bind chemokines	59	3	0.0835937	0.0232286	0.130705
GO:0005528	NA	11	4	0.033467	0.0238853	0.108397										R-HSA-5083635	Defective B3GALTL causes Peters-plus syndrome (PpS)	37	4	0.0842375	0.0509876	0.193326
GO:0061077	NA	35	4	0.033467	0.0253539	0.10682										R-HSA-5173214	O-glycosylation of TSR domain-containing proteins	38	4	0.0842375	0.0502096	0.195349
GO:0031072	NA	73	8	0.0335585	0.030341	0.107394										R-HSA-445355	Smooth Muscle Contraction	46	3	0.0861291	0.0486605	0.201728
GO:0071392	NA	41	6	0.033563	0.0188574	0.0816002										R-HSA-6796648	TP53 Regulates Transcription of DNA Repair Genes	65	5	0.0912791	0.0432325	0.304229
GO:0031115	NA	13	6	0.0335922	0.0309039	0.110904										R-HSA-187577	SCF(Skp2)-mediated degradation of p27/p21	60	4	0.0959834	0.0372912	0.267596
GO:0021954	NA	18	4	0.0338542	0.0237396	0.100822										R-HSA-3928663	EPHA-mediated growth cone collapse	50	3	0.0974143	0.0725027	0.295574
GO:0001933	NA	80	4	0.0339501	0.0237528	0.0838403										R-HSA-2173796	SMAD2/SMAD3:SMAD4 heterotrimer regulates transcription	38	4	0.113977	0.0715496	0.264888
GO:0032526	NA	46	4	0.0343543	0.021889	0.110427										R-HSA-2173793	Transcriptional activity of SMAD2/SMAD3:SMAD4 heterotrimer	58	4	0.113977	0.0753546	0.264728
GO:0019915	NA	27	3	0.0349089	0.0151714	0.125003										R-HSA-977444	GABA B receptor activation	56	3	0.124674	0.0494925	0.279042
GO:0010875	NA	29	3	0.0349089	0.0186098	0.123268										R-HSA-991365	Activation of GABAB receptors	56	3	0.124674	0.0488247	0.275656
GO:0001937	NA	40	3	0.0349089	0.0172783	0.123674										R-HSA-109704	PI3K Cascade	46	3	0.136002	0.0655451	0.410962
GO:0007595	NA	46	3	0.0349089	0.0125117	0.125246										R-HSA-112399	IRS-mediated signalling	54	3	0.136002	0.0650002	0.410871
GO:0043407	NA	48	5	0.0349089	0.018498	0.12523										R-HSA-2428928	IRS-related events triggered by IGF1R	58	3	0.136002	0.0648476	0.409238
GO:0051480	NA	48	3	0.0349089	0.0156054	0.109989										R-HSA-2428924	IGF1R signaling cascade	60	3	0.136002	0.0692262	0.410695
GO:0007519	NA	50	3	0.0349089	0.0192725	0.124845										R-HSA-2644602	Signaling by NOTCH1 PEST Domain Mutants in Cancer	58	3	0.13996	0.0551804	0.315946
GO:0097190	NA	60	3	0.0349089	0.0215739	0.124774										R-HSA-2644603	Signaling by NOTCH1 in Cancer	58	3	0.13996	0.0531437	0.317564
GO:0005901	NA	88	5	0.0349089	0.0269039	0.0953157										R-HSA-2644606	Constitutive Signaling by NOTCH1 PEST Domain Mutants	58	3	0.13996	0.0569307	0.317342
GO:0051117	NA	96	5	0.0349089	0.0229327	0.0852417										R-HSA-2894858	Signaling by NOTCH1 HD+PEST Domain Mutants in Cancer	58	3	0.13996	0.0586103	0.318888
GO:0001666	NA	176	11	0.0349089	0.0307547	0.102261										R-HSA-2894862	Constitutive Signaling by NOTCH1 HD+PEST Domain Mutants	58	3	0.13996	0.0557838	0.317795
GO:0043392	NA	32	4	0.0355297	0.0148539	0.0650369										R-HSA-977068	Termination of O-glycan biosynthesis	24	3	0.149916	0.0623918	0.310336
GO:0031623	NA	46	4	0.0358147	0.0260009	0.0950535										R-HSA-9694548	Maturation of spike protein	31	3	0.149916	0.0510931	0.314074
GO:0032092	NA	71	4	0.0358147	0.0231941	0.101251										R-HSA-4085001	Sialic acid metabolism	33	4	0.153101	0.0904111	0.372773
GO:0040008	NA	60	3	0.0359712	0.0156081	0.170917										R-HSA-446219	Synthesis of substrates in N-glycan biosythesis	63	4	0.153101	0.0898865	0.36737
GO:0048661	NA	61	10	0.0363121	0.0295996	0.0878661										R-HSA-446193	Biosynthesis of the N-glycan precursor (dolichol lipid-linked oligosaccharide, LLO) and transfer to a nascent protein	79	4	0.153101	0.0915752	0.369423
GO:0014070	NA	47	4	0.0363185	0.0201543	0.0980974										R-HSA-1362277	Transcription of E2F targets under negative control by DREAM complex	31	3	0.160935	0.0711429	0.322357
GO:0030148	NA	57	3	0.0364466	0.0239761	0.150747										R-HSA-69202	Cyclin E associated events during G1/S transition	83	6	0.173604	0.088752	0.381753
GO:0006974	NA	283	15	0.0364466	0.0410419	0.106999										R-HSA-69656	Cyclin A:Cdk2-associated events at S phase entry	85	6	0.173604	0.0912761	0.374191
GO:0090102	NA	32	4	0.0365519	0.0168379	0.1203										R-HSA-69231	Cyclin D associated events in G1	47	5	0.186274	0.0880369	0.518782
GO:0032870	NA	30	3	0.0367206	0.0153229	0.0934095										R-HSA-69236	G1 Phase	47	5	0.186274	0.0815191	0.514941
GO:0015026	NA	43	3	0.0367206	0.0176419	0.0936536										R-HSA-5626467	RHO GTPases activate IQGAPs	32	4	0.407502	0.182027	1.68469
GO:0008277	NA	46	3	0.0367206	0.0161066	0.0937939										R-HSA-437239	Recycling pathway of L1	80	4	0.407502	0.176433	1.70319
GO:0071300	NA	67	8	0.0370441	0.0291982	0.0820601										R-HSA-9619483	Activation of AMPK downstream of NMDARs	29	4	0.41517	0.185499	1.70798
GO:1902230	NA	15	3	0.037178	0.0279263	0.135732										R-HSA-5365859	RA biosynthesis pathway	22	3	0.422805	0.129861	2.22656
GO:1990869	NA	17	3	0.037178	0.017017	0.130242										R-HSA-5362517	Signaling by Retinoic Acid	43	3	0.422805	0.149746	2.22058
GO:0051321	NA	69	7	0.0373822	0.0223674	0.128376										R-HSA-190840	Microtubule-dependent trafficking of connexons from Golgi to the plasma membrane	18	3	0.790194	0.281271	3.35007
GO:0006281	NA	249	17	0.0373822	0.0324583	0.117604										R-HSA-190872	Transport of connexons to the plasma membrane	19	3	0.790194	0.316519	3.35991
GO:0030176	NA	156	8	0.0376977	0.0383699	0.15926										R-HSA-389977	Post-chaperonin tubulin folding pathway	22	3	0.790194	0.307085	3.35449
GO:0071375	NA	19	4	0.03778	0.0283919	0.113212										R-HSA-389960	Formation of tubulin folding intermediates by CCT/TriC	25	3	0.790194	0.299771	3.35288
GO:0043434	NA	50	6	0.0380499	0.026096	0.0869556										R-HSA-9668328	Sealing of the nuclear envelope (NE) by ESCRT-III	31	3	0.790194	0.309816	3.33521
GO:0048662	NA	38	6	0.0380583	0.0308249	0.0970458										R-HSA-389958	Cooperation of Prefoldin and TriC/CCT in actin and tubulin folding	32	3	0.790194	0.293791	3.33668
GO:0006260	NA	102	12	0.0383007	0.039262	0.110261										R-HSA-9609736	Assembly and cell surface presentation of NMDA receptors	47	3	0.790194	0.305168	3.36085
GO:0019901	NA	518	28	0.0383942	0.0354236	0.0811627										R-HSA-6811436	COPI-independent Golgi-to-ER retrograde traffic	51	3	0.790194	0.296416	3.33682
GO:0001764	NA	110	6	0.0386017	0.022183	0.093011										R-HSA-190861	Gap junction assembly	56	3	0.790194	0.313517	3.33291
GO:0031175	NA	135	9	0.0389218	0.0299283	0.0913998										R-HSA-8955332	Carboxyterminal post-translational modifications of tubulin	59	3	0.790194	0.314334	3.35565
GO:0010369	NA	14	3	0.0389824	0.0149493	0.0886363										R-HSA-190828	Gap junction trafficking	67	4	2.20813	1.75541	4.45301
GO:0006275	NA	23	3	0.0389824	0.0161728	0.129969										R-HSA-157858	Gap junction trafficking and regulation	70	4	2.20813	1.68397	4.3861
GO:0010975	NA	34	3	0.0390716	0.0249424	0.087285
GO:0008283	NA	132	7	0.0393689	0.0257029	0.114327
GO:0009791	NA	63	6	0.0394967	0.0275055	0.108251
GO:0031111	NA	2	3	0.0396228	0.0271535	0.161719
GO:0032767	NA	5	3	0.0396228	0.0254058	0.160424
GO:0006825	NA	15	3	0.0396228	0.0259387	0.162231
GO:0030674	NA	102	6	0.0398847	0.0345547	0.10414
GO:0060087	NA	7	3	0.0400254	0.0245319	0.222336
GO:0016358	NA	41	3	0.0400254	0.0316794	0.213659
GO:0048699	NA	8	3	0.0401467	0.0183303	0.0895919
GO:0031113	NA	12	3	0.0401467	0.0283735	0.129551
GO:1990090	NA	41	3	0.0401467	0.015947	0.128424
GO:0070507	NA	42	3	0.0401467	0.0293809	0.131849
GO:0000226	NA	142	11	0.0401467	0.0303555	0.0888548
GO:0046777	NA	194	10	0.0403025	0.0323626	0.134998
GO:0015698	NA	32	3	0.0403751	0.0160566	0.149272
GO:0090575	NA	78	4	0.0403831	0.0255988	0.108166
GO:0060236	NA	20	4	0.0404123	0.0119095	0.0512225
GO:0019899	NA	374	21	0.0405882	0.03538	0.0873922
GO:0030518	NA	13	3	0.0406511	0.0214056	0.0849935
GO:0045742	NA	25	3	0.0406511	0.0276531	0.126457
GO:2000353	NA	26	3	0.0406511	0.0176054	0.124315
GO:1903078	NA	59	3	0.0406511	0.0246726	0.125603
GO:0051726	NA	256	21	0.0406511	0.034286	0.0839419
GO:0010629	NA	300	22	0.0406634	0.0307817	0.0690749
GO:0030097	NA	56	3	0.0406757	0.0314822	0.192588
GO:0030666	NA	71	4	0.0407352	0.0285901	0.119841
GO:0006909	NA	70	4	0.0412276	0.0252134	0.152599
GO:0007095	NA	39	9	0.0412361	0.0266411	0.0944504
GO:0005815	NA	103	8	0.0414185	0.0317695	0.134222
GO:0030315	NA	44	3	0.0414878	0.0252705	0.0874719
GO:0005694	NA	204	14	0.0416371	0.0429662	0.118056
GO:0042470	NA	109	7	0.041839	0.0169607	0.109178
GO:0010951	NA	158	9	0.041839	0.0393074	0.107662
GO:0007093	NA	8	3	0.0422487	0.0174387	0.111931
GO:0045741	NA	19	4	0.0427416	0.0346024	0.105217
GO:0005154	NA	38	4	0.0427416	0.0333374	0.104534
GO:0005543	NA	119	6	0.043007	0.0304978	0.118278
GO:0006457	NA	169	10	0.0432694	0.0362009	0.143972
GO:0031092	NA	18	3	0.0435899	0.0208475	0.113923
GO:0030512	NA	94	7	0.0435899	0.0330614	0.123412
GO:0045010	NA	12	3	0.043595	0.0299326	0.114995
GO:0051894	NA	28	3	0.043595	0.0320846	0.187819
GO:0048705	NA	29	5	0.043595	0.0453623	0.163332
GO:0017124	NA	138	7	0.043595	0.032561	0.104063
GO:0032091	NA	76	6	0.0441395	0.0316004	0.170245
GO:0008146	NA	50	3	0.0441989	0.0221925	0.153113
GO:0031465	NA	6	3	0.0442918	0.0214922	0.13164
GO:0080008	NA	45	3	0.0442918	0.0215559	0.130155
GO:0007129	NA	34	3	0.0443019	0.0176746	0.0974842
GO:0048146	NA	48	7	0.0444127	0.0283637	0.112716
GO:0010976	NA	129	10	0.0446355	0.0382555	0.123932
GO:0005741	NA	219	11	0.0449206	0.0301049	0.0849993
GO:0044344	NA	32	3	0.0451241	0.0264754	0.232088
GO:0006919	NA	86	6	0.0451493	0.0475186	0.137084
GO:0043280	NA	58	4	0.0454015	0.0297572	0.120455
GO:0062023	NA	468	24	0.0457506	0.045659	0.097574
GO:0050852	NA	108	6	0.0461127	0.0357222	0.17225
GO:0044295	NA	30	6	0.0463225	0.0389904	0.122593
GO:0030669	NA	70	5	0.0465615	0.0327515	0.131039
GO:0032212	NA	39	4	0.0467375	0.0286715	0.120337
GO:1901216	NA	42	4	0.0467585	0.0385208	0.180452
GO:0010971	NA	27	4	0.0469941	0.0282837	0.127773
GO:0060041	NA	58	8	0.0470332	0.037185	0.125521
GO:0042383	NA	112	6	0.0470819	0.0422897	0.112785
GO:0007173	NA	60	5	0.0475982	0.0424965	0.145274
GO:0009312	NA	32	3	0.0481084	0.0297224	0.208504
GO:0035578	NA	92	8	0.0484084	0.042275	0.133666
GO:0140297	NA	106	8	0.0491815	0.0349147	0.131466
GO:0051085	NA	37	4	0.0493655	0.0206018	0.196109
GO:0045931	NA	31	3	0.0501518	0.0203873	0.0902891
GO:0045930	NA	39	3	0.0501518	0.0259536	0.136376
GO:2001244	NA	39	3	0.0501518	0.0298056	0.135924
GO:0010942	NA	42	5	0.0501518	0.0216646	0.123065
GO:0050680	NA	61	5	0.0501518	0.0305221	0.138531
GO:0050918	NA	48	3	0.0506112	0.0270913	0.176352
GO:0030865	NA	19	3	0.0507128	0.0170369	0.185127
GO:0007163	NA	51	3	0.0507128	0.0183294	0.184317
GO:0010997	NA	9	3	0.050762	0.0273358	0.200725
GO:0016791	NA	46	3	0.0510206	0.0196049	0.09166
GO:0043621	NA	63	4	0.0511896	0.0331981	0.133761
GO:0048265	NA	16	3	0.0518065	0.0209121	0.0921912
GO:0044297	NA	79	5	0.0518065	0.0341393	0.136692
GO:0007565	NA	90	7	0.0518065	0.042263	0.194772
GO:0031225	NA	100	5	0.0522274	0.0332154	0.170953
GO:1905599	NA	5	3	0.0526759	0.0276298	0.120219
GO:0001765	NA	6	3	0.0526759	0.03162	0.120232
GO:0002020	NA	113	7	0.0526759	0.0471271	0.135023
GO:0001525	NA	240	13	0.0526759	0.0483069	0.129411
GO:0009611	NA	65	6	0.0531693	0.0324764	0.301052
GO:0016363	NA	114	8	0.0532975	0.0233197	0.0691261
GO:0033137	NA	28	3	0.0533702	0.044548	0.3345
GO:0043507	NA	47	3	0.0533702	0.0443031	0.332459
GO:0140416	NA	25	3	0.0542026	0.0458358	0.265713
GO:0007049	NA	296	22	0.0544311	0.0567084	0.125394
GO:0048156	NA	54	6	0.0544357	0.0470805	0.153126
GO:0010977	NA	66	6	0.0544357	0.0501005	0.170403
GO:0090090	NA	193	10	0.0546382	0.0523725	0.196281
GO:0098797	NA	12	3	0.0559062	0.0216885	0.0936521
GO:0019933	NA	37	3	0.0559062	0.0327078	0.178243
GO:0030336	NA	157	9	0.0559062	0.0398365	0.178928
GO:0030036	NA	176	11	0.0559062	0.0537753	0.187355
GO:0043409	NA	49	4	0.0560877	0.0294076	0.098629
GO:0140658	NA	32	4	0.0564011	0.048302	0.324427
GO:0050868	NA	21	4	0.0566168	0.0565974	0.32875
GO:0070888	NA	54	4	0.0574225	0.0338794	0.138602
GO:0043198	NA	36	5	0.0575606	0.0466331	0.184037
GO:0030041	NA	39	3	0.0575606	0.0293432	0.186895
GO:0030335	NA	270	23	0.0575606	0.050196	0.115986
GO:1904813	NA	124	7	0.057642	0.0319845	0.256358
GO:0051592	NA	56	4	0.0578538	0.0438558	0.195754
GO:0005496	NA	31	4	0.05833	0.0309296	0.0994422
GO:0030855	NA	70	7	0.0595225	0.0298341	0.149672
GO:0007219	NA	115	6	0.0604361	0.0375122	0.146716
GO:0050919	NA	41	4	0.0605366	0.0329397	0.181933
GO:0061436	NA	28	3	0.061221	0.0218017	0.265596
GO:0006325	NA	121	8	0.0619316	0.0399782	0.100422
GO:0000987	NA	60	5	0.061977	0.0449075	0.28111
GO:0060749	NA	15	4	0.0623639	0.0388155	0.150213
GO:0045668	NA	52	8	0.0623639	0.0432526	0.150166
GO:0036297	NA	41	4	0.0624106	0.0448511	0.210178
GO:0032956	NA	82	6	0.0624564	0.03867	0.269872
GO:0042130	NA	44	3	0.0626223	0.0603195	0.533984
GO:0043518	NA	16	4	0.0627826	0.0445812	0.157725
GO:0071162	NA	10	3	0.0630787	0.0371119	0.173165
GO:0004879	NA	81	6	0.0630803	0.0334981	0.101257
GO:0003779	NA	286	18	0.0631978	0.0720919	0.175966
GO:2000811	NA	18	3	0.0633007	0.0392043	0.183442
GO:0035577	NA	59	5	0.0633007	0.0502995	0.226529
GO:0006986	NA	53	6	0.0638573	0.0358923	0.213385
GO:0008201	NA	177	10	0.0653458	0.0542575	0.136208
GO:0033574	NA	33	4	0.0654752	0.0439724	0.202074
GO:0070373	NA	83	8	0.0665863	0.0547126	0.146159
GO:1901215	NA	58	4	0.067448	0.0623888	0.248014
GO:1904724	NA	55	6	0.0675079	0.0770716	0.305937
GO:0071944	NA	55	4	0.0679933	0.0390778	0.138215
GO:0008092	NA	49	5	0.068211	0.0458555	0.215861
GO:0010467	NA	42	4	0.0721395	0.047363	0.189581
GO:0051384	NA	62	5	0.0724026	0.0362886	0.0968191
GO:0031032	NA	36	3	0.0736993	0.0195916	0.0919249
GO:0007156	NA	177	11	0.0741979	0.0390657	0.0921675
GO:0045785	NA	52	3	0.0742001	0.0403147	0.39374
GO:0005938	NA	158	13	0.0742001	0.0824118	0.226907
GO:0051276	NA	13	3	0.0743459	0.0179404	0.0927539
GO:0010718	NA	54	3	0.07494	0.0348347	0.110597
GO:0050678	NA	12	3	0.0760089	0.0252671	0.0877863
GO:0001223	NA	33	5	0.0760089	0.0218833	0.0788509
GO:0048813	NA	39	4	0.0783241	0.0436075	0.165396
GO:0005604	NA	100	7	0.0800805	0.0549746	0.183435
GO:0010596	NA	25	3	0.0807986	0.030055	0.190734
GO:0016529	NA	46	3	0.0807986	0.0527212	0.301985
GO:0034605	NA	54	5	0.0807986	0.0422998	0.288658
GO:0001965	NA	26	3	0.0812547	0.0163451	0.0940478
GO:0007275	NA	219	14	0.0817616	0.0603886	0.147286
GO:0045600	NA	51	6	0.081866	0.0477708	0.374392
GO:0090314	NA	34	3	0.0824504	0.0348743	0.293377
GO:0043014	NA	44	3	0.0824504	0.0374747	0.297012
GO:0042542	NA	53	5	0.0824504	0.0415167	0.210835
GO:0097110	NA	68	5	0.0824504	0.0502146	0.288628
GO:0004714	NA	134	11	0.0824504	0.0522769	0.201317
GO:0018108	NA	141	11	0.0824504	0.0489578	0.208972
GO:0051897	NA	130	12	0.0832427	0.0772663	0.257234
GO:0001786	NA	63	4	0.0834639	0.066963	0.244712
GO:0045236	NA	16	3	0.0835937	0.0250955	0.130923
GO:0071466	NA	66	4	0.0838454	0.0426169	0.16897
GO:0005814	NA	179	11	0.0840573	0.0517705	0.364095
GO:0034976	NA	89	5	0.0842847	0.0810371	0.329755
GO:0003678	NA	61	4	0.0846791	0.0865178	0.454702
GO:0050770	NA	21	3	0.0856867	0.022856	0.0953691
GO:0001657	NA	33	3	0.0856867	0.0225424	0.0953188
GO:0030155	NA	52	5	0.0856867	0.0242742	0.0949044
GO:0007169	NA	140	11	0.0856867	0.0707613	0.250901
GO:0007411	NA	188	15	0.0856867	0.0526355	0.205983
GO:0051591	NA	42	3	0.085806	0.0444139	0.220846
GO:0046790	NA	12	3	0.0861291	0.0583412	0.232716
GO:0098641	NA	18	3	0.0861291	0.0497733	0.216715
GO:0098609	NA	166	11	0.0861291	0.0571354	0.181463
GO:0035987	NA	29	3	0.0861928	0.0402889	0.298362
GO:0035580	NA	62	6	0.086918	0.0816308	0.307522
GO:0005884	NA	97	6	0.0915672	0.0732553	0.265805
GO:0070371	NA	34	5	0.0918596	0.0333625	0.316851
GO:0071364	NA	49	5	0.0918596	0.0599364	0.264728
GO:0071560	NA	59	5	0.0918596	0.0907517	0.579764
GO:0005912	NA	186	12	0.0923795	0.0679274	0.202407
GO:0090734	NA	27	4	0.0958694	0.0602046	0.223992
GO:0033629	NA	10	3	0.0960557	0.0528339	0.254653
GO:0045667	NA	13	3	0.0960557	0.0469405	0.26031
GO:0010839	NA	15	3	0.0960557	0.0553942	0.259887
GO:0003180	NA	37	3	0.0960557	0.0461897	0.260777
GO:0042026	NA	28	3	0.0979862	0.0373075	0.392703
GO:0034620	NA	31	3	0.0979862	0.0401711	0.392873
GO:0051787	NA	35	3	0.0979862	0.0381938	0.389726
GO:0044183	NA	47	3	0.0979862	0.0374598	0.390799
GO:0003148	NA	24	3	0.102703	0.0342797	0.331509
GO:0099055	NA	45	3	0.102703	0.0396282	0.328287
GO:0001938	NA	77	5	0.102703	0.0760266	0.329772
GO:1990830	NA	94	5	0.102703	0.0707932	0.329321
GO:0034644	NA	54	6	0.102928	0.0612682	0.204363
GO:1903827	NA	15	3	0.107384	0.0560604	0.290173
GO:0000723	NA	49	4	0.108188	0.0696412	0.345506
GO:0006879	NA	61	4	0.109288	0.0712741	0.269427
GO:0019896	NA	11	3	0.120291	0.0628906	0.502372
GO:0000792	NA	44	3	0.141587	0.0613288	0.329447
GO:0005518	NA	71	4	0.145919	0.0877734	0.587362
GO:0016266	NA	45	3	0.149916	0.0819108	0.356947
GO:0071526	NA	39	4	0.154932	0.0540577	0.465547
GO:0007162	NA	51	4	0.185414	0.102399	0.546781
GO:0030175	NA	77	6	0.186859	0.0951113	0.600235
GO:0033674	NA	74	6	0.201749	0.108152	0.641235
GO:0061098	NA	41	3	0.223235	0.0877934	0.697026
GO:0030282	NA	47	3	0.239611	0.101441	1.06069
GO:0098686	NA	33	4	0.268528	0.147706	2.4233
GO:0000791	NA	38	3	0.271997	0.174355	0.761954
GO:0001837	NA	50	4	0.315751	0.234044	2.04783
GO:0099056	NA	54	3	0.317811	0.111117	1.0999
GO:0050679	NA	64	4	0.348191	0.260896	2.07814
GO:0042552	NA	48	3	0.38758	0.136666	1.49791
GO:0007157	NA	51	3	0.496405	0.232287	4.75044
GO:0060174	NA	11	3	0.535446	0.296472	3.90544
GO:0002053	NA	20	3	0.535446	0.304587	3.92631
GO:0043567	NA	9	4	0.74561	0.526658	1.57269
GO:0031995	NA	11	4	0.74561	0.520931	1.57995
GO:0031994	NA	18	4	0.74561	0.525639	1.57575
GO:0048286	NA	33	6	0.771459	0.575553	1.63382
GO:0001968	NA	31	4	0.773854	0.579929	1.65707
GO:0051082	NA	148	8	0.990058	0.804256	5.11189
GO:0016942	NA	3	3	1.46691	1.00663	3.12498
GO:0042567	NA	5	3	1.46691	1.01338	3.11076
GO:0060056	NA	6	3	1.46691	1.01605	3.10681
GO:0043569	NA	8	3	1.46691	1.01507	3.10535
GO:0044342	NA	8	3	1.46691	1.0099	3.11834
GO:0043568	NA	12	3	1.46691	1.00099	3.13214
GO:0014912	NA	14	3	1.46691	1.00402	3.1213
GO:0071407	NA	49	3	1.46691	1.01484	3.1141
GO:0017148	NA	90	5	1.46691	1.00263	3.11153
GO:0030511	NA	35	4	1.85343	1.37298	3.23432
GO:0050839	NA	74	4	2.72366	2.39823	6.13117
GO:0031069	NA	29	4	2.89559	2.30319	4.72552
GO:0031116	NA	33	4	3.15064	2.2319	5.42979
GO:0071320	NA	59	4	3.22526	2.58157	5.6403
GO:0030177	NA	46	3	4.32426	3.13444	7.20366
GO:0044782	NA	27	3	5.28123	3.73216	9.21279
GO:1905098	NA	4	3	6.01409	4.14768	11.5096
GO:0015485	NA	70	4	6.31198	5.1468	10.6192
GO:0050873	NA	31	3	7.18139	4.72252	11.1301

## Sheet: BPAP
Gene BMC gene set analysis; n = number of genes in gene set; nBMD = number of genes with BMDs. Median gene set BMD And boostrapped confidence intervals shown.
GO								KEGG								Reactome
ID	Description	n	nBMD	Median.BMD	Lower.limit	Upper.limit		ID	Description	n	nBMD	Median.BMD	Lower.limit	Upper.limit		ID	Description	n	nBMD	Median.BMD	Lower.limit	Upper.limit
GO:0071385	NA	25	3	0.132969	0.0736248	0.488273		hsa04350	NA	94	5	0.388011	0.192358	0.47167		R-HSA-425397	Transport of vitamins, nucleosides, and related molecules	44	3	0.277587	0.20008	0.623567
GO:0071320	NA	59	3	0.132969	0.0890955	0.490253		hsa04540	NA	88	7	0.631896	0.638279	1.56937		R-HSA-9013406	RHOQ GTPase cycle	59	3	0.311383	0.241412	0.484884
GO:0030658	NA	40	3	0.217617	0.16006	0.76862		hsa03430	NA	23	3	0.706919	0.701364	4.05364		R-HSA-4419969	Depolymerisation of the Nuclear Lamina	15	3	0.319145	0.245679	0.497118
GO:0060612	NA	29	3	0.230075	0.176818	0.662981		hsa03410	NA	33	3	0.706919	0.677487	5.71145		R-HSA-6804114	TP53 Regulates Transcription of Genes Involved in G2 Cell Cycle Arrest	18	3	0.345983	0.277257	0.691799
GO:0048678	NA	34	3	0.277587	0.185981	0.461768		hsa03420	NA	47	3	0.706919	0.700781	4.08046		R-HSA-2980767	NA	7	3	0.443826	0.336763	0.83627
GO:0055088	NA	48	4	0.316252	0.302863	0.869496		hsa04380	NA	128	9	0.730402	0.675142	2.08444		R-HSA-162658	Golgi Cisternae Pericentriolar Stack Reorganization	19	3	0.443826	0.332779	0.836642
GO:0070371	NA	34	3	0.319145	0.271199	0.496584		hsa04330	NA	59	4	1.15081	0.923417	1.88283		R-HSA-176412	Phosphorylation of the APC/C	20	3	0.443826	0.338668	0.830814
GO:0045120	NA	4	3	0.354178	0.280485	0.721124		hsa00053	NA	30	4	1.22012	0.935787	2.43204		R-HSA-68884	Mitotic Telophase/Cytokinesis	13	4	0.458433	0.410278	0.82018
GO:0010389	NA	10	3	0.354178	0.282268	0.723906		hsa00040	NA	35	4	1.22012	0.941229	2.40651		R-HSA-9031628	NGF-stimulated transcription	58	4	0.464197	0.314222	0.83758
GO:0051091	NA	127	7	0.363802	0.223571	0.87199		hsa00860	NA	43	6	1.22012	0.939206	2.43165		R-HSA-8948216	Collagen chain trimerization	44	3	0.502931	0.346414	1.03394
GO:0030217	NA	38	3	0.367066	0.14645	0.474727		hsa00140	NA	61	4	1.22012	0.97335	2.44549		R-HSA-380259	Loss of Nlp from mitotic centrosomes	70	6	0.527966	0.514323	1.34057
GO:0090398	NA	41	3	0.391835	0.110736	0.481713		hsa00830	NA	68	4	1.22012	0.948094	2.39802		R-HSA-380284	Loss of proteins required for interphase microtubule organization from the centrosome	70	6	0.527966	0.51473	1.34508
GO:0045600	NA	51	3	0.391835	0.181919	0.476149		hsa05204	NA	69	4	1.22012	0.953484	2.42117		R-HSA-8854518	AURKA Activation by TPX2	73	8	0.527966	0.458341	1.01611
GO:0045740	NA	31	3	0.398722	0.282825	0.691543		hsa00982	NA	72	4	1.22012	0.954295	2.43972		R-HSA-380270	Recruitment of mitotic centrosome proteins and complexes	82	6	0.527966	0.513813	1.35417
GO:0032869	NA	109	6	0.407118	0.299323	1.14284		hsa00980	NA	78	4	1.22012	0.960099	2.43721		R-HSA-380287	Centrosome maturation	82	6	0.527966	0.510824	1.34349
GO:0019894	NA	46	3	0.411669	0.213217	1.07748		hsa03440	NA	41	4	1.30291	1.0738	2.2631		R-HSA-2565942	Regulation of PLK1 Activity at G2/M Transition	88	8	0.527966	0.524308	1.32849
GO:0007566	NA	37	3	0.411773	0.298974	0.745281		hsa04915	NA	138	16	1.42764	1.21591	2.01097		R-HSA-5620912	Anchoring of the basal body to the plasma membrane	98	6	0.527966	0.510746	1.36959
GO:0030514	NA	66	4	0.415712	0.338384	0.901863		hsa04115	NA	73	9	1.43509	1.35479	2.02995		R-HSA-198725	Nuclear Events (kinase and transcription factor activation)	84	5	0.536558	0.387251	0.920446
GO:0045171	NA	77	6	0.430901	0.331079	0.84853		hsa04971	NA	76	4	1.52733	1.31903	2.2795		R-HSA-389957	Prefoldin mediated transfer of substrate to CCT/TriC	28	3	0.612106	0.380412	1.54494
GO:0030855	NA	70	5	0.443413	0.306437	1.08834		hsa04912	NA	93	5	1.57876	1.20861	2.83432		R-HSA-437239	Recycling pathway of L1	80	5	0.612106	0.468866	1.44006
GO:1900182	NA	33	3	0.443826	0.335494	0.832252		hsa04914	NA	102	10	1.59718	1.33261	2.19829		R-HSA-190840	Microtubule-dependent trafficking of connexons from Golgi to the plasma membrane	18	4	0.622001	0.581428	1.52263
GO:0001578	NA	41	5	0.450133	0.367806	0.834616		hsa05166	NA	222	12	1.67567	1.56418	2.343		R-HSA-190872	Transport of connexons to the plasma membrane	19	4	0.622001	0.576455	1.52725
GO:0045668	NA	52	6	0.463609	0.406303	0.985948		hsa05212	NA	76	4	1.68505	1.43221	3.26215		R-HSA-389977	Post-chaperonin tubulin folding pathway	22	4	0.622001	0.546381	1.50905
GO:0003727	NA	51	3	0.480117	0.139791	1.53869		hsa00240	NA	58	5	1.69644	1.28784	2.57676		R-HSA-389960	Formation of tubulin folding intermediates by CCT/TriC	25	4	0.622001	0.584307	1.50975
GO:1902894	NA	17	3	0.483805	0.382322	1.10953		hsa04110	NA	126	18	1.70799	1.69408	2.42219		R-HSA-9668328	Sealing of the nuclear envelope (NE) by ESCRT-III	31	4	0.622001	0.600099	1.52413
GO:0043425	NA	25	3	0.483805	0.314301	0.881664		hsa00983	NA	80	8	1.72946	1.39327	2.71217		R-HSA-389958	Cooperation of Prefoldin and TriC/CCT in actin and tubulin folding	32	4	0.622001	0.594957	1.51039
GO:0004708	NA	24	3	0.499793	0.314404	1.0677		hsa04114	NA	131	17	1.75926	1.60234	2.60112		R-HSA-5626467	RHO GTPases activate IQGAPs	32	6	0.622001	0.592481	1.52299
GO:0034451	NA	118	8	0.509738	0.521873	0.984934		hsa04976	NA	89	6	1.77031	1.41887	2.56774		R-HSA-6811436	COPI-independent Golgi-to-ER retrograde traffic	51	4	0.622001	0.577382	1.52251
GO:0000226	NA	142	8	0.527807	0.383372	1.2239		hsa04218	NA	156	13	1.84806	1.61343	2.76697		R-HSA-190861	Gap junction assembly	56	4	0.622001	0.586134	1.49856
GO:0071897	NA	29	4	0.530548	0.571358	3.27566		hsa05120	NA	70	5	1.91691	1.47648	2.84107		R-HSA-8955332	Carboxyterminal post-translational modifications of tubulin	59	4	0.622001	0.558147	1.50347
GO:0032940	NA	10	3	0.53058	0.3531	1.2925		hsa05323	NA	93	5	1.9238	1.67407	3.04622		R-HSA-190828	Gap junction trafficking	67	4	0.622001	0.581994	1.50008
GO:0030593	NA	89	5	0.534631	0.283571	1.65883		hsa04145	NA	152	9	1.9238	1.47547	3.00744		R-HSA-157858	Gap junction trafficking and regulation	70	4	0.622001	0.577443	1.5112
GO:0140416	NA	25	3	0.536558	0.31112	1.43201		hsa05340	NA	38	3	1.92842	1.18887	4.0145		R-HSA-380320	Recruitment of NuMA to mitotic centrosomes	94	8	0.622001	0.645853	1.52068
GO:0000281	NA	59	10	0.544523	0.608181	1.36959		hsa04662	NA	82	5	1.92842	1.1955	3.93767		R-HSA-9619483	Activation of AMPK downstream of NMDARs	29	5	0.631896	0.647245	1.7066
GO:0051574	NA	7	3	0.549516	0.387317	1.21974		hsa03460	NA	54	7	2.02799	1.88668	3.19673		R-HSA-3371497	HSP90 chaperone cycle for steroid hormone receptors (SHR) in the presence of ligand	55	7	0.631896	0.629017	1.68883
GO:0002162	NA	13	3	0.554898	0.363869	1.25177		hsa04064	NA	104	8	2.17505	1.89055	3.2964		R-HSA-5620924	Intraflagellar transport	71	5	0.631896	0.682258	1.69973
GO:1903078	NA	59	3	0.554898	0.342078	1.25936		hsa02010	NA	45	3	2.18106	1.58679	3.7236		R-HSA-8852276	The role of GTSE1 in G2/M progression after G2 checkpoint	77	9	0.631896	0.729994	1.61325
GO:0009725	NA	42	3	0.582378	0.372124	1.42786		hsa04668	NA	112	6	2.29224	1.78021	3.63063		R-HSA-2995410	Nuclear Envelope (NE) Reassembly	94	9	0.631896	0.67664	1.60006
GO:0031528	NA	28	4	0.589294	0.510682	1.41324		hsa05416	NA	60	4	2.3102	1.8932	4.02125		R-HSA-2559585	Oncogene Induced Senescence	38	3	0.656527	0.475017	1.96513
GO:0050769	NA	33	3	0.599295	0.451118	0.914597		hsa04657	NA	94	6	2.31569	1.85488	4.00486		R-HSA-9012852	Signaling by NOTCH3	70	4	0.661312	0.455914	1.11649
GO:0045787	NA	34	3	0.599295	0.437559	0.933973		hsa05164	NA	171	11	2.40158	2.06619	3.98586		R-HSA-112409	RAF-independent MAPK1/3 activation	23	3	0.663385	0.380919	2.02241
GO:0048469	NA	35	3	0.599295	0.449096	1.09058		hsa03030	NA	36	5	2.41782	2.05179	6.67475		R-HSA-425393	Transport of inorganic cations/anions and amino acids/oligopeptides	108	6	0.699242	0.727754	1.95598
GO:0048666	NA	55	3	0.599295	0.415854	0.918181		hsa01040	NA	27	4	2.43594	2.12089	4.04587		R-HSA-5358565	Mismatch repair (MMR) directed by MSH2:MSH6 (MutSalpha)	14	3	0.706919	0.643234	4.06951
GO:0021987	NA	68	5	0.599295	0.436636	0.94315		hsa00062	NA	27	3	2.46152	2.12303	4.51563		R-HSA-5358606	Mismatch repair (MMR) directed by MSH2:MSH3 (MutSbeta)	19	3	0.706919	0.676936	4.07913
GO:0071300	NA	67	4	0.607621	0.608016	1.49669		hsa04210	NA	136	10	2.48138	1.89754	3.95292		R-HSA-5358508	Mismatch Repair	24	3	0.706919	0.688183	4.07738
GO:0008353	NA	17	3	0.656527	0.361665	1.98172		hsa05170	NA	212	12	2.48138	1.93115	3.74274		R-HSA-5696397	Gap-filling DNA repair synthesis and ligation in GG-NER	25	3	0.706919	0.683121	4.07841
GO:0004693	NA	40	3	0.656527	0.387392	1.97869		hsa05417	NA	215	14	2.48138	2.01784	3.81259		R-HSA-9013409	RHOJ GTPase cycle	55	5	0.723867	0.389724	2.25094
GO:0030332	NA	44	3	0.656527	0.366508	1.97984		hsa04923	NA	56	3	2.52143	2.04058	4.65545		R-HSA-1500620	Meiosis	118	7	0.812242	0.742826	2.11111
GO:0048146	NA	48	5	0.656527	0.474227	1.75325		hsa04750	NA	98	5	2.64529	1.78569	4.56015		R-HSA-174411	Polymerase switching on the C-strand of the telomere	26	3	0.8601	0.563302	1.08995
GO:0051591	NA	42	3	0.663385	0.421935	2.01722		hsa04929	NA	64	5	2.66758	1.85146	4.33988		R-HSA-2995383	Initiation of Nuclear Envelope (NE) Reformation	19	4	0.877117	0.730469	1.21492
GO:0032526	NA	46	3	0.663385	0.514389	2.01468		hsa05167	NA	194	13	2.66758	2.13161	4.26373		R-HSA-69273	Cyclin A/B1/B2 associated events during G2/M transition	30	4	0.939458	0.789298	1.37854
GO:0043407	NA	48	3	0.663385	0.441795	1.92463		hsa05132	NA	249	13	2.66758	1.77467	4.0014		R-HSA-2980766	Nuclear Envelope Breakdown	52	6	0.939458	0.785002	1.35151
GO:0051571	NA	17	3	0.665726	0.568264	1.91903		hsa05130	NA	197	10	2.67989	2.07787	4.69172		R-HSA-9013508	NOTCH3 Intracellular Domain Regulates Transcription	38	3	0.9518	0.556844	1.3903
GO:0032967	NA	29	3	0.665726	0.582631	1.90589		hsa04936	NA	142	8	2.69103	2.23206	4.88689		R-HSA-983189	Kinesins	67	12	0.954761	0.71618	1.22688
GO:0043525	NA	55	5	0.665726	0.665177	1.90042		hsa05223	NA	72	4	2.69576	2.10974	4.84607		R-HSA-2132295	MHC class II antigen presentation	123	12	0.954761	0.812045	1.50983
GO:0048661	NA	61	5	0.665726	0.561996	1.88142		hsa04215	NA	32	3	2.71448	2.18257	5.8049		R-HSA-6811442	Intra-Golgi and retrograde Golgi-to-ER traffic	203	14	0.954761	0.728061	1.23377
GO:0070301	NA	72	7	0.665726	0.580785	1.91943		hsa05169	NA	202	15	2.71448	2.5395	4.96627		R-HSA-6811434	COPI-dependent Golgi-to-ER retrograde traffic	99	13	0.95562	0.757062	1.44382
GO:0043679	NA	57	3	0.677338	0.383168	1.83553		hsa05216	NA	37	3	2.72394	1.89873	5.45203		R-HSA-8856688	Golgi-to-ER retrograde transport	133	13	0.95562	0.75506	1.42258
GO:0051552	NA	6	3	0.677758	0.388576	2.03774		hsa05145	NA	112	6	2.75808	2.51325	5.29677		R-HSA-983231	Factors involved in megakaryocyte development and platelet production	183	19	0.95562	0.917169	1.69521
GO:0007517	NA	91	5	0.688422	0.406459	1.08314		hsa04625	NA	104	6	2.87145	2.66854	5.64609		R-HSA-2514853	Condensation of Prometaphase Chromosomes	16	5	0.958536	0.561561	1.06118
GO:0007076	NA	30	4	0.701181	0.513631	0.899743		hsa05162	NA	139	10	2.97583	2.86272	5.65207		R-HSA-9609736	Assembly and cell surface presentation of NMDA receptors	47	6	0.959588	0.960309	1.78986
GO:0010165	NA	20	3	0.702513	0.372872	2.00732		hsa05160	NA	157	10	3.18316	2.93532	6.03294		R-HSA-438064	Post NMDA receptor activation events	96	6	0.959588	0.970359	1.80304
GO:0051453	NA	38	3	0.721146	0.585942	2.10023		hsa05134	NA	57	5	3.40056	2.42174	8.43595		R-HSA-390466	Chaperonin-mediated protein folding	100	6	0.959588	0.939313	1.7977
GO:0090543	NA	35	4	0.725761	0.61696	1.00366		hsa05171	NA	232	13	3.92352	4.18331	10.897		R-HSA-6807878	COPI-mediated anterograde transport	101	6	0.959588	0.954587	1.79629
GO:0045184	NA	39	6	0.725761	0.624638	0.999958		hsa03010	NA	158	9	4.08427	4.95157	13.3171		R-HSA-391251	Protein folding	106	6	0.959588	0.962724	1.78956
GO:0005637	NA	53	4	0.749093	0.620797	1.06957										R-HSA-69275	G2/M Transition	201	16	0.959588	0.990403	1.69204
GO:0005200	NA	104	8	0.778699	0.732446	1.4707										R-HSA-453274	Mitotic G2-G2/M phases	203	16	0.959588	0.974278	1.6935
GO:0008327	NA	30	3	0.792647	0.659199	2.80959										R-HSA-5625900	RHO GTPases activate CIT	25	3	0.962966	0.731771	1.05332
GO:0000987	NA	60	5	0.792647	0.526203	2.77305										R-HSA-69205	G1/S-Specific Transcription	34	4	1.04758	0.87245	1.57248
GO:0016363	NA	114	11	0.792647	0.856137	2.36379										R-HSA-186712	Regulation of beta-cell development	45	3	1.16472	0.621254	2.72619
GO:0003690	NA	115	7	0.812242	0.762969	2.02208										R-HSA-383280	Nuclear Receptor transcription pathway	52	3	1.16472	0.603937	2.48319
GO:0048511	NA	66	10	0.819782	0.747824	1.93649										R-HSA-156588	Glucuronidation	25	4	1.22012	0.934312	2.44578
GO:0000082	NA	76	4	0.821921	0.674762	1.63366										R-HSA-8939243	RUNX1 interacts with co-factors whose precise effect on RUNX1 targets is not known	38	4	1.25965	0.971708	2.03452
GO:0006266	NA	8	3	0.836023	0.829164	6.65184										R-HSA-445355	Smooth Muscle Contraction	46	4	1.26676	0.951031	1.88449
GO:0000228	NA	54	5	0.836023	0.594922	1.96663										R-HSA-983695	Antigen activates B Cell Receptor (BCR) leading to generation of second messengers	53	5	1.27652	0.991582	1.83287
GO:0042752	NA	66	7	0.836023	0.562832	1.08788										R-HSA-442755	Activation of NMDA receptors and postsynaptic events	129	7	1.28728	1.08959	1.99546
GO:0008022	NA	190	10	0.885031	0.760086	1.42729										R-HSA-174414	Processive synthesis on the C-strand of the telomere	19	4	1.30511	1.30864	3.26391
GO:0008283	NA	132	7	0.901973	0.589652	1.09499										R-HSA-8943724	Regulation of PTEN gene transcription	98	5	1.30733	1.02963	1.82264
GO:0051983	NA	13	3	0.93404	0.668749	0.958022										R-HSA-4615885	SUMOylation of DNA replication proteins	76	6	1.32157	1.04014	1.81307
GO:0000793	NA	24	7	0.93404	0.724122	1.97681										R-HSA-9035034	RHOF GTPase cycle	42	4	1.34186	1.06351	1.78455
GO:0035860	NA	9	3	0.936174	0.645139	0.973677										R-HSA-1474165	Reproduction	143	8	1.35778	1.2738	2.34726
GO:0007095	NA	39	7	0.945133	0.663443	1.94313										R-HSA-174417	Telomere C-strand (Lagging Strand) Synthesis	34	6	1.3817	1.38749	3.23954
GO:0031616	NA	19	3	0.9518	0.550051	0.980914										R-HSA-180786	Extension of Telomeres	51	6	1.3817	1.40572	3.18594
GO:0007346	NA	47	5	0.9518	0.594729	0.982099										R-HSA-157579	Telomere Maintenance	113	6	1.3817	1.37715	3.17606
GO:0000278	NA	142	23	0.953901	0.903671	1.69153										R-HSA-8986944	Transcriptional Regulation by MECP2	74	6	1.42156	1.16544	2.68797
GO:0015630	NA	172	14	0.954888	0.917463	1.55114										R-HSA-69478	NA	5	3	1.43509	1.12138	2.04965
GO:0005876	NA	54	9	0.95562	0.603681	1.00297										R-HSA-156711	Polo-like kinase mediated events	16	5	1.43509	1.1161	2.01842
GO:0030277	NA	16	3	0.956285	0.746886	0.989736										R-HSA-3301854	Nuclear Pore Complex (NPC) Disassembly	35	3	1.43509	1.12476	2.05545
GO:0005871	NA	49	8	0.957459	0.701891	0.9694										R-HSA-9013026	RHOB GTPase cycle	70	6	1.47089	1.13614	2.28186
GO:0008017	NA	322	22	0.957459	0.807976	1.03076										R-HSA-8980692	RHOA GTPase cycle	147	10	1.5469	1.29988	2.10193
GO:0000796	NA	11	3	0.958536	0.565895	1.06407										R-HSA-69183	Processive synthesis on the lagging strand	15	4	1.56237	1.53532	5.1497
GO:0072686	NA	125	15	0.959298	0.743348	1.75579										R-HSA-69186	Lagging Strand Synthesis	20	4	1.56237	1.55297	5.16278
GO:0007018	NA	86	10	0.961132	0.77638	1.01595										R-HSA-5651801	PCNA-Dependent Long Patch Base Excision Repair	21	4	1.56237	1.5043	4.53767
GO:0003777	NA	92	10	0.961132	0.786802	1.01614										R-HSA-110373	Resolution of AP sites via the multiple-nucleotide patch replacement pathway	26	4	1.56237	1.51791	4.51857
GO:2000045	NA	16	3	0.962966	0.733707	1.05299										R-HSA-73933	Resolution of Abasic Sites (AP sites)	39	4	1.56237	1.51589	4.56757
GO:0051233	NA	28	7	0.962966	0.742821	1.05393										R-HSA-6782210	Gap-filling DNA repair synthesis and ligation in TC-NER	65	4	1.56237	1.61637	5.66133
GO:0030496	NA	194	22	0.965139	0.790994	1.08108										R-HSA-6781827	Transcription-Coupled Nucleotide Excision Repair (TC-NER)	79	4	1.56237	1.60307	5.66529
GO:0005819	NA	137	19	0.967311	0.794953	1.16286										R-HSA-68875	Mitotic Prophase	153	8	1.5761	1.29802	2.13073
GO:0009791	NA	63	4	0.976929	0.786498	1.74242										R-HSA-5339562	Uptake and actions of bacterial toxins	38	3	1.57876	1.0518	2.85843
GO:0009611	NA	65	4	1.02323	0.858092	1.55152										R-HSA-110314	Recognition of DNA damage by PCNA-containing replication complex	30	4	1.61068	1.29347	2.99757
GO:0032133	NA	10	4	1.08584	0.923677	1.82618										R-HSA-606279	Deposition of new CENPA-containing nucleosomes at the centromere	74	7	1.62906	1.24695	2.38501
GO:0045143	NA	9	4	1.09628	0.954168	2.03433										R-HSA-774815	Nucleosome assembly	74	7	1.62906	1.24816	2.36483
GO:0061436	NA	28	3	1.11151	0.873113	1.52977										R-HSA-73886	Chromosome Maintenance	141	13	1.62906	1.42443	2.55948
GO:0001889	NA	77	6	1.12849	0.933741	1.8071										R-HSA-5693616	Presynaptic phase of homologous DNA pairing and strand exchange	39	4	1.66118	1.44529	2.33462
GO:0032465	NA	51	8	1.12862	0.975091	1.71258										R-HSA-5685942	HDR through Homologous Recombination (HRR)	67	6	1.66118	1.42022	2.31693
GO:0051256	NA	11	4	1.13692	0.917173	1.74609										R-HSA-9013405	RHOD GTPase cycle	54	3	1.71711	1.29984	2.58032
GO:0051726	NA	256	18	1.14731	1.22379	2.20472										R-HSA-9013106	RHOC GTPase cycle	74	7	1.71711	1.30691	2.55454
GO:0008045	NA	26	3	1.16944	0.866872	1.92884										R-HSA-1640170	Cell Cycle	862	75	1.71711	1.65569	2.16275
GO:0051056	NA	120	8	1.17165	1.02584	1.96907										R-HSA-8866910	TFAP2 (AP-2) family regulates transcription of growth factors and their receptors	15	3	1.7816	1.46603	2.74193
GO:0006260	NA	102	16	1.18209	1.10037	1.96563										R-HSA-1251985	Nuclear signaling by ERBB4	35	5	1.7816	1.64786	2.82509
GO:0051310	NA	16	4	1.18247	1.01722	1.91692										R-HSA-1236394	Signaling by ERBB4	68	5	1.7816	1.64255	2.81511
GO:0044295	NA	30	4	1.21115	0.967781	1.93352										R-HSA-174143	APC/C-mediated degradation of cell cycle proteins	88	10	1.78319	1.56498	2.56363
GO:0052696	NA	14	4	1.22012	0.948427	2.44999										R-HSA-453276	Regulation of mitotic cell cycle	88	10	1.78319	1.56659	2.54012
GO:0052697	NA	16	4	1.22012	0.960533	2.43284										R-HSA-68882	Mitotic Anaphase	255	38	1.78319	1.68873	2.34601
GO:0015020	NA	38	4	1.22012	0.946886	2.42762										R-HSA-2555396	Mitotic Metaphase and Anaphase	256	38	1.78319	1.69647	2.32693
GO:0043434	NA	50	8	1.24787	0.998456	1.61322										R-HSA-68886	M Phase	460	46	1.78319	1.68134	2.26224
GO:0030667	NA	100	7	1.27652	0.996916	1.80719										R-HSA-69278	Cell Cycle, Mitotic	642	66	1.78319	1.75634	2.29468
GO:0090280	NA	18	4	1.28308	1.04816	2.22502										R-HSA-194315	Signaling by Rho GTPases	771	50	1.78319	1.69329	2.2968
GO:0001503	NA	79	6	1.28573	1.1018	2.35278										R-HSA-9716542	Signaling by Rho GTPases, Miro GTPases and RHOBTB3	789	50	1.78319	1.68873	2.29393
GO:0030705	NA	20	3	1.28728	1.0296	1.79432										R-HSA-9018519	Estrogen-dependent gene expression	150	16	1.79167	1.46917	2.39713
GO:0071353	NA	26	3	1.28728	1.0157	1.79072										R-HSA-9006931	Signaling by Nuclear Receptors	305	24	1.79167	1.67188	2.56197
GO:0005874	NA	329	21	1.28728	1.20278	2.03846										R-HSA-199977	ER to Golgi Anterograde Transport	154	8	1.80625	1.51177	2.74454
GO:0030336	NA	157	8	1.30492	0.986749	1.77226										R-HSA-174178	APC/C:Cdh1 mediated degradation of Cdc20 and other APC/C:Cdh1 targeted proteins in late mitosis/early G1	74	7	1.80711	1.47944	2.78244
GO:0050679	NA	64	4	1.30813	1.15462	2.30259										R-HSA-2500257	Resolution of Sister Chromatid Cohesion	126	31	1.80711	1.6123	2.38605
GO:0042908	NA	32	4	1.33002	1.02354	2.44264										R-HSA-8864260	Transcriptional regulation by the AP-2 (TFAP2) family of transcription factors	45	4	1.81483	1.62753	2.67413
GO:0071944	NA	55	4	1.35112	1.12183	2.56218										R-HSA-9648025	EML4 and NUDC in mitotic spindle formation	117	28	1.83735	1.67528	2.45158
GO:0000922	NA	142	14	1.35744	1.07168	1.77749										R-HSA-5663220	RHO GTPases Activate Formins	147	28	1.83735	1.68849	2.45972
GO:0099738	NA	11	3	1.36538	1.0864	1.88171										R-HSA-68877	Mitotic Prometaphase	212	36	1.83735	1.68112	2.3932
GO:0060236	NA	20	3	1.36538	1.08233	1.88889										R-HSA-1362300	Transcription of E2F targets under negative control by p107 (RBL1) and p130 (RBL2) in complex with HDAC1	16	3	1.84806	1.39149	2.88226
GO:0001965	NA	26	3	1.36538	1.13402	2.56059										R-HSA-1538133	G0 and Early G1	41	5	1.84806	1.38684	2.89757
GO:0070840	NA	29	3	1.36538	1.08893	1.8878										R-HSA-6804756	Regulation of TP53 Activity through Phosphorylation	92	6	1.85521	1.60808	2.62857
GO:0097431	NA	42	7	1.36538	1.08279	1.84779										R-HSA-5633007	Regulation of TP53 Activity	160	8	1.85521	1.63133	2.61277
GO:0007052	NA	58	13	1.36538	1.08543	1.78457										R-HSA-3108232	SUMO E3 ligases SUMOylate target proteins	231	12	1.85521	1.66272	2.67215
GO:0008094	NA	47	4	1.36967	1.16038	2.29332										R-HSA-2990846	SUMOylation	239	12	1.85521	1.666	2.66468
GO:0031334	NA	58	5	1.38777	1.06992	2.01448										R-HSA-9013148	CDC42 GTPase cycle	159	10	1.86731	1.5735	2.64439
GO:0050919	NA	41	6	1.38855	1.12106	2.75144										R-HSA-8939211	ESR-mediated signaling	229	22	1.88888	1.76159	2.66865
GO:0090307	NA	50	4	1.40368	1.09194	1.90257										R-HSA-9675136	Diseases of DNA Double-Strand Break Repair	24	3	1.90331	1.47966	2.84392
GO:0051382	NA	17	6	1.40969	1.08978	1.85163										R-HSA-9701193	Defective HDR through Homologous Recombination (HRR) due to PALB2 loss of function	24	3	1.90331	1.48224	2.84057
GO:0001833	NA	13	3	1.41904	1.19098	2.02523										R-HSA-9704331	Defective HDR through Homologous Recombination Repair (HRR) due to PALB2 loss of BRCA1 binding function	24	3	1.90331	1.48261	2.8689
GO:0010569	NA	20	3	1.41904	1.1383	2.04021										R-HSA-9704646	Defective HDR through Homologous Recombination Repair (HRR) due to PALB2 loss of BRCA2/RAD51/RAD51C binding function	24	3	1.90331	1.48052	2.86395
GO:0005657	NA	35	3	1.41904	1.16563	2.62409										R-HSA-5693554	Resolution of D-loop Structures through Synthesis-Dependent Strand Annealing (SDSA)	26	3	1.90331	1.47491	2.85534
GO:1901796	NA	39	3	1.41904	1.10797	2.00705										R-HSA-5693568	Resolution of D-loop Structures through Holliday Junction Intermediates	33	3	1.90331	1.47864	2.85898
GO:0000086	NA	58	9	1.41904	1.10782	2.00765										R-HSA-5693537	Resolution of D-Loop Structures	34	3	1.90331	1.48576	2.86109
GO:0000307	NA	35	5	1.43509	1.14432	2.05269										R-HSA-9675135	Diseases of DNA repair	35	3	1.90331	1.4768	2.84406
GO:0048538	NA	43	3	1.43509	1.11403	2.03491										R-HSA-5685938	HDR through Single Strand Annealing (SSA)	37	3	1.90331	1.47713	2.84578
GO:0051301	NA	352	47	1.43509	1.40476	1.9582										R-HSA-5693579	Homologous DNA Pairing and Strand Exchange	42	5	1.90331	1.52951	2.80004
GO:0009416	NA	20	4	1.44543	1.29782	2.70248										R-HSA-5693538	Homology Directed Repair	138	7	1.90331	1.54555	2.78861
GO:0035577	NA	59	4	1.46758	1.1298	3.07353										R-HSA-2467813	Separation of Sister Chromatids	191	34	1.91043	1.85777	2.56708
GO:0001890	NA	36	6	1.477	1.24275	2.66161										R-HSA-195258	RHO GTPase Effectors	389	36	1.91043	1.8104	2.57912
GO:0051010	NA	23	3	1.47926	1.10634	2.2602										R-HSA-6783783	Interleukin-10 signaling	47	3	1.91691	1.43686	3.02758
GO:0035371	NA	33	3	1.47926	1.09595	2.21555										R-HSA-176187	Activation of ATR in response to replication stress	37	4	1.91843	1.5959	2.89645
GO:0044070	NA	5	3	1.50383	1.16516	2.14269										R-HSA-2122947	NOTCH1 Intracellular Domain Regulates Transcription	59	3	1.93079	1.44517	2.64579
GO:0030165	NA	89	5	1.50383	1.16185	2.1667										R-HSA-9013694	Signaling by NOTCH4	89	5	1.93079	1.55564	2.68236
GO:0071375	NA	19	4	1.51504	1.15972	2.56869										R-HSA-8953750	Transcriptional Regulation by E2F6	35	6	1.96132	1.69363	2.96044
GO:0045499	NA	31	4	1.55526	1.02989	2.9035										R-HSA-1445148	Translocation of SLC2A4 (GLUT4) to the plasma membrane	72	8	1.97743	1.64236	3.18366
GO:0000132	NA	38	4	1.56232	1.30441	2.15374										R-HSA-176814	Activation of APC/C and APC/C:Cdc20 mediated degradation of mitotic proteins	77	8	2.01394	1.75782	2.98966
GO:1990869	NA	17	4	1.57853	1.46085	3.02675										R-HSA-141424	Amplification of signal from the kinetochores	96	24	2.02286	1.98593	2.83504
GO:0005154	NA	38	3	1.57876	1.08518	2.85899										R-HSA-141444	Amplification of signal from unattached kinetochores via a MAD2 inhibitory signal	96	24	2.02286	1.99768	2.8354
GO:0007173	NA	60	3	1.57876	1.05806	2.85828										R-HSA-6796648	TP53 Regulates Transcription of DNA Repair Genes	65	5	2.02799	1.75476	3.30538
GO:0051276	NA	13	3	1.59208	1.22907	2.34599										R-HSA-69618	Mitotic Spindle Checkpoint	113	25	2.09244	1.97353	2.89113
GO:0034644	NA	54	4	1.59744	1.32166	2.28493										R-HSA-15869	Metabolism of nucleotides	100	6	2.10153	1.72409	3.27786
GO:0045055	NA	24	3	1.59856	1.22317	2.36449										R-HSA-9013149	RAC1 GTPase cycle	185	10	2.1579	1.80186	3.03494
GO:0090575	NA	78	4	1.60272	1.26559	2.88761										R-HSA-69473	G2/M DNA damage checkpoint	97	6	2.16057	1.82589	3.25941
GO:1990830	NA	94	5	1.60767	0.706389	2.8538										R-HSA-380108	Chemokine receptors bind chemokines	59	4	2.17505	1.79495	3.35671
GO:0019899	NA	374	24	1.65097	1.36332	2.25777										R-HSA-373080	Class B/2 (Secretin family receptors)	95	5	2.22166	1.78375	3.35731
GO:0034501	NA	17	5	1.65673	1.39173	2.40893										R-HSA-75035	Chk1/Chk2(Cds1) mediated inactivation of Cyclin B:Cdk1 complex	14	4	2.26299	1.79366	4.26979
GO:0007051	NA	19	5	1.65673	1.26533	2.25036										R-HSA-141405	Inhibition of the proteolytic activity of APC/C required for the onset of anaphase by mitotic spindle checkpoint components	21	3	2.26861	1.76454	3.79583
GO:0004712	NA	28	3	1.65673	1.26777	2.44376										R-HSA-141430	Inactivation of APC/C via direct inhibition of the APC/C complex	21	3	2.26861	1.78837	3.79241
GO:0008092	NA	49	3	1.67367	1.19126	2.8168										R-HSA-179409	APC-Cdc20 mediated degradation of Nek2A	26	3	2.26861	1.7737	3.79032
GO:0001824	NA	20	3	1.69644	1.39107	2.56602										R-HSA-176409	APC/C:Cdc20 mediated degradation of mitotic proteins	76	7	2.26861	1.84434	3.71647
GO:0003682	NA	452	26	1.69723	1.44626	2.24104										R-HSA-176408	Regulation of APC/C activators between G1/S and early anaphase	81	7	2.26861	1.76347	3.74216
GO:0003725	NA	93	6	1.7096	1.39189	2.54234										R-HSA-69620	Cell Cycle Checkpoints	296	38	2.3209	2.14912	2.98536
GO:0080008	NA	45	3	1.71331	1.34126	2.7085										R-HSA-977606	Regulation of Complement cascade	47	3	2.32521	1.83497	4.0443
GO:0007264	NA	99	5	1.73076	1.36999	2.60551										R-HSA-166658	Complement cascade	58	3	2.32521	1.80896	4.0145
GO:0010971	NA	27	4	1.73575	1.42261	3.36115										R-HSA-5656169	Termination of translesion DNA synthesis	32	3	2.33611	1.64665	3.88109
GO:0007059	NA	88	17	1.74536	1.46641	2.51936										R-HSA-110313	Translesion synthesis by Y family DNA polymerases bypasses lesions on DNA template	39	3	2.33611	1.6324	3.86841
GO:0060548	NA	66	4	1.74618	1.36752	3.40575										R-HSA-73893	DNA Damage Bypass	48	5	2.33611	1.68824	3.53237
GO:0031146	NA	65	4	1.75374	1.4174	2.7185										R-HSA-3769402	Deactivation of the beta-catenin transactivating complex	42	4	2.36433	1.88849	4.12909
GO:0019901	NA	518	26	1.75618	1.47385	2.36286										R-HSA-69481	G2/M Checkpoints	170	12	2.3955	2.08268	3.782
GO:0007094	NA	32	9	1.75926	1.42421	2.47878										R-HSA-1169410	Antiviral mechanism by IFN-stimulated genes	81	5	2.40158	2.00144	4.27496
GO:0052695	NA	19	3	1.76248	1.21892	3.26305										R-HSA-69166	Removal of the Flap Intermediate	14	3	2.41782	1.78893	4.09656
GO:0001972	NA	22	3	1.76248	1.17898	3.25265										R-HSA-68962	Activation of the pre-replicative complex	33	5	2.41782	1.79753	4.02815
GO:0042573	NA	26	3	1.76248	1.18185	3.25936										R-HSA-69190	DNA strand elongation	36	7	2.41782	1.94612	4.92678
GO:0071498	NA	13	3	1.77814	1.43305	4.76067										R-HSA-6783310	Fanconi Anemia Pathway	40	5	2.41782	2.05407	3.95577
GO:0060749	NA	15	3	1.7816	1.34023	2.75087										R-HSA-69306	DNA Replication	140	13	2.41782	2.1627	4.37692
GO:0048863	NA	32	3	1.7816	1.34596	2.7386										R-HSA-453279	Mitotic G1 phase and G1/S transition	171	15	2.41782	1.93807	3.60452
GO:0043433	NA	95	5	1.7816	1.34705	2.73896										R-HSA-8957275	Post-translational protein phosphorylation	108	6	2.42253	1.90542	3.88372
GO:0010629	NA	300	19	1.7816	1.44588	2.41619										R-HSA-9013404	RAC2 GTPase cycle	88	5	2.46023	1.87894	4.10986
GO:0035264	NA	74	4	1.7822	1.37067	3.61741										R-HSA-9013423	RAC3 GTPase cycle	94	5	2.46023	1.89612	4.13791
GO:0099055	NA	45	4	1.78438	1.27222	3.49338										R-HSA-983705	Signaling by the B Cell Receptor (BCR)	152	8	2.47842	1.91556	4.74566
GO:0000070	NA	35	10	1.80647	1.5022	2.64306										R-HSA-174184	Cdc20:Phospho-APC/C mediated degradation of Cyclin A	73	6	2.49853	2.14406	3.89663
GO:0010369	NA	14	5	1.80711	1.35637	2.80242										R-HSA-179419	APC:Cdc20 mediated degradation of cell cycle proteins prior to satisfation of the cell cycle checkpoint	74	6	2.49853	2.15151	3.95996
GO:0008608	NA	15	3	1.80711	1.49815	2.79852										R-HSA-8956319	Nucleobase catabolism	36	3	2.50661	1.84363	4.42714
GO:0032212	NA	39	3	1.80711	1.36108	2.80603										R-HSA-3700989	Transcriptional Regulation by TP53	365	20	2.51198	2.34473	3.66859
GO:0051973	NA	42	3	1.80711	1.36229	2.79237										R-HSA-69239	Synthesis of DNA	131	12	2.55845	2.40371	4.79655
GO:0031175	NA	135	8	1.82151	1.48052	2.53667										R-HSA-6791312	TP53 Regulates Transcription of Cell Cycle Genes	48	5	2.60614	1.84701	4.79707
GO:0030155	NA	52	4	1.84345	1.37236	3.05983										R-HSA-9634638	Estrogen-dependent nuclear events downstream of ESR-membrane signaling	27	3	2.66758	1.92835	4.10819
GO:0000776	NA	150	25	1.86758	1.89704	2.69256										R-HSA-9614085	FOXO-mediated transcription	77	5	2.66758	1.90121	5.04006
GO:0017116	NA	24	4	1.87363	1.51891	3.75355										R-HSA-9009391	Extra-nuclear estrogen signaling	82	5	2.66758	2.05698	4.08135
GO:0000779	NA	16	4	1.8802	1.57679	2.73291										R-HSA-176974	Unwinding of DNA	16	3	2.69908	1.88112	5.31464
GO:1990023	NA	16	4	1.8802	1.56273	2.75056										R-HSA-420499	Class C/3 (Metabotropic glutamate/pheromone receptors)	38	3	2.74164	1.90678	5.46843
GO:0004672	NA	236	12	1.89611	1.51185	2.63912										R-HSA-9687139	Aberrant regulation of mitotic cell cycle due to RB1 defects	36	4	2.7529	2.13455	4.89133
GO:0000800	NA	15	5	1.90331	1.49787	2.85869										R-HSA-9675126	Diseases of mitotic cell cycle	38	4	2.7529	2.14328	5.01274
GO:0006268	NA	15	3	1.90331	1.47644	2.87819										R-HSA-174154	APC/C:Cdc20 mediated degradation of Securin	68	4	2.80598	2.30304	5.90297
GO:0071479	NA	34	3	1.90331	1.47996	2.86064										R-HSA-168164	Toll Like Receptor 3 (TLR3) Cascade	99	5	2.82952	2.34448	5.8147
GO:0031297	NA	47	3	1.90331	1.48004	2.88096										R-HSA-69242	S Phase	175	16	2.87562	2.74652	4.88087
GO:0032508	NA	79	7	1.90331	1.45498	2.85827										R-HSA-111447	Activation of BAD and translocation to mitochondria	16	4	2.88726	2.61717	5.70577
GO:0006281	NA	249	19	1.90331	1.93075	3.26866										R-HSA-114452	Activation of BH3-only proteins	31	6	2.88726	2.42416	5.22378
GO:0006935	NA	117	7	1.91691	1.44216	2.78254										R-HSA-69206	G1/S Transition	145	12	2.89928	2.36949	4.78765
GO:0071345	NA	34	3	1.9238	1.43224	3.08886										R-HSA-9022692	Regulation of MECP2 expression and activity	34	3	3.02842	2.1511	6.79147
GO:0060041	NA	58	5	1.9238	1.44139	3.02355										R-HSA-109606	Intrinsic Pathway for Apoptosis	62	7	3.10694	2.48738	5.78161
GO:0031490	NA	68	4	1.92779	1.5172	3.19147										R-HSA-109581	Apoptosis	189	13	3.10694	2.71371	5.414
GO:0030183	NA	79	5	1.92842	1.62768	3.77638										R-HSA-5357801	Programmed Cell Death	228	13	3.10694	2.56689	5.51126
GO:0003697	NA	134	11	1.9437	1.66515	2.85301										R-HSA-113510	E2F mediated regulation of DNA replication	23	3	3.13098	2.1155	6.68677
GO:0089718	NA	15	5	1.94724	1.30098	3.06981										R-HSA-69002	DNA Replication Pre-Initiation	85	7	3.13098	2.29576	6.53036
GO:0030071	NA	11	3	1.95328	1.50471	2.93289										R-HSA-111465	Apoptotic cleavage of cellular proteins	38	4	3.13536	2.42402	6.35147
GO:0051315	NA	13	3	1.95328	1.50173	2.9562										R-HSA-75153	Apoptotic execution phase	53	4	3.13536	2.39506	6.34171
GO:0008574	NA	21	5	1.95328	1.51199	2.96214										R-HSA-9659787	Aberrant regulation of mitotic G1/S transition in cancer due to RB1 defects	17	3	3.23718	2.19488	6.70437
GO:0007080	NA	45	7	1.95328	1.48977	2.81665										R-HSA-9661069	Defective binding of RB1 mutants to E2F1,(E2F2, E2F3)	17	3	3.23718	2.17681	6.7907
GO:0000775	NA	62	11	1.95328	1.49886	2.93223										R-HSA-69231	Cyclin D associated events in G1	47	3	3.23718	2.16213	6.63434
GO:0031115	NA	13	3	1.97601	1.57062	3.0345										R-HSA-69236	G1 Phase	47	3	3.23718	2.17424	6.69023
GO:0061077	NA	35	3	1.97601	1.47365	3.11002										R-HSA-2173796	SMAD2/SMAD3:SMAD4 heterotrimer regulates transcription	38	3	3.26427	2.27785	7.54194
GO:0000413	NA	57	3	1.97601	1.47829	3.11347										R-HSA-2173793	Transcriptional activity of SMAD2/SMAD3:SMAD4 heterotrimer	58	3	3.26427	2.25663	7.52377
GO:0043621	NA	63	4	2.02095	1.60486	3.6412										R-HSA-69202	Cyclin E associated events during G1/S transition	83	5	3.26427	2.95823	7.24791
GO:0043515	NA	9	4	2.02286	1.76341	3.06384										R-HSA-69656	Cyclin A:Cdk2-associated events at S phase entry	85	5	3.26427	2.95487	7.22326
GO:0070182	NA	25	5	2.02799	1.51068	3.32952										R-HSA-69615	G1/S DNA Damage Checkpoints	68	4	3.29026	2.72598	7.28195
GO:0036297	NA	41	5	2.02799	1.69978	3.19621										R-HSA-69017	CDK-mediated phosphorylation and removal of Cdc6	73	4	3.29026	2.91943	7.36844
GO:0015171	NA	60	4	2.02947	1.54856	3.73068										R-HSA-69052	Switching of origins to a post-replicative state	91	6	3.29026	2.80647	7.00459
GO:0045121	NA	259	14	2.03017	1.68311	3.15836										R-HSA-69601	Ubiquitin Mediated Degradation of Phosphorylated Cdc25A	52	3	3.34334	2.20386	8.51799
GO:0016485	NA	90	6	2.03125	1.63088	3.10623										R-HSA-69610	p53-Independent DNA Damage Response	52	3	3.34334	2.23536	8.493
GO:0045785	NA	52	4	2.05343	1.67739	3.2473										R-HSA-69613	p53-Independent G1/S DNA damage checkpoint	52	3	3.34334	2.2257	8.51773
GO:0018107	NA	81	6	2.06513	1.73767	3.26074										R-HSA-8854050	FBXL7 down-regulates AURKA during mitotic entry and in early mitosis	54	3	3.34334	2.21453	8.49534
GO:0065003	NA	128	8	2.08549	1.79752	3.1408										R-HSA-9604323	Negative regulation of NOTCH4 signaling	55	3	3.34334	2.23249	8.47791
GO:0032331	NA	22	3	2.08952	1.52693	3.39491										R-HSA-68827	CDT1 association with the CDC6:ORC:origin complex	59	3	3.34334	2.23936	8.46563
GO:0008544	NA	82	5	2.08952	1.53429	3.30539										R-HSA-187577	SCF(Skp2)-mediated degradation of p27/p21	60	3	3.34334	2.95057	8.51517
GO:0000940	NA	18	5	2.09244	1.53128	3.35289										R-HSA-5607764	CLEC7A (Dectin-1) signaling	106	6	3.37195	3.21058	7.68368
GO:1904706	NA	50	4	2.09755	1.69109	3.41022										R-HSA-68867	Assembly of the pre-replicative complex	68	4	3.4941	2.92693	8.78829
GO:0008146	NA	50	3	2.0984	1.52805	3.49865										R-HSA-68949	Orc1 removal from chromatin	71	4	3.4941	2.94362	8.91635
GO:0015293	NA	49	3	2.1117	1.7335	4.77939										R-HSA-5694530	Cargo concentration in the ER	33	3	3.65526	2.77061	7.568
GO:0030141	NA	91	5	2.11276	1.8675	3.50601										R-HSA-936440	Negative regulators of DDX58/IFIH1 signaling	42	3	3.83845	2.78194	10.6831
GO:0030100	NA	38	3	2.12324	1.56494	3.55149										R-HSA-72695	Formation of the ternary complex, and subsequently, the 43S complex	51	3	3.90465	3.10393	11.9906
GO:0032467	NA	46	6	2.13367	1.66789	3.08089										R-HSA-72649	Translation initiation complex formation	58	3	3.90465	3.09323	11.8464
GO:0000079	NA	52	6	2.13824	1.80642	3.30019										R-HSA-72702	Ribosomal scanning and start codon recognition	58	3	3.90465	3.10923	11.8857
GO:0005815	NA	103	6	2.14082	1.79945	3.29658										R-HSA-72662	Activation of the mRNA upon binding of the cap-binding complex and eIFs, and subsequent binding to 43S	59	3	3.90465	3.24318	12.0522
GO:0005496	NA	31	4	2.15245	1.76251	3.36628										R-HSA-376176	Signaling by ROBO receptors	234	15	3.90465	3.26681	8.47162
GO:0045236	NA	16	4	2.17505	1.81017	3.36443										R-HSA-9711097	Cellular response to starvation	159	9	4.08427	4.18306	12.7188
GO:0006874	NA	113	6	2.17849	1.79487	3.34892										R-HSA-168255	Influenza Infection	167	9	4.08427	4.16694	12.8503
GO:0001817	NA	41	4	2.18445	1.76184	3.5816										R-HSA-9010553	Regulation of expression of SLITs and ROBOs	177	11	4.08427	4.43239	12.4805
GO:0043198	NA	36	3	2.19021	1.60614	3.71018										R-HSA-72689	Formation of a pool of free 40S subunits	101	8	4.12444	5.53894	13.574
GO:0014823	NA	49	3	2.21352	1.59981	3.77647										R-HSA-156827	L13a-mediated translational silencing of Ceruloplasmin expression	111	8	4.12444	5.52014	13.5627
GO:0005694	NA	204	12	2.2198	1.96015	3.14802										R-HSA-72706	GTP hydrolysis and joining of the 60S ribosomal subunit	112	8	4.12444	5.40396	13.6212
GO:0008277	NA	46	3	2.22166	1.70939	3.40431										R-HSA-927802	Nonsense-Mediated Decay (NMD)	115	8	4.12444	4.97163	13.6238
GO:0031623	NA	46	3	2.22166	1.72407	3.42464										R-HSA-975957	Nonsense Mediated Decay (NMD) enhanced by the Exon Junction Complex (EJC)	115	8	4.12444	5.0113	13.6617
GO:0000792	NA	44	5	2.22621	1.69465	3.45894										R-HSA-72613	Eukaryotic Translation Initiation	119	8	4.12444	5.42936	13.7209
GO:0001822	NA	118	10	2.25007	1.70545	3.3369										R-HSA-72737	Cap-dependent Translation Initiation	119	8	4.12444	5.62311	13.4906
GO:0045892	NA	652	34	2.2555	2.11191	3.14461										R-HSA-168273	Influenza Viral RNA Transcription and Replication	146	8	4.12444	5.10571	13.5038
GO:0071168	NA	13	4	2.26283	1.83697	3.62103										R-HSA-156902	Peptide chain elongation	90	7	4.16462	5.42488	15.232
GO:0017053	NA	58	6	2.27839	2.01211	3.38922										R-HSA-2408557	Selenocysteine synthesis	93	7	4.16462	5.39212	15.1479
GO:0106310	NA	359	23	2.28168	1.80164	2.78751										R-HSA-975956	Nonsense Mediated Decay (NMD) independent of the Exon Junction Complex (EJC)	95	7	4.16462	5.51513	15.1852
GO:0090200	NA	35	3	2.29519	1.65621	4.14173										R-HSA-72764	Eukaryotic Translation Termination	96	7	4.16462	5.55611	15.3502
GO:0032355	NA	104	7	2.29519	1.74186	3.71009										R-HSA-192823	Viral mRNA Translation	100	7	4.16462	5.57334	15.2506
GO:0005604	NA	100	5	2.30802	1.81814	3.92455										R-HSA-9633012	Response of EIF2AK4 (GCN2) to amino acid deficiency	104	7	4.16462	5.4821	15.1824
GO:0006974	NA	283	15	2.32951	1.94864	3.28488										R-HSA-2408522	Selenoamino acid metabolism	119	7	4.16462	5.63638	14.9396
GO:0005938	NA	158	8	2.33546	1.96602	3.54789										R-HSA-450408	AUF1 (hnRNP D0) binds and destabilizes mRNA	56	3	4.33501	3.66961	18.6859
GO:0006612	NA	55	4	2.35009	2.01979	3.95146										R-HSA-156842	Eukaryotic Translation Elongation	95	8	4.3952	6.27227	17.094
GO:0042734	NA	62	4	2.35136	1.87927	3.66501
GO:0000781	NA	187	10	2.35627	1.98542	3.58558
GO:0031225	NA	100	5	2.36203	1.86807	4.1736
GO:0051383	NA	6	4	2.38098	1.91448	4.09626
GO:0007565	NA	90	6	2.38628	2.14902	3.75411
GO:0030215	NA	26	3	2.38946	1.39221	4.1306
GO:0048843	NA	27	3	2.38946	1.4248	4.07911
GO:0071526	NA	39	3	2.38946	1.38907	4.09713
GO:0045177	NA	74	4	2.40084	2.07405	4.33327
GO:0060339	NA	21	3	2.40158	1.70948	4.37453
GO:0009615	NA	117	11	2.40158	1.98018	3.8439
GO:0007411	NA	188	14	2.41133	1.89653	3.55382
GO:0051321	NA	69	4	2.42975	1.96668	4.07038
GO:0033622	NA	11	3	2.43319	2.04376	4.11346
GO:2000406	NA	15	3	2.43319	1.82668	4.09822
GO:0031100	NA	41	5	2.43319	1.89181	3.85433
GO:0070098	NA	78	5	2.43319	1.85873	3.991
GO:0008009	NA	83	5	2.43319	1.94089	4.05637
GO:0030331	NA	48	3	2.43376	1.85385	4.13873
GO:0007049	NA	296	19	2.44743	1.89181	3.71314
GO:0045995	NA	21	3	2.46023	1.81166	4.15013
GO:0048487	NA	46	3	2.46023	1.85958	4.17206
GO:0008236	NA	59	4	2.46564	2.12601	4.36487
GO:0032743	NA	38	6	2.46918	2.17118	4.19432
GO:0015074	NA	12	3	2.47063	1.49906	4.21405
GO:0006310	NA	65	5	2.47063	1.88826	4.25206
GO:0001223	NA	33	3	2.47352	1.87767	4.53992
GO:0002076	NA	18	3	2.48188	1.92137	3.91758
GO:0008584	NA	104	7	2.50661	1.83553	3.80286
GO:0060087	NA	7	3	2.51765	1.79962	4.35718
GO:0050965	NA	16	3	2.51765	2.02574	4.65496
GO:0045741	NA	19	3	2.51765	1.85769	4.0747
GO:0031072	NA	73	5	2.51765	1.89661	4.20389
GO:0030900	NA	46	3	2.52143	1.84076	4.62013
GO:0071392	NA	41	5	2.52331	1.92087	4.4242
GO:0014898	NA	14	3	2.52527	1.88818	4.55213
GO:0001755	NA	47	4	2.53219	1.79524	4.07482
GO:0042981	NA	187	10	2.54923	2.08905	3.93376
GO:0030335	NA	270	16	2.55038	2.04721	3.59145
GO:0043124	NA	59	3	2.56327	1.93629	4.83934
GO:0001666	NA	176	10	2.58642	2.12948	4.02793
GO:0006284	NA	36	4	2.60891	2.34555	5.44784
GO:0008585	NA	20	4	2.61305	2.01818	4.55948
GO:0032154	NA	58	6	2.61884	2.0179	4.12726
GO:0007140	NA	25	3	2.62096	1.8564	5.06724
GO:0050714	NA	53	4	2.62503	2.18142	4.67435
GO:0070555	NA	40	3	2.64529	1.8532	5.16119
GO:0042113	NA	38	4	2.66449	2.0146	5.79283
GO:1902230	NA	15	4	2.66601	2.28546	4.72257
GO:0045444	NA	64	7	2.66758	1.93329	4.78411
GO:0071162	NA	10	3	2.69908	1.8689	5.25474
GO:0000727	NA	12	3	2.69908	1.86889	5.34861
GO:0048468	NA	21	4	2.71351	2.10564	4.92543
GO:2001235	NA	29	3	2.71906	1.83203	5.72942
GO:0008625	NA	38	3	2.71906	2.09598	5.63745
GO:0097190	NA	60	3	2.71906	2.29142	5.66182
GO:0071260	NA	82	5	2.71906	1.86739	5.47251
GO:0006919	NA	86	5	2.71906	2.01116	4.42054
GO:0007368	NA	59	3	2.72199	1.82119	5.86937
GO:0007093	NA	8	3	2.72846	2.10296	4.43598
GO:0001938	NA	77	4	2.73393	2.40258	5.52999
GO:0045666	NA	93	6	2.73393	2.16187	4.96396
GO:0043021	NA	39	3	2.74407	2.26079	5.56097
GO:0016605	NA	118	8	2.74548	2.38739	4.89004
GO:0097110	NA	68	4	2.75431	2.20117	5.10762
GO:0030325	NA	20	3	2.7609	1.88424	5.29994
GO:0035064	NA	94	5	2.77512	2.09531	5.08959
GO:0001741	NA	13	3	2.77745	1.9022	5.16249
GO:0007099	NA	29	3	2.77745	1.92479	5.611
GO:0000723	NA	49	5	2.8	2.2057	5.26472
GO:0045132	NA	4	3	2.81827	2.07859	5.55471
GO:0005044	NA	55	3	2.81852	2.03661	5.71084
GO:0003684	NA	70	6	2.84359	2.59758	5.19797
GO:0042542	NA	53	5	2.87245	1.99286	4.10066
GO:0060021	NA	59	3	2.88707	1.97893	6.13773
GO:0006261	NA	24	3	2.88717	2.43917	6.10267
GO:0019827	NA	54	4	2.91364	2.20992	5.37793
GO:0002244	NA	60	4	3.00949	2.56469	5.25417
GO:0005697	NA	32	3	3.0231	2.03976	6.71456
GO:0016887	NA	302	17	3.0231	2.07781	4.53449
GO:0071902	NA	60	3	3.02842	2.43412	6.62218
GO:0009408	NA	48	3	3.03467	2.40942	6.80522
GO:0003678	NA	61	5	3.03509	2.17825	6.48908
GO:0006275	NA	23	3	3.05216	2.09804	5.41993
GO:0007062	NA	27	3	3.05216	2.07663	5.43792
GO:0033116	NA	78	5	3.05748	2.2543	4.21464
GO:0036464	NA	85	7	3.06156	1.51201	4.48691
GO:0021762	NA	44	4	3.06768	2.82298	6.30494
GO:0004197	NA	118	6	3.08757	2.56482	6.06103
GO:0032728	NA	52	4	3.12001	2.39896	7.69525
GO:0042149	NA	51	3	3.18587	2.07153	7.6335
GO:0019900	NA	106	6	3.21834	2.61571	6.7551
GO:0044772	NA	22	3	3.22685	2.13824	6.90006
GO:0016538	NA	31	3	3.22685	2.12597	6.84161
GO:0043195	NA	55	4	3.24224	2.91011	7.50276
GO:0005721	NA	24	3	3.25809	2.50102	5.579
GO:0042273	NA	35	3	3.27754	2.82289	7.39915
GO:0071480	NA	34	4	3.27869	2.61075	7.43346
GO:0010498	NA	37	3	3.34334	2.30545	7.77704
GO:0004175	NA	85	5	3.34334	2.25515	7.87504
GO:0008234	NA	28	3	3.35172	2.19456	7.67409
GO:1901216	NA	42	3	3.35172	2.42686	7.6834
GO:0030263	NA	6	3	3.39827	2.27472	4.75778
GO:0032147	NA	56	3	3.3986	2.29866	8.51553
GO:0051603	NA	39	3	3.40056	2.98169	8.5527
GO:0000118	NA	56	3	3.41678	2.5842	8.90643
GO:0006139	NA	30	4	3.6168	2.97843	9.26994
GO:0012507	NA	60	3	3.65526	2.71015	7.5575
GO:0042733	NA	51	3	3.67312	2.36714	9.69866
GO:0034613	NA	69	5	3.67448	3.46141	10.3545
GO:0002218	NA	36	3	3.83845	3.18365	12.3816
GO:0071333	NA	76	4	3.86355	2.92699	6.88251
GO:0005840	NA	70	5	4.08427	3.03025	14.6259
GO:0022626	NA	76	8	4.12444	4.97057	13.6847
GO:0042788	NA	33	3	4.16462	2.7822	15.6088
GO:0002181	NA	121	7	4.16462	5.58197	15.1632
GO:0006414	NA	23	3	4.76861	3.04736	30.9327

## Sheet: BPC
Gene BMC gene set analysis; n = number of genes in gene set; nBMD = number of genes with BMDs. Median gene set BMD And boostrapped confidence intervals shown.
GO								KEGG								Reactome
ID	Description	n	nBMD	Median.BMD	Lower.limit	Upper.limit		ID	Description	n	nBMD	Median.BMD	Lower.limit	Upper.limit		ID	Description	n	nBMD	Median.BMD	Lower.limit	Upper.limit
GO:0001523	NA	34	3	0.0466898	0.0125994	0.254499		hsa04914	NA	102	11	0.0977239	0.0834213	0.158152		R-HSA-204005	COPII-mediated vesicle transport	68	5	0.06692	0.0115382	0.230989
GO:0008202	NA	52	3	0.0713	0.038886	0.141952		hsa04913	NA	51	3	0.124985	0.0510493	0.25911		R-HSA-176417	NA	6	3	0.0761099	0.0578929	0.206544
GO:0010997	NA	9	3	0.0716863	0.0596106	0.297321		hsa04540	NA	88	5	0.124985	0.0973791	0.256827		R-HSA-176412	Phosphorylation of the APC/C	20	3	0.0761099	0.0586458	0.205295
GO:0045736	NA	38	3	0.0716863	0.0481084	0.21267		hsa04114	NA	131	14	0.133796	0.108006	0.226057		R-HSA-69273	Cyclin A/B1/B2 associated events during G2/M transition	30	5	0.0810012	0.0705707	0.201001
GO:0001578	NA	41	5	0.0716863	0.0517569	0.204411		hsa00790	NA	26	3	0.135773	0.065781	0.33928		R-HSA-174184	Cdc20:Phospho-APC/C mediated degradation of Cyclin A	73	4	0.081671	0.0679829	0.13794
GO:0030277	NA	16	3	0.0750856	0.0594724	0.101555		hsa00240	NA	58	5	0.140434	0.104102	0.266768		R-HSA-176408	Regulation of APC/C activators between G1/S and early anaphase	81	6	0.081671	0.0782085	0.167717
GO:0010039	NA	17	3	0.0750856	0.0597855	0.101337		hsa04971	NA	76	4	0.148995	0.116575	0.3989		R-HSA-179419	APC:Cdc20 mediated degradation of cell cycle proteins prior to satisfation of the cell cycle checkpoint	74	5	0.0823407	0.0724987	0.150948
GO:0014075	NA	13	3	0.0761099	0.0534397	0.115684		hsa05216	NA	37	5	0.16649	0.17287	0.722717		R-HSA-176814	Activation of APC/C and APC/C:Cdc20 mediated degradation of mitotic proteins	77	7	0.0823407	0.0795373	0.166811
GO:0045740	NA	31	3	0.0761099	0.0556089	0.115933		hsa04380	NA	128	7	0.167809	0.14331	0.379928		R-HSA-176409	APC/C:Cdc20 mediated degradation of mitotic proteins	76	6	0.102394	0.0858109	0.160299
GO:1900182	NA	33	3	0.0761099	0.0588637	0.205852		hsa04110	NA	126	17	0.179243	0.142643	0.326572		R-HSA-8980692	RHOA GTPase cycle	147	12	0.105656	0.0876127	0.209373
GO:0000940	NA	18	4	0.0777551	0.0673284	0.176039		hsa05223	NA	72	4	0.184305	0.174201	0.541112		R-HSA-8854518	AURKA Activation by TPX2	73	10	0.112698	0.10144	0.185458
GO:0051983	NA	13	4	0.0785042	0.0623257	0.116981		hsa03460	NA	54	4	0.189546	0.163532	0.516493		R-HSA-174143	APC/C-mediated degradation of cell cycle proteins	88	10	0.112698	0.0971465	0.17577
GO:0016572	NA	16	3	0.0810012	0.0596665	0.135119		hsa04750	NA	98	5	0.19264	0.153306	0.349684		R-HSA-453276	Regulation of mitotic cell cycle	88	10	0.112698	0.0944654	0.178054
GO:0032465	NA	51	6	0.0873171	0.0655345	0.171223		hsa05203	NA	204	11	0.205461	0.137717	0.374172		R-HSA-4615885	SUMOylation of DNA replication proteins	76	6	0.11453	0.0861299	0.218671
GO:0009725	NA	42	3	0.0933069	0.0496527	0.193114		hsa05166	NA	222	15	0.206552	0.185165	0.459218		R-HSA-5633007	Regulation of TP53 Activity	160	8	0.11453	0.094575	0.209224
GO:0007584	NA	68	4	0.0939998	0.0511556	0.191646		hsa04330	NA	59	3	0.288832	0.164038	0.589096		R-HSA-2980766	Nuclear Envelope Breakdown	52	4	0.12071	0.0892097	0.240704
GO:0045171	NA	77	8	0.0986626	0.0689679	0.178082		hsa04970	NA	92	5	0.309547	0.219818	0.922973		R-HSA-8852276	The role of GTSE1 in G2/M progression after G2 checkpoint	77	5	0.122344	0.0919899	0.203659
GO:0010369	NA	14	3	0.100009	0.0611232	0.186241		hsa04512	NA	88	5	0.314213	0.122583	0.617937		R-HSA-179409	APC-Cdc20 mediated degradation of Nek2A	26	3	0.122448	0.0855161	0.19415
GO:0060045	NA	31	3	0.100932	0.0640971	0.309737		hsa04640	NA	99	6	0.322523	0.236936	0.657577		R-HSA-6804114	TP53 Regulates Transcription of Genes Involved in G2 Cell Cycle Arrest	18	4	0.122777	0.0878192	0.247037
GO:0045120	NA	4	3	0.102948	0.0638379	0.183503		hsa04218	NA	156	12	0.326995	0.307311	0.78608		R-HSA-6791312	TP53 Regulates Transcription of Cell Cycle Genes	48	6	0.122777	0.0954521	0.247681
GO:0043203	NA	8	3	0.102948	0.0659762	0.187265		hsa04915	NA	138	22	0.335247	0.224117	0.471819		R-HSA-174178	APC/C:Cdh1 mediated degradation of Cdc20 and other APC/C:Cdh1 targeted proteins in late mitosis/early G1	74	5	0.126111	0.0878535	0.247445
GO:0010389	NA	10	3	0.102948	0.0688549	0.186176		hsa04340	NA	56	3	0.343512	0.159259	0.897078		R-HSA-6804756	Regulation of TP53 Activity through Phosphorylation	92	7	0.126111	0.0954503	0.265335
GO:0005876	NA	54	9	0.102948	0.0834074	0.187593		hsa03440	NA	41	3	0.3721	0.200916	1.27389		R-HSA-3108232	SUMO E3 ligases SUMOylate target proteins	231	15	0.126428	0.124369	0.291197
GO:0007094	NA	32	8	0.104226	0.0858798	0.200552		hsa04713	NA	97	5	0.38367	0.235226	0.970741		R-HSA-2990846	SUMOylation	239	15	0.126428	0.125554	0.299453
GO:0071353	NA	26	3	0.109349	0.0787229	0.15656		hsa05222	NA	92	7	0.437603	0.359889	0.984507		R-HSA-499943	Interconversion of nucleotide di- and triphosphates	30	4	0.12874	0.0746543	0.237641
GO:0030968	NA	55	3	0.109349	0.0792609	0.159903		hsa04012	NA	85	5	0.438586	0.306007	0.639137		R-HSA-15869	Metabolism of nucleotides	100	8	0.12874	0.0962203	0.240913
GO:0051310	NA	16	4	0.112522	0.0755664	0.174705		hsa04360	NA	182	13	0.443863	0.345954	0.874562		R-HSA-9013106	RHOC GTPase cycle	74	5	0.139956	0.0876548	0.23875
GO:0032133	NA	10	4	0.11453	0.0876061	0.21618		hsa04115	NA	73	11	0.456652	0.249129	0.574376		R-HSA-8953750	Transcriptional Regulation by E2F6	35	5	0.140943	0.111644	0.380608
GO:0051642	NA	19	3	0.115242	0.0824559	0.189448		hsa04976	NA	89	8	0.493493	0.410726	0.858237		R-HSA-8948216	Collagen chain trimerization	44	3	0.142486	0.0922017	0.241332
GO:0043525	NA	55	6	0.119444	0.0846078	0.186433		hsa05224	NA	147	9	0.5046	0.382224	0.925483		R-HSA-75035	Chk1/Chk2(Cds1) mediated inactivation of Cyclin B:Cdk1 complex	14	3	0.142606	0.0779539	0.320738
GO:0007193	NA	54	3	0.119986	0.0937141	0.635207		hsa04350	NA	94	7	0.533598	0.371933	1.21544		R-HSA-156711	Polo-like kinase mediated events	16	6	0.144105	0.109167	0.316512
GO:0031616	NA	19	4	0.120677	0.0986193	0.215411		hsa05200	NA	531	28	0.537587	0.560539	1.05448		R-HSA-69275	G2/M Transition	201	20	0.144105	0.128764	0.246069
GO:0051315	NA	13	4	0.120759	0.0899448	0.174348		hsa05220	NA	76	4	0.54958	0.399932	0.746711		R-HSA-453274	Mitotic G2-G2/M phases	203	20	0.144105	0.129673	0.243694
GO:0001824	NA	20	3	0.122448	0.0902595	0.266894		hsa04210	NA	136	7	0.586167	0.30714	1.81655		R-HSA-432722	Golgi Associated Vesicle Biogenesis	56	3	0.144958	0.0592905	0.587574
GO:0000922	NA	142	13	0.122448	0.0985765	0.196416		hsa00983	NA	80	8	0.603665	0.429088	1.1326		R-HSA-1362300	Transcription of E2F targets under negative control by p107 (RBL1) and p130 (RBL2) in complex with HDAC1	16	5	0.145605	0.0866916	0.36908
GO:0006275	NA	23	3	0.124908	0.0918596	0.18824		hsa00053	NA	30	3	0.646176	0.492876	0.948128		R-HSA-1538133	G0 and Early G1	41	7	0.145605	0.0882985	0.374158
GO:0051256	NA	11	3	0.126111	0.0639915	0.269991		hsa00040	NA	35	3	0.646176	0.494604	0.954845		R-HSA-2132295	MHC class II antigen presentation	123	11	0.147486	0.112291	0.210268
GO:0008608	NA	15	3	0.126111	0.0824327	0.270091		hsa00140	NA	61	5	0.646176	0.492746	0.946446		R-HSA-5625900	RHO GTPases activate CIT	25	4	0.14951	0.0992026	0.308271
GO:1904355	NA	22	3	0.126111	0.0941769	0.268933		hsa05207	NA	212	15	0.660574	0.61895	1.2263		R-HSA-8943724	Regulation of PTEN gene transcription	98	5	0.153265	0.101534	0.301489
GO:0004712	NA	28	3	0.126111	0.0736542	0.259171		hsa05221	NA	67	4	0.702025	0.537256	1.19857		R-HSA-606279	Deposition of new CENPA-containing nucleosomes at the centromere	74	9	0.155856	0.134877	0.310417
GO:0032212	NA	39	3	0.126111	0.0950636	0.270672		hsa04390	NA	157	8	0.702025	0.542428	1.20239		R-HSA-774815	Nucleosome assembly	74	9	0.155856	0.137306	0.303883
GO:1901796	NA	39	3	0.126111	0.0840501	0.26345		hsa04917	NA	70	8	0.744428	0.625605	1.66867		R-HSA-2500257	Resolution of Sister Chromatid Cohesion	126	29	0.155856	0.142672	0.227022
GO:0000118	NA	56	3	0.126428	0.104003	0.439267		hsa02010	NA	45	3	0.787807	0.436431	2.07623		R-HSA-2467813	Separation of Sister Chromatids	191	31	0.155856	0.152305	0.249209
GO:0015630	NA	172	16	0.126678	0.104664	0.187607		hsa00860	NA	43	4	0.822058	0.674383	1.2245		R-HSA-8853659	RET signaling	40	4	0.158228	0.127608	0.493508
GO:0090307	NA	50	5	0.128719	0.0895934	0.227424		hsa00830	NA	68	4	0.822058	0.671645	1.22172		R-HSA-68882	Mitotic Anaphase	255	34	0.160583	0.154906	0.246125
GO:0030496	NA	194	24	0.129222	0.116646	0.191787		hsa05204	NA	69	4	0.822058	0.677143	1.217		R-HSA-983231	Factors involved in megakaryocyte development and platelet production	183	19	0.161646	0.15777	0.313095
GO:0097431	NA	42	7	0.131013	0.0984056	0.232104		hsa00982	NA	72	4	0.822058	0.670163	1.19784		R-HSA-9012999	RHO GTPase cycle	450	23	0.162003	0.155052	0.373006
GO:0019894	NA	46	3	0.131013	0.0503313	0.270187		hsa00980	NA	78	4	0.822058	0.671662	1.20666		R-HSA-114608	Platelet degranulation	129	7	0.162452	0.123836	0.261863
GO:0005819	NA	137	19	0.131013	0.110599	0.218777		hsa05210	NA	86	6	0.832436	0.695994	2.05235		R-HSA-76005	Response to elevated platelet cytosolic Ca2+	134	7	0.162452	0.122286	0.260556
GO:0098656	NA	44	3	0.131217	0.0873646	0.236291		hsa05219	NA	41	4	0.966848	0.721611	1.90643		R-HSA-983189	Kinesins	67	12	0.164966	0.150729	0.312484
GO:0045184	NA	39	5	0.132334	0.0932446	0.208776		hsa05418	NA	139	9	1.12491	0.928121	2.41446		R-HSA-6811434	COPI-dependent Golgi-to-ER retrograde traffic	99	12	0.164966	0.148926	0.310394
GO:0072686	NA	125	14	0.133111	0.107609	0.216759		hsa05416	NA	60	4	1.23001	0.957005	2.80343		R-HSA-8856688	Golgi-to-ER retrograde transport	133	12	0.164966	0.148895	0.313046
GO:0071539	NA	26	3	0.13521	0.0929483	0.227121		hsa04978	NA	60	4	1.93107	1.55798	3.0887		R-HSA-9035034	RHOF GTPase cycle	42	3	0.16531	0.118383	0.559201
GO:0051233	NA	28	8	0.136798	0.116605	0.230818		hsa04961	NA	53	4	2.17119	1.77591	3.4609		R-HSA-2995410	Nuclear Envelope (NE) Reassembly	94	5	0.16531	0.10652	0.31329
GO:0043086	NA	117	7	0.139956	0.116176	0.237665		hsa00565	NA	49	3	4.48566	3.13199	7.64953		R-HSA-2555396	Mitotic Metaphase and Anaphase	256	35	0.16531	0.156414	0.257183
GO:0007098	NA	53	4	0.140115	0.101181	0.256619		hsa04666	NA	97	5	4.48566	3.11174	7.96713		R-HSA-194315	Signaling by Rho GTPases	771	55	0.16531	0.165729	0.265397
GO:1904724	NA	55	4	0.140366	0.117975	0.428399										R-HSA-5694530	Cargo concentration in the ER	33	4	0.167354	0.115144	0.273968
GO:0007059	NA	88	20	0.140374	0.127216	0.195036										R-HSA-141424	Amplification of signal from the kinetochores	96	26	0.169895	0.145336	0.238498
GO:0014898	NA	14	3	0.140943	0.0871509	0.389172										R-HSA-141444	Amplification of signal from unattached kinetochores via a MAD2 inhibitory signal	96	26	0.169895	0.146259	0.237834
GO:0000086	NA	58	11	0.142606	0.101782	0.27096										R-HSA-9648025	EML4 and NUDC in mitotic spindle formation	117	28	0.169895	0.14774	0.235751
GO:0008283	NA	132	7	0.142606	0.110011	0.320761										R-HSA-5663220	RHO GTPases Activate Formins	147	28	0.169895	0.147515	0.236318
GO:0035371	NA	33	5	0.143902	0.118802	0.228531										R-HSA-419037	NCAM1 interactions	43	3	0.17072	0.115617	0.59334
GO:0000281	NA	59	10	0.144295	0.118993	0.262137										R-HSA-195258	RHO GTPase Effectors	389	36	0.171499	0.15871	0.255467
GO:0070182	NA	25	3	0.145077	0.0716226	0.31941										R-HSA-2565942	Regulation of PLK1 Activity at G2/M Transition	88	8	0.172505	0.119628	0.255909
GO:0000775	NA	62	13	0.145538	0.116973	0.213932										R-HSA-9716542	Signaling by Rho GTPases, Miro GTPases and RHOBTB3	789	56	0.174622	0.172913	0.267657
GO:0051382	NA	17	8	0.146512	0.124925	0.236331										R-HSA-73886	Chromosome Maintenance	141	14	0.181731	0.148971	0.318568
GO:0042752	NA	66	8	0.147104	0.1085	0.326141										R-HSA-6783310	Fanconi Anemia Pathway	40	3	0.183907	0.115593	0.404727
GO:0048511	NA	66	8	0.147104	0.108915	0.314972										R-HSA-69618	Mitotic Spindle Checkpoint	113	27	0.183934	0.149523	0.253323
GO:0030071	NA	11	3	0.147486	0.104817	0.233205										R-HSA-6811442	Intra-Golgi and retrograde Golgi-to-ER traffic	203	14	0.188958	0.178473	0.434437
GO:0000278	NA	142	25	0.147486	0.137813	0.223231										R-HSA-111465	Apoptotic cleavage of cellular proteins	38	5	0.19264	0.150357	0.347687
GO:0031528	NA	28	4	0.147837	0.0979812	0.336609										R-HSA-75153	Apoptotic execution phase	53	5	0.19264	0.145072	0.348393
GO:0051276	NA	13	4	0.147846	0.10641	0.280188										R-HSA-6796648	TP53 Regulates Transcription of DNA Repair Genes	65	5	0.195184	0.151958	0.414623
GO:0051453	NA	38	4	0.148995	0.109744	0.383993										R-HSA-69620	Cell Cycle Checkpoints	296	37	0.196468	0.159683	0.267189
GO:0045143	NA	9	4	0.149395	0.109497	0.349188										R-HSA-9013508	NOTCH3 Intracellular Domain Regulates Transcription	38	4	0.202037	0.146715	0.380729
GO:0000776	NA	150	28	0.151671	0.142975	0.225819										R-HSA-9012852	Signaling by NOTCH3	70	6	0.202037	0.138827	0.372688
GO:0007051	NA	19	6	0.151749	0.115154	0.269396										R-HSA-2559585	Oncogene Induced Senescence	38	3	0.202119	0.142556	0.377709
GO:0034501	NA	17	6	0.152677	0.097563	0.256915										R-HSA-5693538	Homology Directed Repair	138	8	0.205337	0.181593	0.428461
GO:0045165	NA	55	3	0.153265	0.0917103	0.319366										R-HSA-176187	Activation of ATR in response to replication stress	37	5	0.206552	0.135621	0.402168
GO:0003682	NA	452	27	0.153265	0.158688	0.352748										R-HSA-69473	G2/M DNA damage checkpoint	97	5	0.206552	0.13026	0.412902
GO:0007080	NA	45	8	0.153276	0.117757	0.27553										R-HSA-5693607	Processing of DNA double-strand break ends	98	5	0.206552	0.123139	0.411499
GO:0007095	NA	39	8	0.15505	0.119076	0.297909										R-HSA-5693567	HDR through Homologous Recombination (HRR) or Single Strand Annealing (SSA)	132	7	0.206552	0.158167	0.406841
GO:0006612	NA	55	3	0.156201	0.109844	0.503168										R-HSA-68877	Mitotic Prometaphase	212	38	0.208618	0.16863	0.276565
GO:0045624	NA	1	3	0.157664	0.0987239	0.260921										R-HSA-68886	M Phase	460	47	0.209629	0.183302	0.293272
GO:1904899	NA	1	3	0.157664	0.0998397	0.259795										R-HSA-109582	Hemostasis	680	37	0.214206	0.218655	0.430396
GO:2000845	NA	2	3	0.157664	0.0988402	0.259578										R-HSA-1640170	Cell Cycle	862	81	0.219105	0.200375	0.299008
GO:1901533	NA	3	3	0.157664	0.100048	0.259721										R-HSA-69278	Cell Cycle, Mitotic	642	72	0.220833	0.203084	0.305981
GO:2000491	NA	4	3	0.157664	0.0989548	0.260345										R-HSA-180786	Extension of Telomeres	51	5	0.221792	0.122206	0.838315
GO:0051574	NA	7	3	0.157664	0.0992252	0.257595										R-HSA-380259	Loss of Nlp from mitotic centrosomes	70	7	0.222562	0.121829	0.35098
GO:0071636	NA	9	3	0.157664	0.0993794	0.259154										R-HSA-380284	Loss of proteins required for interphase microtubule organization from the centrosome	70	7	0.222562	0.122598	0.351247
GO:0060252	NA	18	3	0.157664	0.099633	0.258742										R-HSA-5620912	Anchoring of the basal body to the plasma membrane	98	9	0.222562	0.14277	0.366999
GO:0032967	NA	29	3	0.157664	0.0978252	0.257129										R-HSA-199977	ER to Golgi Anterograde Transport	154	8	0.228039	0.180202	0.367122
GO:0071300	NA	67	5	0.157664	0.110038	0.38537										R-HSA-1650814	Collagen biosynthesis and modifying enzymes	67	4	0.22835	0.168636	0.416882
GO:0016363	NA	114	9	0.157664	0.11313	0.250106										R-HSA-9018519	Estrogen-dependent gene expression	150	21	0.231907	0.172503	0.443423
GO:0090543	NA	35	3	0.159065	0.113617	0.441542										R-HSA-380270	Recruitment of mitotic centrosome proteins and complexes	82	8	0.232042	0.146791	0.368809
GO:0032147	NA	56	5	0.159065	0.106433	0.332436										R-HSA-380287	Centrosome maturation	82	8	0.232042	0.144608	0.361533
GO:1901673	NA	23	3	0.161646	0.112208	0.259939										R-HSA-380320	Recruitment of NuMA to mitotic centrosomes	94	10	0.232042	0.151296	0.364441
GO:0007018	NA	86	11	0.161646	0.131353	0.315974										R-HSA-9031628	NGF-stimulated transcription	58	6	0.232788	0.16104	0.50365
GO:0003777	NA	92	11	0.161646	0.13376	0.3077										R-HSA-9616222	Transcriptional regulation of granulopoiesis	101	6	0.234849	0.180983	0.432508
GO:0030155	NA	52	4	0.162777	0.145101	0.54908										R-HSA-68962	Activation of the pre-replicative complex	33	3	0.238609	0.0939725	0.904422
GO:0034451	NA	118	8	0.16295	0.130031	0.302558										R-HSA-69306	DNA Replication	140	7	0.238609	0.155948	0.722841
GO:0005871	NA	49	10	0.164966	0.142645	0.347429										R-HSA-69481	G2/M Checkpoints	170	9	0.238609	0.16085	0.442719
GO:0002162	NA	13	3	0.165232	0.110996	0.316722										R-HSA-9013405	RHOD GTPase cycle	54	4	0.243215	0.161756	0.474553
GO:0010811	NA	34	3	0.165232	0.0939059	0.319492										R-HSA-2299718	Condensation of Prophase Chromosomes	74	5	0.251795	0.097666	0.453692
GO:0060384	NA	17	3	0.16649	0.142344	0.480329										R-HSA-198725	Nuclear Events (kinase and transcription factor activation)	84	7	0.260115	0.179198	0.693395
GO:0050770	NA	21	3	0.16649	0.132335	0.756609										R-HSA-68875	Mitotic Prophase	153	8	0.263113	0.173518	0.487493
GO:0001657	NA	33	5	0.16649	0.13976	0.743124										R-HSA-69205	G1/S-Specific Transcription	34	8	0.270114	0.166411	0.523666
GO:0060041	NA	58	3	0.16649	0.132825	0.724661										R-HSA-186712	Regulation of beta-cell development	45	3	0.274043	0.126923	0.641484
GO:0045672	NA	22	3	0.166772	0.0925213	0.579672										R-HSA-8939211	ESR-mediated signaling	229	27	0.274043	0.221874	0.481529
GO:0012507	NA	60	4	0.167354	0.115777	0.27431										R-HSA-2514853	Condensation of Prometaphase Chromosomes	16	5	0.27443	0.16799	0.573953
GO:0007100	NA	6	3	0.168287	0.107835	0.403143										R-HSA-9013695	NOTCH4 Intracellular Domain Regulates Transcription	26	3	0.288832	0.159663	0.58958
GO:0046602	NA	6	3	0.168287	0.107263	0.379516										R-HSA-453279	Mitotic G1 phase and G1/S transition	171	19	0.288963	0.240528	0.609794
GO:0035860	NA	9	4	0.168605	0.150896	0.515558										R-HSA-9687139	Aberrant regulation of mitotic cell cycle due to RB1 defects	36	3	0.309406	0.185735	0.770581
GO:0007097	NA	13	3	0.169539	0.105288	0.299181										R-HSA-9675126	Diseases of mitotic cell cycle	38	3	0.309406	0.180872	0.771893
GO:0008017	NA	322	32	0.169978	0.168413	0.284482										R-HSA-1474290	Collagen formation	90	5	0.314213	0.150825	0.626329
GO:0000070	NA	35	13	0.171668	0.157455	0.370124										R-HSA-9006931	Signaling by Nuclear Receptors	305	32	0.315155	0.292114	0.584266
GO:0017116	NA	24	4	0.17335	0.135941	0.621011										R-HSA-69206	G1/S Transition	145	14	0.316715	0.25219	0.645924
GO:0007052	NA	58	12	0.173765	0.143382	0.274653										R-HSA-9013026	RHOB GTPase cycle	70	5	0.321119	0.164783	0.673661
GO:0070301	NA	72	10	0.175152	0.128362	0.300017										R-HSA-180292	GAB1 signalosome	17	3	0.333734	0.236108	0.547099
GO:0015026	NA	43	3	0.176561	0.111819	0.293711										R-HSA-1643713	Signaling by EGFR in Cancer	25	3	0.333734	0.232617	0.544595
GO:0051010	NA	23	4	0.176765	0.11276	0.346918										R-HSA-3906995	Diseases associated with O-glycosylation of proteins	68	6	0.353092	0.305867	0.817654
GO:1990023	NA	16	6	0.178558	0.133685	0.409093										R-HSA-5173105	O-linked glycosylation	111	6	0.353092	0.301619	0.846731
GO:0018107	NA	81	5	0.179243	0.104471	0.290148										R-HSA-1433557	Signaling by SCF-KIT	50	3	0.372449	0.240411	0.827004
GO:0048255	NA	33	3	0.182766	0.11063	0.313519										R-HSA-9675136	Diseases of DNA Double-Strand Break Repair	24	3	0.382878	0.230837	0.882139
GO:0051301	NA	352	56	0.183099	0.170109	0.26438										R-HSA-9701193	Defective HDR through Homologous Recombination (HRR) due to PALB2 loss of function	24	3	0.382878	0.21945	0.881465
GO:1990090	NA	41	3	0.18372	0.0868335	0.34598										R-HSA-9704331	Defective HDR through Homologous Recombination Repair (HRR) due to PALB2 loss of BRCA1 binding function	24	3	0.382878	0.229138	0.880936
GO:0000793	NA	24	5	0.183907	0.0789123	0.320233										R-HSA-9704646	Defective HDR through Homologous Recombination Repair (HRR) due to PALB2 loss of BRCA2/RAD51/RAD51C binding function	24	3	0.382878	0.230885	0.884462
GO:0031262	NA	8	3	0.183934	0.120612	0.340635										R-HSA-5693554	Resolution of D-loop Structures through Synthesis-Dependent Strand Annealing (SDSA)	26	3	0.382878	0.233508	0.885177
GO:0060828	NA	33	3	0.184973	0.121936	0.318487										R-HSA-5693568	Resolution of D-loop Structures through Holliday Junction Intermediates	33	3	0.382878	0.228624	0.882675
GO:0051571	NA	17	4	0.185935	0.123884	0.356202										R-HSA-5693537	Resolution of D-Loop Structures	34	3	0.382878	0.231802	0.884324
GO:0006338	NA	145	8	0.185935	0.133256	0.350778										R-HSA-5693579	Homologous DNA Pairing and Strand Exchange	42	5	0.382878	0.252299	0.881943
GO:0008574	NA	21	6	0.188958	0.178159	0.495385										R-HSA-5685942	HDR through Homologous Recombination (HRR)	67	5	0.382878	0.261797	0.881298
GO:0043679	NA	57	4	0.189836	0.131909	0.35171										R-HSA-2644602	Signaling by NOTCH1 PEST Domain Mutants in Cancer	58	5	0.384816	0.254749	1.13642
GO:0032091	NA	76	7	0.19264	0.163676	0.351617										R-HSA-2644603	Signaling by NOTCH1 in Cancer	58	5	0.384816	0.257858	1.15048
GO:0018108	NA	141	9	0.19264	0.174079	0.432618										R-HSA-2644606	Constitutive Signaling by NOTCH1 PEST Domain Mutants	58	5	0.384816	0.259564	1.12923
GO:0007088	NA	28	6	0.197023	0.139222	0.404904										R-HSA-2894858	Signaling by NOTCH1 HD+PEST Domain Mutants in Cancer	58	5	0.384816	0.245311	1.13049
GO:0000079	NA	52	6	0.197023	0.143641	0.424644										R-HSA-2894862	Constitutive Signaling by NOTCH1 HD+PEST Domain Mutants	58	5	0.384816	0.262874	1.13633
GO:0004672	NA	236	12	0.199596	0.138612	0.328042										R-HSA-1980143	Signaling by NOTCH1	94	5	0.384816	0.250291	1.14134
GO:0048699	NA	8	3	0.202119	0.129218	0.37628										R-HSA-4090294	SUMOylation of intracellular receptors	37	6	0.389321	0.263981	0.895516
GO:2000773	NA	24	3	0.202119	0.113096	0.373656										R-HSA-383280	Nuclear Receptor transcription pathway	52	6	0.389321	0.269386	0.881151
GO:0051056	NA	120	7	0.202637	0.138266	0.546933										R-HSA-187577	SCF(Skp2)-mediated degradation of p27/p21	60	3	0.391654	0.115695	0.488255
GO:0010332	NA	26	3	0.204121	0.149024	0.371047										R-HSA-69242	S Phase	175	11	0.391654	0.325343	0.829932
GO:0050769	NA	33	3	0.204121	0.119429	0.364134										R-HSA-8875878	MET promotes cell motility	41	3	0.392208	0.166684	0.919801
GO:0045600	NA	51	6	0.204378	0.147393	0.349083										R-HSA-2219530	Constitutive Signaling by Aberrant PI3K in Cancer	78	6	0.438524	0.359753	0.953163
GO:0004714	NA	134	8	0.20568	0.206287	0.50391										R-HSA-2219528	PI3K/AKT Signaling in Cancer	104	6	0.438524	0.358989	0.946884
GO:0001833	NA	13	3	0.206552	0.13703	0.40955										R-HSA-373755	Semaphorin interactions	86	5	0.443863	0.348945	1.02635
GO:0006281	NA	249	17	0.206552	0.209606	0.485405										R-HSA-9619483	Activation of AMPK downstream of NMDARs	29	3	0.444348	0.211151	1.12968
GO:0006260	NA	102	13	0.206628	0.153068	0.336938										R-HSA-110314	Recognition of DNA damage by PCNA-containing replication complex	30	3	0.448804	0.268096	1.22364
GO:0007019	NA	23	5	0.209629	0.135784	0.445206										R-HSA-73893	DNA Damage Bypass	48	3	0.448804	0.252892	1.2127
GO:0071392	NA	41	7	0.209629	0.123499	0.602282										R-HSA-977444	GABA B receptor activation	56	3	0.459019	0.194446	1.3548
GO:0035580	NA	62	4	0.211515	0.143333	0.491471										R-HSA-991365	Activation of GABAB receptors	56	3	0.459019	0.195479	1.35382
GO:0030855	NA	70	6	0.213654	0.150003	0.444704										R-HSA-177929	Signaling by EGFR	51	5	0.465203	0.316604	1.13532
GO:0090575	NA	78	4	0.213654	0.131811	0.439051										R-HSA-1483249	Inositol phosphate metabolism	50	3	0.490147	0.278557	1.11309
GO:0071944	NA	55	5	0.214242	0.118792	0.44467										R-HSA-1362277	Transcription of E2F targets under negative control by DREAM complex	31	4	0.49737	0.357922	1.17104
GO:0005813	NA	641	34	0.214557	0.18242	0.329334										R-HSA-8866910	TFAP2 (AP-2) family regulates transcription of growth factors and their receptors	15	3	0.5046	0.2537	1.26351
GO:0010165	NA	20	3	0.217784	0.157568	0.500872										R-HSA-1251985	Nuclear signaling by ERBB4	35	5	0.5046	0.273461	1.17296
GO:0043434	NA	50	7	0.217784	0.136168	0.466854										R-HSA-5689896	Ovarian tumor domain proteases	39	3	0.5046	0.2509	1.26066
GO:0019898	NA	69	5	0.217784	0.170787	0.693821										R-HSA-8864260	Transcriptional regulation by the AP-2 (TFAP2) family of transcription factors	45	5	0.5046	0.273703	1.21306
GO:0008631	NA	16	3	0.218721	0.137446	0.446659										R-HSA-1236394	Signaling by ERBB4	68	5	0.5046	0.26724	1.19006
GO:0000082	NA	76	4	0.220364	0.16441	0.570576										R-HSA-6811558	PI5P, PP2A and IER3 Regulate PI3K/AKT Signaling	106	7	0.5046	0.380466	1.24644
GO:0008344	NA	44	3	0.220912	0.0799322	0.776488										R-HSA-199418	Negative regulation of the PI3K/AKT network	113	7	0.5046	0.3856	1.24914
GO:0005657	NA	35	5	0.221792	0.16451	0.65536										R-HSA-2122947	NOTCH1 Intracellular Domain Regulates Transcription	59	4	0.516154	0.356128	1.00197
GO:0019827	NA	54	4	0.223996	0.127611	0.440608										R-HSA-69202	Cyclin E associated events during G1/S transition	83	6	0.526114	0.381966	0.877574
GO:0032869	NA	109	6	0.224133	0.160009	0.435723										R-HSA-69656	Cyclin A:Cdk2-associated events at S phase entry	85	6	0.526114	0.383902	0.880247
GO:0051988	NA	9	4	0.228164	0.148423	0.421882										R-HSA-9696273	RND1 GTPase cycle	42	3	0.586167	0.333811	1.82405
GO:0000792	NA	44	4	0.228187	0.161755	0.575072										R-HSA-9696270	RND2 GTPase cycle	43	3	0.586167	0.336985	1.82279
GO:0090734	NA	27	4	0.23011	0.186985	0.479314										R-HSA-416700	Other semaphorin interactions	20	4	0.63138	0.539511	1.08022
GO:0005874	NA	329	25	0.231907	0.20922	0.381812										R-HSA-3371497	HSP90 chaperone cycle for steroid hormone receptors (SHR) in the presence of ligand	55	8	0.641617	0.490481	1.51131
GO:0140297	NA	106	6	0.234897	0.187938	0.473401										R-HSA-156588	Glucuronidation	25	3	0.646176	0.493105	0.947656
GO:0045787	NA	34	4	0.237075	0.146275	0.522977										R-HSA-182971	EGFR downregulation	31	4	0.650031	0.49223	1.16894
GO:0017053	NA	58	6	0.237821	0.186648	0.606962										R-HSA-5693616	Presynaptic phase of homologous DNA pairing and strand exchange	39	4	0.650491	0.411303	1.87727
GO:0031110	NA	19	3	0.239494	0.13859	0.470404										R-HSA-9009391	Extra-nuclear estrogen signaling	82	9	0.660574	0.510639	1.23076
GO:0061436	NA	28	3	0.239494	0.148186	0.474924										R-HSA-1660499	Synthesis of PIPs at the plasma membrane	53	3	0.661029	0.552539	1.85387
GO:0032467	NA	46	6	0.240092	0.182216	0.5039										R-HSA-425393	Transport of inorganic cations/anions and amino acids/oligopeptides	108	6	0.671009	0.513787	1.08988
GO:0000077	NA	39	4	0.24045	0.175897	0.595059										R-HSA-3371556	Cellular response to heat stress	89	6	0.721446	0.570742	1.2536
GO:0007405	NA	14	3	0.241522	0.145029	0.440359										R-HSA-9609736	Assembly and cell surface presentation of NMDA receptors	47	3	0.72277	0.362098	3.55849
GO:0000132	NA	38	5	0.241522	0.125824	0.408441										R-HSA-9675135	Diseases of DNA repair	35	4	0.738654	0.484303	1.58172
GO:0021987	NA	68	7	0.241522	0.141321	0.437481										R-HSA-2173793	Transcriptional activity of SMAD2/SMAD3:SMAD4 heterotrimer	58	3	0.743477	0.430109	1.51232
GO:0007173	NA	60	4	0.24185	0.18967	0.412998										R-HSA-5365859	RA biosynthesis pathway	22	3	0.744199	0.372461	2.39342
GO:0032526	NA	46	5	0.248332	0.153024	0.490036										R-HSA-112409	RAF-independent MAPK1/3 activation	23	5	0.785636	0.425085	2.20616
GO:0043407	NA	48	5	0.248332	0.18494	0.490949										R-HSA-5675221	Negative regulation of MAPK pathway	43	3	0.785636	0.427012	2.42768
GO:0019216	NA	36	3	0.248771	0.117853	0.746068										R-HSA-9634638	Estrogen-dependent nuclear events downstream of ESR-membrane signaling	27	4	0.790984	0.568865	1.84742
GO:0005154	NA	38	4	0.249483	0.193483	0.405457										R-HSA-1483255	PI Metabolism	90	8	0.807554	0.866539	2.2263
GO:0071897	NA	29	5	0.251264	0.132902	0.515813										R-HSA-5083635	Defective B3GALTL causes Peters-plus syndrome (PpS)	37	4	0.817041	0.525173	2.75181
GO:0007049	NA	296	19	0.251264	0.215883	0.573654										R-HSA-5173214	O-glycosylation of TSR domain-containing proteins	38	4	0.817041	0.538098	2.72224
GO:0051321	NA	69	5	0.251441	0.160722	0.545124										R-HSA-140877	Formation of Fibrin Clot (Clotting Cascade)	39	3	0.897341	0.480011	3.35832
GO:0051383	NA	6	5	0.251795	0.134967	0.459319										R-HSA-69231	Cyclin D associated events in G1	47	6	0.934737	0.754181	1.43051
GO:0010971	NA	27	7	0.252364	0.198855	0.650983										R-HSA-69236	G1 Phase	47	6	0.934737	0.758355	1.42926
GO:0005694	NA	204	13	0.252364	0.190483	0.522492										R-HSA-9614085	FOXO-mediated transcription	77	4	0.954763	0.68046	2.35057
GO:0051225	NA	46	4	0.252873	0.161659	0.49823										R-HSA-9679191	Potential therapeutics for SARS	81	7	1.02409	0.75783	1.47589
GO:0004715	NA	77	4	0.252989	0.180878	0.537683										R-HSA-400253	Circadian Clock	76	4	1.09875	0.841612	2.40235
GO:2001235	NA	29	4	0.254584	0.182023	0.443322										R-HSA-3371568	Attenuation phase	14	4	1.10143	0.90435	1.75118
GO:1901653	NA	15	3	0.255492	0.182283	0.436335										R-HSA-3371571	HSF1-dependent transactivation	24	4	1.10143	0.912068	1.75848
GO:0009636	NA	81	8	0.256087	0.137574	0.525423										R-HSA-1630316	Glycosaminoglycan metabolism	136	9	1.16879	0.705867	4.3418
GO:0051973	NA	42	4	0.257083	0.181198	0.560842										R-HSA-189483	Heme degradation	15	3	1.19602	0.943741	2.13179
GO:0071277	NA	89	6	0.258779	0.138528	0.529443										R-HSA-189445	Metabolism of porphyrins	27	3	1.19602	0.927894	2.12948
GO:0090398	NA	41	3	0.260115	0.171822	1.06842										R-HSA-174411	Polymerase switching on the C-strand of the telomere	26	3	1.50952	1.12474	8.94166
GO:0007623	NA	62	7	0.260115	0.15857	0.45406										R-HSA-174417	Telomere C-strand (Lagging Strand) Synthesis	34	3	1.50952	1.12338	9.04914
GO:0032922	NA	84	5	0.260115	0.1696	1.03983										R-HSA-69190	DNA strand elongation	36	3	1.50952	1.08504	9.13036
GO:1902895	NA	49	4	0.261545	0.197614	0.543107										R-HSA-9707616	Heme signaling	50	3	1.58745	1.0704	3.43221
GO:0045132	NA	4	4	0.263113	0.18817	0.525145										R-HSA-6814848	NA	7	3	1.5889	1.2418	3.39712
GO:0007076	NA	30	6	0.263113	0.177215	0.481673										R-HSA-5362517	Signaling by Retinoic Acid	43	4	1.59083	1.41688	5.06163
GO:0072687	NA	13	3	0.263296	0.102373	0.645274										R-HSA-6785807	Interleukin-4 and Interleukin-13 signaling	108	8	1.91102	1.59605	3.68444
GO:0045665	NA	60	3	0.263296	0.0955217	0.701274										R-HSA-2142845	Hyaluronan metabolism	17	5	3.96428	2.97526	6.06525
GO:0042383	NA	112	6	0.26336	0.211336	0.525364										R-HSA-5633008	TP53 Regulates Transcription of Cell Death Genes	44	3	3.98356	3.01428	6.18
GO:0051726	NA	256	22	0.263918	0.274694	0.559996										R-HSA-112310	Neurotransmitter release cycle	51	3	4.359	3.57402	12.5416
GO:0001822	NA	118	6	0.267565	0.183329	0.505143										R-HSA-2142850	NA	5	3	5.20135	3.39799	9.69073
GO:0007346	NA	47	7	0.26772	0.119489	0.430808
GO:0045668	NA	52	6	0.267927	0.222193	0.437051
GO:0009755	NA	45	3	0.274043	0.147494	0.638497
GO:0010032	NA	6	3	0.27443	0.180438	0.66382
GO:0009410	NA	286	22	0.278281	0.228327	0.515123
GO:0033574	NA	33	4	0.28243	0.204939	0.51578
GO:0007264	NA	99	6	0.282629	0.244587	0.672154
GO:0031122	NA	50	3	0.282958	0.18691	0.551409
GO:0007017	NA	17	3	0.283185	0.123357	0.464805
GO:0035578	NA	92	5	0.283185	0.17122	0.564744
GO:0048598	NA	13	3	0.283956	0.104114	0.545883
GO:0043515	NA	9	4	0.286008	0.148302	0.389106
GO:0140416	NA	25	4	0.288322	0.22436	0.763386
GO:0060317	NA	14	3	0.288832	0.223806	0.588629
GO:0090102	NA	32	3	0.288832	0.158044	0.588862
GO:0007219	NA	115	7	0.288832	0.156407	0.580692
GO:0042826	NA	138	7	0.288832	0.166454	0.547176
GO:0035064	NA	94	5	0.288912	0.123154	0.642905
GO:0097421	NA	35	5	0.288963	0.149554	0.462459
GO:0034097	NA	52	5	0.288963	0.186863	0.723415
GO:0045471	NA	114	7	0.288963	0.135367	0.462023
GO:0036297	NA	41	4	0.289031	0.222128	0.605862
GO:0016301	NA	73	4	0.291374	0.245978	0.826293
GO:0000779	NA	16	4	0.291666	0.192721	0.707421
GO:0042307	NA	42	4	0.292606	0.167615	0.630271
GO:0031674	NA	20	3	0.295957	0.116939	0.8996
GO:0005198	NA	164	10	0.296061	0.177366	0.487336
GO:0098797	NA	12	4	0.296685	0.213338	1.02489
GO:0000307	NA	35	6	0.296886	0.140477	0.397346
GO:0000791	NA	38	3	0.297294	0.216045	1.06463
GO:0000987	NA	60	3	0.297294	0.110764	0.831276
GO:0048661	NA	61	8	0.300463	0.262035	0.893287
GO:0001890	NA	36	4	0.301755	0.211531	0.617666
GO:0008285	NA	452	24	0.301893	0.285139	0.590265
GO:0043621	NA	63	4	0.303354	0.206438	0.747136
GO:0000226	NA	142	8	0.303696	0.167099	0.469023
GO:0031175	NA	135	8	0.304081	0.237859	0.4864
GO:1902305	NA	9	3	0.309547	0.193113	0.923771
GO:0017080	NA	46	5	0.309547	0.202909	0.923355
GO:1903078	NA	59	3	0.309547	0.161895	0.924683
GO:0021766	NA	64	5	0.309547	0.227481	0.91855
GO:0097110	NA	68	5	0.309547	0.162168	0.92439
GO:0030165	NA	89	7	0.309547	0.17383	0.906826
GO:0016887	NA	302	19	0.309547	0.236409	0.799983
GO:0050714	NA	53	4	0.311109	0.241655	0.843889
GO:0051384	NA	62	6	0.311348	0.242238	0.4919
GO:2001022	NA	13	3	0.316528	0.208382	0.604379
GO:0045930	NA	39	3	0.316528	0.130831	0.597801
GO:0010942	NA	42	5	0.316528	0.197686	0.598305
GO:0043280	NA	58	3	0.316528	0.198638	0.606579
GO:0004879	NA	81	7	0.316528	0.245471	0.637507
GO:0071456	NA	134	9	0.316528	0.226779	0.60112
GO:0005938	NA	158	8	0.317767	0.24657	0.704378
GO:0001726	NA	102	6	0.318254	0.256851	0.852994
GO:0006513	NA	39	4	0.31859	0.194613	0.719856
GO:0007156	NA	177	10	0.320034	0.298532	0.865929
GO:0045995	NA	21	3	0.321119	0.120753	0.684687
GO:0030331	NA	48	5	0.322297	0.25567	0.649986
GO:0071168	NA	13	4	0.322771	0.212074	0.789113
GO:0021954	NA	18	3	0.324206	0.189797	0.64692
GO:0045121	NA	259	22	0.324897	0.31658	0.654352
GO:0003697	NA	134	8	0.328654	0.261944	0.660618
GO:0003690	NA	115	6	0.329628	0.21804	0.646646
GO:0001756	NA	41	4	0.330973	0.234822	0.643721
GO:0031623	NA	46	4	0.333562	0.30484	0.990945
GO:0051591	NA	42	5	0.333734	0.290724	0.720756
GO:0042542	NA	53	5	0.333734	0.295312	0.720338
GO:0014070	NA	47	3	0.340811	0.144631	0.86999
GO:1904667	NA	13	3	0.344467	0.196364	0.765646
GO:0003148	NA	24	3	0.345419	0.173204	0.816846
GO:0045499	NA	31	7	0.345419	0.279129	0.779811
GO:0050919	NA	41	9	0.345419	0.273393	0.782932
GO:0001755	NA	47	9	0.345419	0.272875	0.708954
GO:0007162	NA	51	4	0.346098	0.261626	0.706704
GO:0048786	NA	43	3	0.349139	0.218108	0.746154
GO:0032007	NA	43	3	0.352264	0.184714	0.912256
GO:0008083	NA	185	10	0.353092	0.269057	0.663244
GO:0048146	NA	48	6	0.353359	0.248099	0.761076
GO:0005496	NA	31	6	0.354704	0.240089	0.858749
GO:0043066	NA	539	34	0.356221	0.310152	0.580194
GO:0010862	NA	69	4	0.35642	0.226266	0.823844
GO:0045741	NA	19	4	0.359275	0.287153	0.830567
GO:0032154	NA	58	10	0.36194	0.241211	0.621013
GO:0007411	NA	188	16	0.368814	0.345344	0.768047
GO:0032508	NA	79	9	0.3721	0.272254	0.955661
GO:0032870	NA	30	3	0.372125	0.229118	1.08482
GO:0008277	NA	46	3	0.372125	0.163946	1.04532
GO:0008584	NA	104	9	0.372449	0.27368	0.761779
GO:0043433	NA	95	6	0.382358	0.313192	1.08006
GO:0010569	NA	20	3	0.382878	0.236178	0.882882
GO:0043204	NA	163	9	0.384816	0.317002	1.11228
GO:0006974	NA	283	18	0.385875	0.330276	0.727018
GO:0045663	NA	25	3	0.388873	0.250517	1.01307
GO:0043488	NA	42	3	0.388873	0.175999	1.06783
GO:0019901	NA	518	39	0.391654	0.327437	0.619742
GO:0008544	NA	82	7	0.392208	0.172617	1.23453
GO:0001666	NA	176	10	0.39239	0.302535	0.996868
GO:0030215	NA	26	6	0.394641	0.329389	0.865785
GO:0048843	NA	27	6	0.394641	0.324854	0.862307
GO:0030175	NA	77	4	0.399664	0.315915	1.12089
GO:0071385	NA	25	3	0.402725	0.232375	1.26206
GO:0070371	NA	34	3	0.402725	0.165238	1.24943
GO:0071364	NA	49	3	0.402725	0.210933	1.31289
GO:0009611	NA	65	5	0.402725	0.171188	0.903287
GO:0021915	NA	24	3	0.409471	0.216695	0.796853
GO:0001843	NA	78	5	0.409471	0.166395	0.571208
GO:0045737	NA	30	4	0.414629	0.254212	0.728729
GO:0007568	NA	171	9	0.416579	0.298254	1.02439
GO:0031965	NA	240	14	0.417691	0.317235	0.805885
GO:2001244	NA	39	3	0.426879	0.274148	1.5497
GO:0009416	NA	20	4	0.429192	0.282686	1.0426
GO:0044772	NA	22	3	0.437603	0.173623	0.944848
GO:0048863	NA	32	5	0.438586	0.265058	0.676551
GO:2000272	NA	48	4	0.442236	0.284842	1.22903
GO:0071526	NA	39	7	0.443863	0.359455	1.00976
GO:0051897	NA	130	9	0.443863	0.307542	1.04282
GO:0034614	NA	37	3	0.444348	0.209985	1.14783
GO:0051879	NA	49	3	0.444348	0.286564	1.15053
GO:0048167	NA	52	3	0.444348	0.311871	1.14619
GO:0050808	NA	57	7	0.444348	0.238173	1.05655
GO:0030674	NA	102	11	0.444348	0.477096	1.10936
GO:0010629	NA	300	21	0.444348	0.387271	0.927237
GO:0010906	NA	27	3	0.445522	0.200889	0.874099
GO:0001725	NA	86	5	0.445694	0.318934	1.27858
GO:0015629	NA	272	15	0.445694	0.306935	0.976089
GO:0070888	NA	54	4	0.448371	0.30279	0.891529
GO:0009411	NA	46	3	0.448804	0.256479	1.16499
GO:0051127	NA	5	4	0.453136	0.32313	1.02587
GO:0005912	NA	186	12	0.453136	0.387355	0.953605
GO:0043195	NA	55	3	0.459292	0.162404	0.631608
GO:0060394	NA	18	3	0.460862	0.275845	1.21082
GO:1901216	NA	42	5	0.460862	0.431225	1.21489
GO:0017124	NA	138	8	0.463927	0.400004	1.06408
GO:0034644	NA	54	4	0.468058	0.328388	0.89831
GO:0005884	NA	97	6	0.470571	0.378701	1.02207
GO:0000796	NA	11	5	0.470641	0.24305	0.655762
GO:0032743	NA	38	3	0.482551	0.316475	1.48297
GO:0072092	NA	3	3	0.483506	0.371241	1.2752
GO:0035137	NA	7	3	0.483506	0.375026	1.26937
GO:0035136	NA	9	3	0.483506	0.354586	1.27337
GO:0045010	NA	12	5	0.483506	0.290964	0.911385
GO:0016787	NA	93	5	0.490147	0.395144	1.05377
GO:0031115	NA	13	6	0.492617	0.383946	0.958062
GO:0030512	NA	94	6	0.494062	0.346341	0.746592
GO:0002064	NA	12	3	0.5046	0.249131	1.2609
GO:0030518	NA	13	3	0.5046	0.25268	1.25999
GO:0001223	NA	33	5	0.5046	0.247598	1.11841
GO:0001222	NA	35	3	0.5046	0.258902	1.26641
GO:0051091	NA	127	7	0.5046	0.359668	1.25649
GO:0019899	NA	374	21	0.5046	0.403709	0.878465
GO:0001938	NA	77	4	0.507219	0.342789	1.18817
GO:0060997	NA	20	3	0.511047	0.29024	1.20425
GO:0031526	NA	63	4	0.515927	0.336905	1.56576
GO:0010718	NA	54	6	0.516893	0.348221	1.03582
GO:0004721	NA	44	4	0.516984	0.369184	1.4023
GO:0008047	NA	57	4	0.531354	0.328666	1.28376
GO:0051117	NA	96	5	0.533506	0.424923	1.5833
GO:0001541	NA	38	3	0.533598	0.334065	0.944271
GO:0009968	NA	42	5	0.535965	0.443479	1.317
GO:0140658	NA	32	5	0.549686	0.483459	1.17669
GO:0009791	NA	63	4	0.550262	0.372264	1.80071
GO:0050680	NA	61	4	0.551082	0.391647	1.22363
GO:0001889	NA	77	6	0.553644	0.452599	0.923064
GO:1990830	NA	94	6	0.561182	0.403117	0.830889
GO:0001558	NA	67	6	0.567487	0.334373	0.92853
GO:1902230	NA	15	3	0.570575	0.333708	1.57456
GO:0031100	NA	41	5	0.570575	0.272296	1.45328
GO:0045666	NA	93	5	0.570575	0.365089	1.53748
GO:0030335	NA	270	23	0.570575	0.470748	1.25079
GO:0061098	NA	41	3	0.579745	0.41713	1.73869
GO:0060749	NA	15	6	0.582587	0.499499	1.07374
GO:0014066	NA	16	3	0.586167	0.308932	1.85863
GO:0044295	NA	30	8	0.591183	0.418434	0.992128
GO:0031032	NA	36	3	0.593503	0.301285	3.12443
GO:0045785	NA	52	3	0.593503	0.564108	3.14761
GO:0045444	NA	64	4	0.597086	0.426866	1.14327
GO:0070373	NA	83	8	0.606258	0.504695	1.27108
GO:0150104	NA	97	6	0.607343	0.571744	1.64303
GO:0022008	NA	45	3	0.615252	0.33483	1.67164
GO:0005637	NA	53	4	0.61837	0.391952	1.01281
GO:0033116	NA	78	4	0.627564	0.41136	1.63293
GO:0051894	NA	28	4	0.644656	0.58678	2.0032
GO:0010467	NA	42	4	0.644656	0.440806	1.87835
GO:0052696	NA	14	3	0.646176	0.493448	0.948325
GO:0052697	NA	16	3	0.646176	0.491573	0.949296
GO:0042573	NA	26	3	0.646176	0.493084	0.946429
GO:0015020	NA	38	3	0.646176	0.493467	0.946585
GO:0032094	NA	24	3	0.651129	0.366593	1.9717
GO:0099055	NA	45	6	0.658493	0.530336	1.90759
GO:0010243	NA	15	3	0.660574	0.526444	0.971588
GO:0051412	NA	19	3	0.660574	0.51366	0.97202
GO:0007595	NA	46	3	0.660574	0.513088	1.16454
GO:0032355	NA	104	13	0.660574	0.516111	1.22601
GO:0016055	NA	161	9	0.660574	0.581298	1.39375
GO:0033137	NA	28	3	0.661029	0.47022	1.5456
GO:0043198	NA	36	3	0.661029	0.40192	1.55971
GO:0070555	NA	40	4	0.671347	0.526578	1.15092
GO:0048156	NA	54	4	0.674148	0.555264	1.0512
GO:0017148	NA	90	5	0.689451	0.353328	1.55434
GO:0032570	NA	33	6	0.689797	0.388298	1.97933
GO:0010506	NA	76	4	0.695924	0.425027	1.62652
GO:0006919	NA	86	6	0.695924	0.474148	1.48122
GO:0050998	NA	16	4	0.700089	0.447223	2.18954
GO:0051480	NA	48	4	0.700089	0.448048	2.19636
GO:0060750	NA	4	4	0.712997	0.499658	1.92978
GO:0043567	NA	9	3	0.725305	0.418904	1.07304
GO:0031995	NA	11	3	0.725305	0.418912	1.07097
GO:0014912	NA	14	3	0.725305	0.421039	1.0698
GO:0031994	NA	18	3	0.725305	0.421045	1.07635
GO:0043065	NA	345	19	0.725305	0.518102	1.06914
GO:0001786	NA	63	4	0.731409	0.380759	2.58084
GO:0043537	NA	42	4	0.749884	0.39174	2.72513
GO:0050699	NA	36	3	0.750826	0.230833	2.26774
GO:0060391	NA	19	3	0.75462	0.389426	1.72902
GO:0048705	NA	29	5	0.755105	0.548834	2.68754
GO:0042981	NA	187	10	0.756553	0.653142	1.62838
GO:0000228	NA	54	4	0.761335	0.549425	1.37727
GO:0008330	NA	12	3	0.785636	0.414309	2.41565
GO:0017017	NA	16	3	0.785636	0.431406	2.41359
GO:0016791	NA	46	3	0.785636	0.522799	2.41873
GO:0106306	NA	73	5	0.785636	0.433534	2.17441
GO:0106307	NA	73	5	0.785636	0.428896	2.26589
GO:0043225	NA	10	3	0.787807	0.437102	2.08176
GO:0008559	NA	19	3	0.787807	0.399036	2.06329
GO:0042910	NA	26	3	0.787807	0.413592	2.07602
GO:0015698	NA	32	3	0.787807	0.430214	2.06564
GO:0031225	NA	100	6	0.788075	0.744689	1.6658
GO:0005528	NA	11	4	0.792277	0.589886	1.6032
GO:0061077	NA	35	4	0.792277	0.597467	1.583
GO:0000413	NA	57	4	0.792277	0.608132	1.60527
GO:0003755	NA	62	4	0.792277	0.607728	1.5966
GO:0031072	NA	73	8	0.792277	0.624934	1.6068
GO:0043392	NA	32	4	0.802085	0.610026	1.55353
GO:0050727	NA	91	6	0.814755	0.636935	1.43066
GO:0001972	NA	22	6	0.82077	0.682696	1.82662
GO:0006811	NA	103	6	0.827727	0.621922	1.37625
GO:0001656	NA	26	3	0.834859	0.63931	1.24093
GO:0040037	NA	28	3	0.834859	0.417313	1.2382
GO:0055075	NA	18	3	0.8395	0.200861	2.067
GO:0007588	NA	30	3	0.8395	0.17968	3.2791
GO:0035264	NA	74	7	0.8395	0.315276	3.27784
GO:0006952	NA	73	4	0.849542	0.7787	1.66811
GO:0019915	NA	27	4	0.850341	0.585174	2.53587
GO:0007281	NA	35	3	0.870145	0.5245	0.961957
GO:0051592	NA	56	4	0.875602	0.524814	2.12529
GO:0043627	NA	63	10	0.875602	0.685645	1.54584
GO:0060548	NA	66	4	0.876341	0.640696	1.79735
GO:0043124	NA	59	4	0.936995	0.80025	1.85492
GO:0043409	NA	49	4	0.938133	0.69988	2.42078
GO:0006986	NA	53	4	0.953249	0.867741	3.94167
GO:0008081	NA	20	3	0.954078	0.782911	3.71321
GO:0006306	NA	28	3	0.965153	0.704739	1.12463
GO:0031490	NA	68	4	0.968436	0.719762	2.46358
GO:0030511	NA	35	4	0.97242	0.598703	1.77835
GO:0044297	NA	79	6	0.977778	0.854477	2.03922
GO:0001968	NA	31	3	0.989484	0.63586	1.5867
GO:0048662	NA	38	5	0.989484	0.754625	1.59193
GO:0071407	NA	49	3	0.989484	0.734029	1.5793
GO:0035327	NA	24	3	1.0094	0.630557	4.0063
GO:0010977	NA	66	6	1.01769	0.866117	1.75924
GO:0031111	NA	2	3	1.02409	0.753418	1.60393
GO:0032767	NA	5	3	1.02409	0.763694	1.59122
GO:0006825	NA	15	3	1.02409	0.757832	1.60452
GO:0005547	NA	39	4	1.04705	0.836495	2.66274
GO:0051001	NA	12	3	1.09063	0.547972	3.73988
GO:0045019	NA	20	3	1.09063	0.56063	3.71595
GO:0001937	NA	40	3	1.09063	0.425994	3.4969
GO:0086091	NA	47	3	1.09063	0.810954	3.41571
GO:0097190	NA	60	3	1.09063	0.530627	2.53788
GO:0007565	NA	90	8	1.09275	0.923605	1.72928
GO:0008094	NA	47	5	1.09603	0.803519	1.82027
GO:0060173	NA	35	4	1.11693	0.888035	2.8893
GO:0007596	NA	87	6	1.14719	0.900866	2.74987
GO:0007157	NA	51	3	1.15254	0.880174	1.95367
GO:0010751	NA	3	3	1.19022	0.528499	4.81431
GO:0001953	NA	22	3	1.19022	0.811353	4.77062
GO:0002040	NA	34	3	1.19022	0.635956	4.77185
GO:0034605	NA	54	3	1.19022	0.585013	4.56279
GO:0030315	NA	44	7	1.19294	0.917013	4.07494
GO:0014704	NA	54	3	1.19294	0.511914	4.06869
GO:0031670	NA	6	3	1.2089	0.859773	2.1073
GO:0031668	NA	17	3	1.2089	0.859775	2.1074
GO:0035902	NA	21	4	1.23834	0.914351	6.64041
GO:0005901	NA	88	8	1.25554	0.981597	2.98899
GO:0001817	NA	41	3	1.36939	0.97565	2.61653
GO:0042110	NA	54	3	1.36939	0.969675	2.6233
GO:0048008	NA	34	3	1.42045	1.1221	3.03497
GO:0030041	NA	39	3	1.42045	0.975204	2.85548
GO:0045429	NA	43	3	1.42045	0.987891	2.86748
GO:0034638	NA	13	3	1.5889	1.2673	3.39548
GO:0004622	NA	30	3	1.5889	1.21517	3.38543
GO:0006661	NA	50	3	1.62116	1.11588	3.85622
GO:0005811	NA	115	7	1.62116	1.73004	3.83989
GO:0071498	NA	13	3	1.80424	1.19814	4.66457
GO:2000811	NA	18	4	1.81607	1.48468	4.19198
GO:0070412	NA	26	3	2.40159	1.72386	4.60468
GO:0071276	NA	47	3	2.40159	1.83229	5.49312
GO:0071391	NA	16	3	2.43746	1.56776	5.99514
GO:0099056	NA	54	4	3.00414	2.36838	4.98194
GO:0030346	NA	10	3	3.96428	2.98918	6.1919
GO:0071872	NA	13	3	3.96428	2.97872	6.15712
GO:1902806	NA	9	3	4.48566	3.08719	8.12127
GO:0030213	NA	16	3	5.20135	3.45743	9.90158

## Sheet: BPS
Gene BMC gene set analysis; n = number of genes in gene set; nBMD = number of genes with BMDs. Median gene set BMD And boostrapped confidence intervals shown.
GO								KEGG								Reactome
ID	Description	n	nBMD	Median.BMD	Lower.limit	Upper.limit		ID	Description	n	nBMD	Median.BMD	Lower.limit	Upper.limit		ID	Description	n	nBMD	Median.BMD	Lower.limit	Upper.limit
GO:0051256	NA	11	3	0.358002	0.272644	0.552816		hsa04914	NA	102	16	1.31662	1.36852	2.57101		R-HSA-5625900	RHO GTPases activate CIT	25	4	0.779512	0.643645	1.24448
GO:0019894	NA	46	3	0.474561	0.303324	1.42144		hsa00240	NA	58	6	1.66817	1.35201	3.92773		R-HSA-2465910	MASTL Facilitates Mitotic Progression	13	4	0.932222	0.738627	2.22053
GO:0051983	NA	13	4	0.559962	0.45088	0.868315		hsa04012	NA	85	7	1.72022	1.77998	4.61045		R-HSA-176417	NA	6	3	0.951858	0.609186	1.79846
GO:0090543	NA	35	5	0.575298	0.393154	0.964888		hsa00230	NA	128	8	1.76232	1.3548	3.38378		R-HSA-113507	NA	9	3	0.951858	0.620203	1.80459
GO:0051988	NA	9	3	0.575922	0.345152	0.925963		hsa03440	NA	41	10	1.78536	2.02629	5.59674		R-HSA-9013106	RHOC GTPase cycle	74	7	0.983726	0.754133	1.6606
GO:1904355	NA	22	3	0.597444	0.413864	1.03639		hsa03460	NA	54	7	1.80166	1.48508	4.3139		R-HSA-174048	APC/C:Cdc20 mediated degradation of Cyclin B	24	4	1.02982	1.04242	3.10455
GO:0034501	NA	17	6	0.623542	0.588692	1.0946		hsa05216	NA	37	4	1.98188	1.21155	4.98075		R-HSA-4419969	Depolymerisation of the Nuclear Lamina	15	4	1.03912	0.784121	1.73295
GO:0031616	NA	19	3	0.630563	0.478696	1.03744		hsa04110	NA	126	30	2.01676	2.14707	3.92908		R-HSA-5693554	Resolution of D-loop Structures through Synthesis-Dependent Strand Annealing (SDSA)	26	7	1.04782	0.976293	2.27077
GO:0034451	NA	118	8	0.635594	0.532606	1.01379		hsa05032	NA	91	5	2.35994	1.78467	5.51928		R-HSA-5693568	Resolution of D-loop Structures through Holliday Junction Intermediates	33	7	1.04782	0.989199	2.29311
GO:0045740	NA	31	3	0.64964	0.526548	1.33178		hsa00983	NA	80	8	2.45397	2.06189	5.87796		R-HSA-5693537	Resolution of D-Loop Structures	34	7	1.04782	0.970918	2.31456
GO:0031262	NA	8	3	0.75242	0.532197	1.65572		hsa04640	NA	99	5	2.55625	1.59148	5.4463		R-HSA-69478	NA	5	4	1.05899	0.771601	2.02732
GO:0051315	NA	13	5	0.75242	0.707421	2.06871		hsa04512	NA	88	8	2.61221	1.72657	6.01839		R-HSA-2980767	NA	7	4	1.05899	0.747514	1.94044
GO:0000281	NA	59	9	0.795899	0.629563	1.42982		hsa04115	NA	73	17	2.88704	2.18152	5.31299		R-HSA-162658	Golgi Cisternae Pericentriolar Stack Reorganization	19	4	1.05899	0.75127	1.97183
GO:0000132	NA	38	4	0.824623	0.764627	2.25573		hsa00601	NA	27	4	3.09272	2.5781	7.66167		R-HSA-3301854	Nuclear Pore Complex (NPC) Disassembly	35	4	1.05899	0.787881	2.03939
GO:0005871	NA	49	10	0.856786	0.71496	1.41473		hsa00603	NA	15	3	3.12512	1.83397	6.88615		R-HSA-4615885	SUMOylation of DNA replication proteins	76	6	1.06886	0.849112	2.47404
GO:0019843	NA	42	3	0.866	0.54455	1.92213		hsa05206	NA	310	16	3.15697	2.77906	6.73643		R-HSA-606279	Deposition of new CENPA-containing nucleosomes at the centromere	74	11	1.10403	1.03034	1.90384
GO:0060384	NA	17	3	0.890164	0.697771	2.5522		hsa04390	NA	157	12	3.37781	2.86596	10.2446		R-HSA-774815	Nucleosome assembly	74	11	1.10403	1.01753	1.89749
GO:0032212	NA	39	4	0.890882	0.626947	1.8059		hsa03030	NA	36	7	3.39144	2.10636	5.28071		R-HSA-176412	Phosphorylation of the APC/C	20	5	1.10779	0.940446	3.12391
GO:0001657	NA	33	3	0.91163	0.657718	2.52612		hsa05207	NA	212	12	3.66123	2.85936	7.8079		R-HSA-179409	APC-Cdc20 mediated degradation of Nek2A	26	5	1.10779	1.06159	4.69273
GO:0001556	NA	20	3	0.951858	0.694522	1.92085		hsa05204	NA	69	5	3.95382	2.22975	11.1908		R-HSA-2995383	Initiation of Nuclear Envelope (NE) Reformation	19	5	1.12639	0.767588	1.84817
GO:0003777	NA	92	11	0.958038	0.744373	1.5233		hsa00982	NA	72	6	3.97166	2.30919	8.49236		R-HSA-2514853	Condensation of Prometaphase Chromosomes	16	8	1.15715	0.933273	2.04778
GO:0010369	NA	14	3	0.975535	0.572982	1.76101		hsa04114	NA	131	23	4.1937	3.17333	9.97591		R-HSA-983189	Kinesins	67	13	1.16515	0.928601	2.58418
GO:0007052	NA	58	18	0.979634	0.993736	1.83463		hsa04218	NA	156	21	4.1937	3.0719	11.7341		R-HSA-6811434	COPI-dependent Golgi-to-ER retrograde traffic	99	13	1.16515	0.94152	2.53888
GO:0030496	NA	194	22	0.982724	0.760149	1.50407		hsa00980	NA	78	6	4.43302	3.01228	11.4838		R-HSA-8856688	Golgi-to-ER retrograde transport	133	13	1.16515	0.942422	2.4659
GO:0090656	NA	17	3	0.982753	0.75477	1.83353		hsa05031	NA	69	4	4.62429	3.19317	12.9868		R-HSA-2980766	Nuclear Envelope Breakdown	52	7	1.16612	0.981611	2.4386
GO:0032467	NA	46	7	0.983726	0.664794	1.64258		hsa00534	NA	24	3	4.6286	3.50556	14.2365		R-HSA-6811442	Intra-Golgi and retrograde Golgi-to-ER traffic	203	14	1.20759	1.06084	2.6699
GO:0003707	NA	22	3	0.999666	0.805457	1.96385		hsa05212	NA	76	7	4.65878	4.25056	16.0282		R-HSA-69205	G1/S-Specific Transcription	34	6	1.20904	0.862075	2.70614
GO:0000400	NA	24	4	1.00065	0.713009	1.79117		hsa05220	NA	76	7	4.65878	2.71391	16.1013		R-HSA-15869	Metabolism of nucleotides	100	8	1.20904	0.942253	2.73038
GO:0007051	NA	19	7	1.00741	0.659986	1.75572		hsa04350	NA	94	7	4.65878	3.09992	16.0117		R-HSA-2132295	MHC class II antigen presentation	123	14	1.21038	1.16801	3.67337
GO:0005876	NA	54	9	1.00741	0.740497	2.08177		hsa04068	NA	131	9	4.65878	2.11676	15.4483		R-HSA-9675136	Diseases of DNA Double-Strand Break Repair	24	6	1.215	1.03406	2.63568
GO:0016572	NA	16	3	1.01401	0.619972	2.5212		hsa05225	NA	168	12	4.7855	4.90621	14.2451		R-HSA-9701193	Defective HDR through Homologous Recombination (HRR) due to PALB2 loss of function	24	6	1.215	1.03918	2.70647
GO:0006310	NA	65	5	1.01855	0.878712	2.29243		hsa04974	NA	103	8	4.81787	2.8792	10.5148		R-HSA-9704331	Defective HDR through Homologous Recombination Repair (HRR) due to PALB2 loss of BRCA1 binding function	24	6	1.215	1.03477	2.68669
GO:0007080	NA	45	8	1.04108	0.786041	1.95211		hsa05323	NA	93	6	4.92516	3.58169	14.4327		R-HSA-9704646	Defective HDR through Homologous Recombination Repair (HRR) due to PALB2 loss of BRCA2/RAD51/RAD51C binding function	24	6	1.215	1.04871	2.71854
GO:0051310	NA	16	4	1.04334	0.766776	1.98189		hsa05161	NA	162	14	5.11794	7.24473	17.9098		R-HSA-75035	Chk1/Chk2(Cds1) mediated inactivation of Cyclin B:Cdk1 complex	14	4	1.23239	0.889887	2.12508
GO:0032133	NA	10	4	1.06886	0.752836	2.47915		hsa04915	NA	138	17	5.18646	4.62581	15.6496		R-HSA-499943	Interconversion of nucleotide di- and triphosphates	30	5	1.25337	0.900003	3.39322
GO:0016538	NA	31	4	1.09007	0.958428	2.37315		hsa04672	NA	49	5	5.19153	2.50105	15.5568		R-HSA-983231	Factors involved in megakaryocyte development and platelet production	183	23	1.27143	1.67955	3.92794
GO:0000079	NA	52	8	1.09007	1.06697	2.28654		hsa05200	NA	531	44	5.38431	7.37588	15.1575		R-HSA-1362277	Transcription of E2F targets under negative control by DREAM complex	31	3	1.27687	0.768375	3.07819
GO:0032465	NA	51	8	1.10285	0.874965	1.96616		hsa05226	NA	149	9	5.5771	6.27911	22.1301		R-HSA-176407	Conversion from APC/C:Cdc20 to APC/C:Cdh1 in late anaphase	20	3	1.2942	1.46654	6.16916
GO:0051383	NA	6	5	1.10403	0.838927	2.04453		hsa05203	NA	204	15	5.5771	6.7401	22.1137		R-HSA-73886	Chromosome Maintenance	141	18	1.30906	1.26491	2.41618
GO:0030155	NA	52	5	1.11252	0.849342	4.29654		hsa00480	NA	57	9	5.91262	5.73624	20.991		R-HSA-69273	Cyclin A/B1/B2 associated events during G2/M transition	30	8	1.31662	1.15889	2.66179
GO:0046602	NA	6	4	1.118	0.77505	1.92159		hsa05165	NA	331	19	6.4945	7.77994	22.2201		R-HSA-1362300	Transcription of E2F targets under negative control by p107 (RBL1) and p130 (RBL2) in complex with HDAC1	16	4	1.32696	0.921347	2.77055
GO:0045171	NA	77	11	1.1303	0.934917	2.69818		hsa05222	NA	92	15	6.73763	6.64767	24.5585		R-HSA-8953750	Transcriptional Regulation by E2F6	35	5	1.38219	1.16217	3.55532
GO:0097431	NA	42	10	1.13265	1.05235	2.75483		hsa05146	NA	102	7	6.73763	5.67247	26.9591		R-HSA-5685938	HDR through Single Strand Annealing (SSA)	37	5	1.38219	1.0758	4.45205
GO:0072686	NA	125	20	1.1507	0.943954	1.89674		hsa04151	NA	354	27	6.73763	10.2708	26.3506		R-HSA-5693579	Homologous DNA Pairing and Strand Exchange	42	9	1.38219	1.14139	2.5207
GO:0001824	NA	20	3	1.16471	0.562364	3.59836		hsa00512	NA	36	4	8.77336	5.28504	19.5524		R-HSA-912446	Meiotic recombination	86	5	1.38219	1.03269	7.61284
GO:1990023	NA	16	5	1.16515	0.60008	2.91882		hsa05224	NA	147	11	9.92052	4.56799	42.535		R-HSA-2559585	Oncogene Induced Senescence	38	3	1.39683	1.07684	5.42715
GO:0008574	NA	21	5	1.16515	0.71536	2.95227		hsa04360	NA	182	16	16.7175	15.8011	26.7909		R-HSA-5685942	HDR through Homologous Recombination (HRR)	67	10	1.44755	1.29159	2.99735
GO:0007019	NA	23	5	1.16515	0.805332	3.97091		hsa04924	NA	69	9	17.0439	11.7861	36.8288		R-HSA-1538133	G0 and Early G1	41	8	1.4584	1.21981	2.99934
GO:0007018	NA	86	13	1.16515	0.854534	2.19067		hsa04713	NA	97	7	17.0439	12.0598	36.74		R-HSA-141424	Amplification of signal from the kinetochores	96	33	1.46325	1.34625	2.56066
GO:0044772	NA	22	5	1.16612	0.990177	2.57788		hsa04810	NA	218	12	17.1564	15.2331	26.2477		R-HSA-141444	Amplification of signal from unattached kinetochores via a MAD2 inhibitory signal	96	33	1.46325	1.38636	2.62489
GO:0051973	NA	42	5	1.18432	0.618149	2.54818		hsa04929	NA	64	8	20.855	18.3463	33.7427		R-HSA-69618	Mitotic Spindle Checkpoint	113	35	1.46325	1.46395	2.80052
GO:0090734	NA	27	3	1.18645	0.835006	3.33711		hsa05205	NA	205	18	21.6541	20.0647	37.3715		R-HSA-2500257	Resolution of Sister Chromatid Cohesion	126	41	1.46325	1.46407	2.58457
GO:0000792	NA	44	3	1.18645	0.81462	3.37111		hsa05166	NA	222	23	22.5853	18.4151	29.7974		R-HSA-9648025	EML4 and NUDC in mitotic spindle formation	117	36	1.46519	1.44921	2.7061
GO:0045184	NA	39	6	1.18938	0.821408	2.19713		hsa04140	NA	141	8	23.1147	18.4552	34.9745		R-HSA-68884	Mitotic Telophase/Cytokinesis	13	5	1.46713	0.894494	3.19948
GO:0051233	NA	28	8	1.19017	0.898724	2.49976		hsa04024	NA	221	12	23.4548	19.5407	38.4848		R-HSA-156711	Polo-like kinase mediated events	16	7	1.46713	1.24298	2.8528
GO:0043138	NA	24	3	1.1953	0.886739	2.43218		hsa04657	NA	94	10	23.7517	22.142	39.6181		R-HSA-176814	Activation of APC/C and APC/C:Cdc20 mediated degradation of mitotic proteins	77	13	1.46713	1.49685	4.61651
GO:0000781	NA	187	11	1.1953	1.12005	2.39477		hsa00350	NA	36	4	26.4093	19.8978	42.0924		R-HSA-174143	APC/C-mediated degradation of cell cycle proteins	88	19	1.46713	1.88941	5.51844
GO:0098535	NA	6	3	1.1983	0.942559	5.12664		hsa04022	NA	167	12	26.7475	22.0314	40.6998		R-HSA-453276	Regulation of mitotic cell cycle	88	19	1.46713	1.8676	5.45908
GO:0098536	NA	6	3	1.1983	0.941514	5.20505		hsa04510	NA	201	13	29.1213	23.6545	39.5759		R-HSA-5663220	RHO GTPases Activate Formins	147	37	1.46713	1.51493	2.886
GO:0010389	NA	10	4	1.19897	0.832054	2.47399		hsa04917	NA	70	5	29.9073	23.1592	42.8001		R-HSA-68877	Mitotic Prometaphase	212	53	1.46713	1.59965	2.72957
GO:0070182	NA	25	4	1.20128	1.04747	3.76369		hsa05202	NA	193	13	30.2905	24.06	42.3695		R-HSA-8854518	AURKA Activation by TPX2	73	14	1.46757	1.36988	3.47867
GO:0009411	NA	46	3	1.21214	0.929269	2.83446		hsa04142	NA	132	8	30.3333	22.3404	55.5041		R-HSA-6804756	Regulation of TP53 Activity through Phosphorylation	92	11	1.46801	1.1709	2.4417
GO:0001578	NA	41	4	1.21258	0.804105	2.28384		hsa04064	NA	104	14	34.4168	28.7159	47.6645		R-HSA-5633007	Regulation of TP53 Activity	160	15	1.46801	1.24653	2.42992
GO:0060236	NA	20	4	1.24164	1.06801	3.36013		hsa00380	NA	42	4	35.3435	24.9543	75.1815		R-HSA-5693616	Presynaptic phase of homologous DNA pairing and strand exchange	39	7	1.51292	1.15327	3.6965
GO:0071300	NA	67	4	1.24581	1.20579	3.7531		hsa04540	NA	88	11	36.451	31.3985	50.8313		R-HSA-5693567	HDR through Homologous Recombination (HRR) or Single Strand Annealing (SSA)	132	13	1.51292	1.46135	3.6412
GO:0007059	NA	88	22	1.24727	1.13643	1.92763		hsa04934	NA	155	11	36.451	28.4876	48.242		R-HSA-5693538	Homology Directed Repair	138	13	1.51292	1.45358	3.66821
GO:0007088	NA	28	5	1.25004	0.614808	3.04424		hsa05210	NA	86	11	39.4395	30.4657	55.5473		R-HSA-195258	RHO GTPase Effectors	389	49	1.5141	1.71213	3.21925
GO:0006612	NA	55	5	1.25169	0.959113	5.60956		hsa04310	NA	170	11	39.4395	30.5128	51.1203		R-HSA-2565942	Regulation of PLK1 Activity at G2/M Transition	88	16	1.51558	1.74661	4.80256
GO:1901796	NA	39	4	1.26016	0.885897	2.31989		hsa04918	NA	75	6	39.5938	31.542	54.5984		R-HSA-5693532	DNA Double-Strand Break Repair	167	14	1.52557	1.67684	3.87582
GO:0043392	NA	32	3	1.26405	0.56554	5.43783		hsa04725	NA	113	8	39.5938	31.3313	54.6335		R-HSA-9675135	Diseases of DNA repair	35	9	1.53823	1.34169	4.23655
GO:0000793	NA	24	8	1.26519	0.946736	2.42617		hsa04935	NA	119	8	39.5938	31.6788	54.4794		R-HSA-73894	DNA Repair	397	23	1.53823	1.88137	3.81178
GO:0014070	NA	47	3	1.26763	0.694062	3.39131		hsa04728	NA	132	12	39.5938	31.4776	53.9543		R-HSA-380259	Loss of Nlp from mitotic centrosomes	70	11	1.56404	1.65816	5.57703
GO:0000086	NA	58	12	1.27303	1.28186	2.71883		hsa04020	NA	240	14	39.5938	31.6694	52.0347		R-HSA-380284	Loss of proteins required for interphase microtubule organization from the centrosome	70	11	1.56404	1.63486	5.61439
GO:0051782	NA	9	3	1.27687	0.909043	3.03277		hsa00260	NA	40	3	39.8429	30.1291	58.9399		R-HSA-380270	Recruitment of mitotic centrosome proteins and complexes	82	11	1.56404	1.61988	5.52485
GO:0051276	NA	13	3	1.27687	0.923609	3.2028		hsa04710	NA	31	4	39.9691	32.4428	56.8897		R-HSA-380287	Centrosome maturation	82	11	1.56404	1.66577	5.63787
GO:0070371	NA	34	5	1.27687	0.638102	3.02563		hsa04152	NA	120	9	41.1115	30.9252	61.414		R-HSA-5620912	Anchoring of the basal body to the plasma membrane	98	13	1.56404	1.92861	5.59899
GO:0008138	NA	46	3	1.2942	0.681254	6.13956		hsa04215	NA	32	7	42.4087	31.4695	62.7627		R-HSA-141405	Inhibition of the proteolytic activity of APC/C required for the onset of anaphase by mitotic spindle checkpoint components	21	4	1.62441	1.51478	5.41981
GO:0045732	NA	82	5	1.3144	1.20801	2.83724		hsa05213	NA	58	5	42.4087	34.3719	64.4797		R-HSA-141430	Inactivation of APC/C via direct inhibition of the APC/C complex	21	4	1.62441	1.58983	5.46497
GO:0140297	NA	106	6	1.3337	1.0909	3.00722		hsa05223	NA	72	5	42.4087	31.6714	63.9463		R-HSA-176409	APC/C:Cdc20 mediated degradation of mitotic proteins	76	12	1.62441	1.76271	5.56096
GO:0000922	NA	142	26	1.34236	1.31309	2.45969		hsa05145	NA	112	11	42.4087	31.7851	63.5411		R-HSA-8864260	Transcriptional regulation by the AP-2 (TFAP2) family of transcription factors	45	5	1.63992	1.27365	3.42673
GO:0003688	NA	17	3	1.35877	1.00145	4.0639		hsa04919	NA	121	10	42.5727	37.4105	61.3731		R-HSA-8939211	ESR-mediated signaling	229	26	1.69362	1.90564	3.48305
GO:0000070	NA	35	14	1.36928	1.31596	3.16972		hsa05016	NA	306	18	42.5727	42.6113	67.0275		R-HSA-2299718	Condensation of Prophase Chromosomes	74	6	1.70683	1.12889	3.18184
GO:0007099	NA	29	6	1.38117	1.51207	5.37202		hsa04961	NA	53	3	42.7366	31.9796	66.3313		R-HSA-68875	Mitotic Prophase	153	12	1.70683	1.43796	3.10993
GO:0072711	NA	12	3	1.38219	1.02444	7.63143		hsa04927	NA	65	7	42.7366	34.2046	60.3533		R-HSA-9018519	Estrogen-dependent gene expression	150	20	1.70808	1.94005	3.75515
GO:0000800	NA	15	3	1.38219	1.01574	7.52994		hsa04971	NA	76	5	42.7366	32.8679	60.6002		R-HSA-180292	GAB1 signalosome	17	3	1.72022	1.32869	2.64441
GO:0017116	NA	24	5	1.38219	0.924942	4.26092		hsa04970	NA	92	7	42.7366	33.4307	59.6969		R-HSA-1643713	Signaling by EGFR in Cancer	25	3	1.72022	1.32487	2.64549
GO:0000794	NA	32	3	1.38219	0.651105	2.70326		hsa04750	NA	98	9	42.7366	35.4979	58.7703		R-HSA-9634638	Estrogen-dependent nuclear events downstream of ESR-membrane signaling	27	3	1.72022	1.32441	2.64227
GO:0008094	NA	47	7	1.38219	1.08798	3.81641		hsa04925	NA	98	5	42.7366	33.5611	60.7419		R-HSA-5694530	Cargo concentration in the ER	33	3	1.72022	1.3175	2.64372
GO:0006974	NA	283	25	1.38219	1.84112	3.09825		hsa04972	NA	102	7	42.7366	33.2908	59.8186		R-HSA-177929	Signaling by EGFR	51	3	1.72022	1.32522	2.6511
GO:0070840	NA	29	3	1.39052	1.18253	4.4547		hsa04726	NA	115	9	42.7366	33.2683	58.8401		R-HSA-9009391	Extra-nuclear estrogen signaling	82	7	1.72022	1.69381	5.2954
GO:0071897	NA	29	3	1.39052	0.97122	2.96361		hsa04270	NA	134	7	42.7366	33.4427	59.8321		R-HSA-9006931	Signaling by Nuclear Receptors	305	27	1.72022	2.00527	3.70471
GO:0000307	NA	35	9	1.39683	1.19521	2.98441		hsa04371	NA	139	7	42.7366	33.3383	60.3942		R-HSA-1640170	Cell Cycle	862	113	1.7259	2.10534	3.00192
GO:0030332	NA	44	3	1.39683	0.692324	3.14477		hsa05163	NA	225	23	42.7366	37.9674	58.8625		R-HSA-69620	Cell Cycle Checkpoints	296	60	1.7308	1.90273	3.02147
GO:0000082	NA	76	5	1.39683	0.698419	3.14316		hsa05010	NA	384	27	42.7366	43.144	64.6197		R-HSA-68886	M Phase	460	69	1.73571	1.96357	3.29037
GO:0005694	NA	204	21	1.3978	1.50826	3.49206		hsa05012	NA	266	20	42.9239	43.6101	66.5951		R-HSA-1251985	Nuclear signaling by ERBB4	35	7	1.74913	1.34134	3.8958
GO:0000776	NA	150	34	1.42568	1.26599	2.27113		hsa04730	NA	60	6	43.0879	37.7497	62.5811		R-HSA-1236394	Signaling by ERBB4	68	7	1.74913	1.24981	3.87007
GO:0000940	NA	18	6	1.42688	0.985726	2.64097		hsa04720	NA	67	6	43.0879	37.5234	62.6529		R-HSA-69473	G2/M DNA damage checkpoint	97	10	1.7727	1.41903	3.38284
GO:0000278	NA	142	28	1.42688	1.33132	2.47649		hsa04912	NA	93	6	43.0879	37.2777	62.626		R-HSA-5693607	Processing of DNA double-strand break ends	98	8	1.7727	1.42692	3.49322
GO:0051301	NA	352	72	1.43004	1.73252	2.69845		hsa04928	NA	106	6	43.0879	37.4622	62.5953		R-HSA-69278	Cell Cycle, Mitotic	642	102	1.8141	2.18074	3.15002
GO:0007264	NA	99	9	1.432	1.34762	4.87378		hsa04724	NA	114	8	43.0879	37.2781	61.9275		R-HSA-2995410	Nuclear Envelope (NE) Reassembly	94	10	1.83478	1.42082	6.31553
GO:0007131	NA	40	5	1.45549	1.15783	7.4011		hsa04921	NA	154	10	43.0879	36.8774	61.1023		R-HSA-68882	Mitotic Anaphase	255	52	1.87677	1.92621	3.50644
GO:0051321	NA	69	9	1.45549	1.27802	3.748		hsa05211	NA	69	4	43.1741	35.1465	67.2828		R-HSA-2555396	Mitotic Metaphase and Anaphase	256	52	1.87677	1.93892	3.53718
GO:0010165	NA	20	4	1.46021	1.25872	5.47351		hsa00270	NA	51	4	43.3499	35.2687	61.026		R-HSA-176974	Unwinding of DNA	16	7	1.89249	1.46754	4.06112
GO:0000724	NA	115	8	1.46021	1.38457	5.15783		hsa04922	NA	107	7	43.4392	38.3979	66.286		R-HSA-113510	E2F mediated regulation of DNA replication	23	4	1.9423	1.01278	3.04836
GO:0043515	NA	9	5	1.46084	0.991695	3.61727		hsa04611	NA	124	9	43.4392	41.0608	67.2799		R-HSA-2467813	Separation of Sister Chromatids	191	45	2.01783	2.01911	3.77615
GO:0004712	NA	28	5	1.46084	0.967837	3.8156		hsa05022	NA	476	27	43.4392	43.9655	64.6427		R-HSA-375280	Amine ligand-binding receptors	42	3	2.06183	1.56919	6.13922
GO:0007094	NA	32	11	1.46084	1.02948	2.84501		hsa00564	NA	98	6	43.4828	34.3185	66.5198		R-HSA-453279	Mitotic G1 phase and G1/S transition	171	26	2.07882	2.05464	3.76288
GO:0018107	NA	81	5	1.46084	0.899814	2.64411		hsa05014	NA	364	20	44.1099	42.2583	72.1989		R-HSA-6803205	TP53 regulates transcription of several additional cell death genes whose specific roles in p53-dependent apoptosis remain uncertain	14	3	2.09684	1.01875	6.57726
GO:0005819	NA	137	23	1.46084	1.14115	2.56622		hsa05170	NA	212	19	44.2571	40.0596	63.5732		R-HSA-380320	Recruitment of NuMA to mitotic centrosomes	94	14	2.10432	2.07846	5.98164
GO:0007095	NA	39	10	1.46601	1.21278	2.64293		hsa04010	NA	294	24	44.3954	35.8328	55.6088		R-HSA-69190	DNA strand elongation	36	10	2.11513	1.96947	4.61725
GO:0030071	NA	11	3	1.46713	1.13465	4.2608		hsa05215	NA	97	8	44.4386	35.8808	66.5208		R-HSA-179419	APC:Cdc20 mediated degradation of cell cycle proteins prior to satisfation of the cell cycle checkpoint	74	11	2.14104	1.91095	6.98111
GO:2000406	NA	15	4	1.47694	1.28209	4.1423		hsa05020	NA	273	16	44.6251	45.3905	71.629		R-HSA-194315	Signaling by Rho GTPases	771	77	2.15419	2.76774	4.61774
GO:0031100	NA	41	6	1.47694	1.09026	3.00068		hsa04722	NA	119	9	44.8084	42.5569	69.4229		R-HSA-9716542	Signaling by Rho GTPases, Miro GTPases and RHOBTB3	789	77	2.15419	2.77783	4.65173
GO:0031226	NA	38	3	1.49074	1.28979	5.1574		hsa04210	NA	136	23	45.3893	43.6518	65.9191		R-HSA-3371497	HSP90 chaperone cycle for steroid hormone receptors (SHR) in the presence of ligand	55	5	2.1684	0.918189	4.70697
GO:0009612	NA	54	3	1.50679	0.944241	5.7171		hsa05132	NA	249	17	45.811	41.5588	69.1003		R-HSA-6783310	Fanconi Anemia Pathway	40	4	2.18238	1.80022	4.51395
GO:0045741	NA	19	3	1.51051	1.07195	2.35595		hsa04071	NA	119	10	45.8839	36.8434	66.8566		R-HSA-6796648	TP53 Regulates Transcription of DNA Repair Genes	65	6	2.18238	2.0012	4.53547
GO:0001833	NA	13	3	1.51292	1.00074	2.99024		hsa04936	NA	142	8	46.1215	40.5413	68.6646		R-HSA-68962	Activation of the pre-replicative complex	33	9	2.26514	1.59901	4.43194
GO:0010569	NA	20	5	1.51292	1.45069	7.34715		hsa03320	NA	75	4	46.3653	37.6898	71.8675		R-HSA-176187	Activation of ATR in response to replication stress	37	9	2.26514	1.87981	4.76298
GO:0005814	NA	179	16	1.51558	1.67791	4.15589		hsa05219	NA	41	3	46.4685	33.253	78.7038		R-HSA-69481	G2/M Checkpoints	170	23	2.26514	2.17077	4.51575
GO:0019212	NA	6	3	1.52313	1.17104	2.67395		hsa05230	NA	70	5	46.4685	33.575	77.9172		R-HSA-6804114	TP53 Regulates Transcription of Genes Involved in G2 Cell Cycle Arrest	18	6	2.38255	1.61732	5.96404
GO:0043086	NA	117	7	1.52313	1.47158	3.24308		hsa04530	NA	169	13	46.4685	41.2797	72.2694		R-HSA-8986944	Transcriptional Regulation by MECP2	74	6	2.42765	1.86189	5.83114
GO:0005657	NA	35	6	1.52557	1.06927	2.92694		hsa05162	NA	139	12	46.5005	37.7113	65.3002		R-HSA-9013408	RHOG GTPase cycle	74	4	2.42984	1.78616	10.1161
GO:0090102	NA	32	3	1.52693	0.981177	4.83889		hsa04625	NA	104	10	46.7041	39.0013	65.3421		R-HSA-69206	G1/S Transition	145	23	2.44967	2.20027	4.72018
GO:0009725	NA	42	4	1.52764	1.15461	3.89024		hsa03410	NA	33	6	47.0305	37.7943	72.1881		R-HSA-69275	G2/M Transition	201	33	2.48803	2.42814	5.18426
GO:0007098	NA	53	5	1.53823	1.06936	4.15566		hsa04621	NA	184	10	47.6525	42.7175	71.4764		R-HSA-453274	Mitotic G2-G2/M phases	203	33	2.48803	2.40708	5.3559
GO:0000077	NA	39	3	1.5474	1.05143	3.87777		hsa05131	NA	247	17	48.4318	46.0925	69.8854		R-HSA-2142845	Hyaluronan metabolism	17	3	2.55625	1.1169	5.35603
GO:0090307	NA	50	8	1.55397	1.28153	3.1466		hsa00020	NA	30	4	48.5649	43.4068	76.7888		R-HSA-2980736	Peptide hormone metabolism	101	7	2.60183	2.24789	7.07601
GO:0070382	NA	28	3	1.55525	0.887876	4.29046		hsa03430	NA	23	3	48.6718	35.671	81.6707		R-HSA-3108232	SUMO E3 ligases SUMOylate target proteins	231	21	2.68689	2.44075	6.27271
GO:0000242	NA	24	3	1.56404	1.42124	6.34813		hsa00600	NA	53	3	49.0312	35.5159	81.9813		R-HSA-3700989	Transcriptional Regulation by TP53	365	32	2.72507	2.83271	5.29641
GO:0030030	NA	42	3	1.56404	1.44817	6.36771		hsa04670	NA	114	8	49.3931	39.0987	73.7084		R-HSA-2559583	Cellular Senescence	208	12	2.79575	2.68474	8.27866
GO:0016042	NA	74	5	1.57673	1.20258	3.49522		hsa05416	NA	60	4	49.4436	40.9836	78.6621		R-HSA-8980692	RHOA GTPase cycle	147	18	2.80214	2.88001	9.36731
GO:0036297	NA	41	6	1.59193	1.39526	3.75736		hsa04910	NA	137	8	49.7488	42.3933	77.9454		R-HSA-5633008	TP53 Regulates Transcription of Cell Death Genes	44	5	2.88704	2.08001	6.5847
GO:0090399	NA	16	3	1.60661	1.17355	2.73497		hsa05152	NA	180	9	49.969	39.9578	72.3425		R-HSA-9694548	Maturation of spike protein	31	3	2.92634	1.64393	5.77508
GO:0050769	NA	33	3	1.60661	1.19231	4.1512		hsa05142	NA	102	7	50.5924	40.0734	77.8106		R-HSA-4085001	Sialic acid metabolism	33	5	2.92634	1.61706	5.80891
GO:0001890	NA	36	3	1.60661	0.96864	2.59207		hsa04932	NA	155	11	50.5924	41.3475	99.126		R-HSA-68867	Assembly of the pre-replicative complex	68	9	2.93274	2.22655	5.39429
GO:0032091	NA	76	6	1.614	1.37229	4.05179		hsa05167	NA	194	13	50.5924	43.7	73.4222		R-HSA-9037629	Lewis blood group biosynthesis	18	3	2.93622	1.99849	6.90944
GO:0010033	NA	25	3	1.62327	0.983948	4.2816		hsa00640	NA	32	5	51.1599	42.7345	87.7098		R-HSA-9033658	Blood group systems biosynthesis	22	3	2.93622	2.00561	6.95487
GO:0000727	NA	12	6	1.62563	1.28073	3.562		hsa05017	NA	143	11	52.245	50.0736	90.487		R-HSA-4090294	SUMOylation of intracellular receptors	37	4	3.02777	1.32466	5.02149
GO:0006268	NA	15	4	1.63734	1.16472	4.5679		hsa03010	NA	158	9	52.2821	48.5965	87.9588		R-HSA-383280	Nuclear Receptor transcription pathway	52	4	3.02777	1.30523	5.04371
GO:0014823	NA	49	3	1.63866	0.777357	4.07327		hsa00220	NA	22	3	52.8589	43.2914	93.4971		R-HSA-2990846	SUMOylation	239	22	3.02777	3.00072	6.64398
GO:0007076	NA	30	8	1.70683	1.22854	3.13584		hsa00250	NA	37	3	52.8589	43.8162	91.9383		R-HSA-1296065	Inwardly rectifying K+ channels	35	3	3.22264	1.62216	7.2814
GO:0098656	NA	44	3	1.71431	1.07082	3.23904		hsa05418	NA	139	11	52.8589	38.7388	80.2187		R-HSA-1660662	Glycosphingolipid metabolism	46	3	3.24922	2.41694	9.61516
GO:0000226	NA	142	13	1.71577	1.45812	6.18702		hsa00410	NA	31	4	53.0196	44.9619	88.1977		R-HSA-9616222	Transcriptional regulation of granulopoiesis	101	6	3.27292	2.62215	10.0292
GO:0060750	NA	4	3	1.72022	1.32156	2.64209		hsa05164	NA	171	10	53.5354	44.6202	79.9524		R-HSA-6804757	Regulation of TP53 Degradation	36	4	3.29555	1.96137	11.9609
GO:0014009	NA	8	3	1.72022	1.32137	2.6471		hsa04072	NA	148	11	53.8738	42.06	77.2809		R-HSA-6806003	Regulation of TP53 Expression and Degradation	37	4	3.29555	2.01674	11.8599
GO:0012507	NA	60	3	1.72022	1.31043	2.64645		hsa05130	NA	197	14	54.2927	46.8413	78.17		R-HSA-1500620	Meiosis	118	8	3.33181	2.16959	10.8908
GO:0015630	NA	172	26	1.72083	1.79136	3.41861		hsa04070	NA	97	12	54.6802	50.3055	79.975		R-HSA-1474228	Degradation of the extracellular matrix	188	12	3.34437	2.7649	7.27148
GO:0008017	NA	322	46	1.72083	2.21436	3.91076		hsa05417	NA	215	14	55.862	48.3057	76.6775		R-HSA-8866910	TFAP2 (AP-2) family regulates transcription of growth factors and their receptors	15	3	3.36864	1.97527	7.13736
GO:0007017	NA	17	3	1.7259	0.925027	4.9934		hsa05169	NA	202	23	56.4785	44.5383	77.6618		R-HSA-174411	Polymerase switching on the C-strand of the telomere	26	3	3.39144	1.09762	5.25946
GO:0043434	NA	50	8	1.73467	1.42904	3.05743		hsa00330	NA	51	4	56.6088	44.2388	92.7193		R-HSA-174417	Telomere C-strand (Lagging Strand) Synthesis	34	5	3.39144	1.17946	5.24845
GO:0051382	NA	17	9	1.73571	1.43583	3.56109		hsa04370	NA	59	3	57.9316	42.3966	113.367		R-HSA-180786	Extension of Telomeres	51	7	3.39144	1.32359	5.2438
GO:1990478	NA	2	3	1.74913	1.02067	3.97949		hsa04666	NA	97	5	57.9316	49.6412	96.4869		R-HSA-69002	DNA Replication Pre-Initiation	85	13	3.39144	2.79141	5.39881
GO:0038146	NA	3	3	1.74913	1.03248	3.97114		hsa04217	NA	159	9	57.9316	53.0628	102.052		R-HSA-157579	Telomere Maintenance	113	7	3.39144	1.33894	5.27712
GO:0022029	NA	4	3	1.74913	1.07	3.94221		hsa05160	NA	157	13	57.9929	47.3898	86.4895		R-HSA-380108	Chemokine receptors bind chemokines	59	4	3.47033	2.15706	9.2416
GO:1903237	NA	4	3	1.74913	1.10551	3.95853		hsa04137	NA	72	6	58.3597	46.7593	99.9247		R-HSA-2559582	Senescence-Associated Secretory Phenotype (SASP)	116	6	3.48697	2.74411	12.86
GO:0033603	NA	7	3	1.74913	1.01966	3.95588		hsa05140	NA	77	4	58.8051	46.1062	93.7518		R-HSA-69239	Synthesis of DNA	131	22	3.50739	3.33004	6.95343
GO:0048842	NA	7	3	1.74913	1.02665	3.94337		hsa04659	NA	108	6	58.8051	46.4316	92.3908		R-HSA-69306	DNA Replication	140	22	3.50739	3.34666	6.87431
GO:2000669	NA	7	3	1.74913	1.00584	3.9411		hsa00620	NA	47	3	58.8606	47.5191	113.942		R-HSA-9696264	RND3 GTPase cycle	42	5	3.51139	2.55812	8.76237
GO:0042379	NA	10	3	1.74913	1.0686	3.97779		hsa00280	NA	48	4	58.9288	48.0238	110.378		R-HSA-8873719	RAB geranylgeranylation	65	5	3.53081	2.26423	8.38912
GO:0033622	NA	11	3	1.74913	1.0547	3.95484		hsa05134	NA	57	5	58.9762	43.9934	103.89		R-HSA-9035034	RHOF GTPase cycle	42	5	3.54562	1.40324	13.4345
GO:0050966	NA	14	3	1.74913	1.03281	3.92125		hsa04380	NA	128	11	58.9762	43.1738	87.8605		R-HSA-9013405	RHOD GTPase cycle	54	5	3.54562	1.38439	13.3966
GO:0045236	NA	16	3	1.74913	0.969425	3.94091		hsa04668	NA	112	10	59.2433	49.6992	88.3847		R-HSA-9013148	CDC42 GTPase cycle	159	13	3.54562	3.06559	9.88828
GO:0050965	NA	16	5	1.74913	1.28397	3.95006		hsa00520	NA	49	3	60.802	47.3185	120.89		R-HSA-9013149	RAC1 GTPase cycle	185	13	3.54562	2.98876	9.94922
GO:1990869	NA	17	5	1.74913	1.45611	5.0713		hsa05231	NA	98	7	61.1316	64.8702	112.52		R-HSA-69242	S Phase	175	27	3.62335	3.71716	9.00496
GO:0001938	NA	77	7	1.74913	1.21995	3.9338		hsa04662	NA	82	6	61.7916	55.3731	96.4159		R-HSA-6791312	TP53 Regulates Transcription of Cell Cycle Genes	48	10	3.97569	2.51832	10.1518
GO:0006935	NA	117	7	1.74913	1.64007	4.05027		hsa04216	NA	41	3	63.3373	51.3295	123.203		R-HSA-112311	Neurotransmitter clearance	10	3	3.98949	1.98754	6.88336
GO:0060317	NA	14	3	1.75441	0.956166	3.75407		hsa04978	NA	60	3	66.6439	51.9732	145.413		R-HSA-1442490	Collagen degradation	89	7	4.02058	2.18136	8.82741
GO:0010718	NA	54	5	1.75441	0.856009	3.60099		hsa00071	NA	43	3	66.6976	48.3189	145.056		R-HSA-9659787	Aberrant regulation of mitotic G1/S transition in cancer due to RB1 defects	17	3	4.1937	2.08568	12.375
GO:0035580	NA	62	4	1.77607	1.41989	4.73356		hsa00310	NA	63	7	66.6976	54.4003	107.053		R-HSA-9661069	Defective binding of RB1 mutants to E2F1,(E2F2, E2F3)	17	3	4.1937	2.04566	12.4581
GO:0007611	NA	63	4	1.78528	1.33265	2.71831		hsa00562	NA	73	8	69.9936	60.0761	98.4189		R-HSA-9687139	Aberrant regulation of mitotic cell cycle due to RB1 defects	36	5	4.1937	2.38967	12.4144
GO:0043025	NA	369	20	1.79806	2.05164	4.41379		hsa05168	NA	495	27	71.5682	70.7379	97.7296		R-HSA-9675126	Diseases of mitotic cell cycle	38	5	4.1937	2.38075	12.3616
GO:0010332	NA	26	5	1.80166	1.5561	4.15553		hsa04920	NA	69	4	72.6463	62.45	169.47		R-HSA-2559586	DNA Damage/Telomere Stress Induced Senescence	80	5	4.1937	2.03431	12.4172
GO:0070372	NA	31	4	1.80747	1.39016	7.5091		hsa05120	NA	70	4	74.5092	58.166	134.96		R-HSA-69052	Switching of origins to a post-replicative state	91	15	4.1937	3.41765	12.4742
GO:1901981	NA	24	3	1.81226	0.802929	4.86525		hsa05135	NA	137	7	75.0447	65.5416	111.165		R-HSA-9012999	RHO GTPase cycle	450	35	4.19939	5.03948	12.1818
GO:0032154	NA	58	8	1.81971	1.61774	3.15875		hsa03050	NA	46	4	76.4164	63.6612	180.783		R-HSA-68949	Orc1 removal from chromatin	71	12	4.25492	3.4015	13.4096
GO:0106310	NA	359	28	1.82698	2.12651	4.4323		hsa04612	NA	78	4	79.1096	66.0087	119.041		R-HSA-75153	Apoptotic execution phase	53	5	4.27282	1.45806	15.0266
GO:0001541	NA	38	3	1.82815	1.06823	6.98951		hsa00670	NA	20	3	83.3574	52.7728	236.369		R-HSA-1630316	Glycosaminoglycan metabolism	136	10	4.3698	4.62059	12.5721
GO:0060079	NA	60	3	1.84171	1.07252	5.15										R-HSA-114608	Platelet degranulation	129	10	4.37075	3.30852	9.20984
GO:0098993	NA	14	3	1.88584	1.33535	4.59874										R-HSA-76005	Response to elevated platelet cytosolic Ca2+	134	10	4.37075	3.24619	9.23947
GO:0043195	NA	55	3	1.88584	1.22063	4.6438										R-HSA-8948216	Collagen chain trimerization	44	5	4.47667	1.79525	4.76901
GO:0042555	NA	15	3	1.89249	1.03878	4.57968										R-HSA-5673000	RAF activation	36	3	4.50547	3.12684	13.4384
GO:0006260	NA	102	23	1.89249	1.74625	3.59901										R-HSA-199991	Membrane Trafficking	673	35	4.57732	4.74539	13.6504
GO:0051216	NA	55	4	1.90481	1.31563	3.86018										R-HSA-75105	Fatty acyl-CoA biosynthesis	39	3	4.58773	2.0835	15.3312
GO:0071162	NA	10	6	1.92881	1.49058	4.14753										R-HSA-109582	Hemostasis	680	55	4.65878	4.79674	11.4292
GO:0000796	NA	11	5	1.94653	1.05933	3.84789										R-HSA-1650814	Collagen biosynthesis and modifying enzymes	67	6	4.81787	3.0079	10.483
GO:0000228	NA	54	7	1.94653	1.33966	5.65385										R-HSA-6804116	TP53 Regulates Transcription of Genes Involved in G1 Cell Cycle Arrest	14	4	4.8854	3.76258	16.1558
GO:0090280	NA	18	4	1.95716	1.47899	5.11537										R-HSA-69231	Cyclin D associated events in G1	47	6	4.8854	4.03668	16.4127
GO:0000811	NA	4	3	1.96513	1.23538	5.47904										R-HSA-69236	G1 Phase	47	6	4.8854	3.96463	16.0521
GO:0017053	NA	58	4	2.00877	1.50965	5.07961										R-HSA-5655302	Signaling by FGFR1 in disease	38	3	4.90323	2.75757	19.6676
GO:0007093	NA	8	3	2.01783	0.973149	4.29309										R-HSA-212676	Dopamine Neurotransmitter Release Cycle	23	3	5.10069	2.79851	17.715
GO:0006281	NA	249	22	2.05066	2.46292	5.0915										R-HSA-9609736	Assembly and cell surface presentation of NMDA receptors	47	5	5.10069	2.79413	17.4748
GO:0050679	NA	64	6	2.05091	1.87154	5.26599										R-HSA-112310	Neurotransmitter release cycle	51	5	5.10069	3.60981	17.714
GO:0044295	NA	30	5	2.05867	1.37844	5.77585										R-HSA-2219530	Constitutive Signaling by Aberrant PI3K in Cancer	78	6	5.11289	3.78042	19.5242
GO:0106306	NA	73	5	2.07291	1.49081	6.19503										R-HSA-1474244	Extracellular matrix organization	418	22	5.18588	5.50585	14.561
GO:0106307	NA	73	5	2.07291	1.43325	6.17094										R-HSA-8957275	Post-translational protein phosphorylation	108	13	5.24437	4.85598	10.0988
GO:0005813	NA	641	56	2.08454	2.49987	4.57088										R-HSA-381426	Regulation of Insulin-like Growth Factor (IGF) transport and uptake by Insulin-like Growth Factor Binding Proteins (IGFBPs)	125	13	5.24437	4.82771	10.0735
GO:0061575	NA	14	3	2.09327	0.990144	5.78435										R-HSA-419037	NCAM1 interactions	43	5	5.25909	1.49429	20.0298
GO:0045737	NA	30	3	2.09327	0.960294	5.80349										R-HSA-375165	NCAM signaling for neurite out-growth	74	5	5.25909	1.52234	19.8476
GO:0007346	NA	47	7	2.09327	1.23287	5.62016										R-HSA-162582	NA	3183	205	5.27977	7.77174	12.1614
GO:0000775	NA	62	17	2.09684	1.53811	3.69559										R-HSA-1474165	Reproduction	143	9	5.28143	2.41325	16.5483
GO:0060045	NA	31	4	2.11842	0.956498	6.17533										R-HSA-156590	Glutathione conjugation	36	6	5.41242	5.52527	17.0025
GO:0051754	NA	5	3	2.14104	0.935915	6.83939										R-HSA-176408	Regulation of APC/C activators between G1/S and early anaphase	81	15	5.5771	3.70191	22.2637
GO:0007091	NA	8	3	2.14104	0.977111	7.0164										R-HSA-6811558	PI5P, PP2A and IER3 Regulate PI3K/AKT Signaling	106	8	5.68131	5.15243	22.4139
GO:0005680	NA	35	3	2.14104	1.76087	6.97404										R-HSA-199418	Negative regulation of the PI3K/AKT network	113	8	5.68131	5.17812	22.1659
GO:0005815	NA	103	11	2.14104	2.11665	6.25621										R-HSA-156580	Phase II - Conjugation of compounds	109	7	5.91262	6.20811	21.6699
GO:0014066	NA	16	3	2.15419	1.39663	3.67245										R-HSA-1474290	Collagen formation	90	10	5.94834	4.71446	19.7699
GO:0016887	NA	302	29	2.16519	2.17132	4.70651										R-HSA-163125	Post-translational modification: synthesis of GPI-anchored proteins	94	5	6.15684	3.43582	14.7532
GO:0004386	NA	30	4	2.17586	1.41238	5.00069										R-HSA-5617833	Cilium Assembly	226	23	6.40171	5.15133	13.5222
GO:0001223	NA	33	4	2.17618	1.52531	4.1999										R-HSA-3000178	ECM proteoglycans	90	6	6.63502	5.24987	24.5938
GO:0031175	NA	135	10	2.18701	2.19849	4.7237										R-HSA-446107	Type I hemidesmosome assembly	11	3	6.73763	3.4577	26.8509
GO:0034644	NA	54	7	2.19713	1.56507	3.66598										R-HSA-2022090	Assembly of collagen fibrils and other multimeric structures	61	7	6.73763	3.31111	25.3588
GO:0048863	NA	32	4	2.22217	1.99724	5.48175										R-HSA-446728	Cell junction organization	94	5	6.73763	3.34253	26.6354
GO:0000779	NA	16	5	2.22779	1.08741	4.57954										R-HSA-76002	Platelet activation, signaling and aggregation	296	16	6.85058	6.72079	19.3886
GO:0090502	NA	66	4	2.24436	1.59963	5.39855										R-HSA-8848021	Signaling by PTK6	55	3	6.85714	6.10403	34.1249
GO:0051010	NA	23	7	2.24733	1.51269	5.111										R-HSA-9006927	Signaling by Non-Receptor Tyrosine Kinases	55	3	6.85714	6.42364	34.1044
GO:0032508	NA	79	10	2.26382	1.73089	4.7288										R-HSA-2219528	PI3K/AKT Signaling in Cancer	104	7	6.85714	4.30286	33.9617
GO:0006270	NA	26	7	2.26514	1.63569	4.31065										R-HSA-8874081	MET activates PTK2 signaling	30	4	7.67445	6.32589	29.1772
GO:0003678	NA	61	9	2.26514	1.90219	4.88932										R-HSA-211859	Biological oxidations	222	14	7.91657	9.49701	27.9381
GO:0008283	NA	132	13	2.26514	1.8207	6.14845										R-HSA-913709	O-linked glycosylation of mucins	63	4	8.07437	4.86341	17.1547
GO:0051591	NA	42	4	2.27259	1.66073	4.19861										R-HSA-3000171	Non-integrin membrane-ECM interactions	73	5	8.61127	7.14936	34.6957
GO:0003697	NA	134	18	2.36111	2.17822	4.69077										R-HSA-9006934	Signaling by Receptor Tyrosine Kinases	633	39	8.61127	10.6022	30.722
GO:0048146	NA	48	8	2.38273	2.07169	4.90455										R-HSA-8875878	MET promotes cell motility	41	7	9.37137	9.93657	36.7726
GO:0032426	NA	23	3	2.38804	1.58381	6.15795										R-HSA-6806834	Signaling by MET	80	7	9.37137	10.409	36.5348
GO:0032420	NA	34	3	2.38804	1.49893	5.8551										R-HSA-192105	Synthesis of bile acids and bile salts	34	3	9.92052	3.70217	40.7738
GO:0048286	NA	33	3	2.41485	1.37904	4.53486										R-HSA-194068	Bile acid and bile salt metabolism	43	3	9.92052	3.63179	41.3156
GO:0060828	NA	33	3	2.4165	1.48871	4.31349										R-HSA-9707616	Heme signaling	50	3	9.92052	3.60906	40.8988
GO:0098609	NA	166	9	2.4165	1.84025	4.99153										R-HSA-211945	Phase I - Functionalization of compounds	106	7	9.92052	6.63576	40.3616
GO:0071985	NA	11	4	2.43678	1.83752	5.3808										R-HSA-6799990	NA	6	4	11.438	8.37053	19.494
GO:0045921	NA	26	4	2.43678	1.81095	5.39753										R-HSA-212436	Generic Transcription Pathway	1437	82	14.1237	14.2042	24.5665
GO:0140658	NA	32	6	2.43817	2.04881	5.28343										R-HSA-73857	RNA Polymerase II Transcription	1626	82	14.1237	14.2627	24.4164
GO:0045010	NA	12	3	2.44112	1.71851	5.43288										R-HSA-5653656	Vesicle-mediated transport	727	37	17.4239	11.8221	35.0216
GO:0030041	NA	39	3	2.44112	1.73494	3.81166										R-HSA-3000157	Laminin interactions	55	4	17.9295	15.0058	31.5371
GO:0071479	NA	34	6	2.48489	2.09053	8.53838										R-HSA-6783783	Interleukin-10 signaling	47	3	18.6848	8.66411	46.9932
GO:0010971	NA	27	8	2.48491	1.78226	6.06129										R-HSA-199977	ER to Golgi Anterograde Transport	154	8	19.2744	15.4849	27.5791
GO:0015616	NA	7	3	2.49515	1.2635	5.69758										R-HSA-71387	Metabolism of carbohydrates	316	18	19.2964	17.5856	28.4836
GO:0007565	NA	90	8	2.50166	3.04041	7.09605										R-HSA-948021	Transport to the Golgi and subsequent modification	185	10	19.3037	15.9781	27.6013
GO:0007129	NA	34	3	2.50344	1.72479	10.772										R-HSA-9012852	Signaling by NOTCH3	70	6	20.7533	16.9769	42.2142
GO:0071392	NA	41	8	2.51783	2.17327	5.58213										R-HSA-1368108	BMAL1:CLOCK,NPAS2 activates circadian gene expression	30	4	21.4099	19.7342	42.9304
GO:0030331	NA	48	4	2.51783	1.9899	5.20609										R-HSA-3899300	SUMOylation of transcription cofactors	47	4	21.4099	17.237	42.9211
GO:0008608	NA	15	4	2.52766	1.35279	8.45667										R-HSA-5626467	RHO GTPases activate IQGAPs	32	4	21.4266	16.363	33.4199
GO:0048511	NA	66	9	2.54216	1.41277	5.52512										R-HSA-4791275	Signaling by WNT in cancer	34	4	21.9725	18.0748	33.9214
GO:0071456	NA	134	11	2.54216	1.68245	5.32478										R-HSA-936837	Ion transport by P-type ATPases	57	6	22.5092	18.4303	30.7424
GO:0060749	NA	15	4	2.54443	1.9446	4.68409										R-HSA-446219	Synthesis of substrates in N-glycan biosythesis	63	6	22.5946	15.4387	38.2224
GO:0071466	NA	66	4	2.54505	1.79156	5.17067										R-HSA-446193	Biosynthesis of the N-glycan precursor (dolichol lipid-linked oligosaccharide, LLO) and transfer to a nascent protein	79	6	22.5946	15.4514	38.1884
GO:0031258	NA	22	3	2.55625	1.73437	5.45024										R-HSA-174184	Cdc20:Phospho-APC/C mediated degradation of Cyclin A	73	10	22.8244	18.4039	36.8598
GO:0007281	NA	35	3	2.5631	1.883	7.02377										R-HSA-442755	Activation of NMDA receptors and postsynaptic events	129	8	24.4744	21.7223	45.0731
GO:0006874	NA	113	7	2.57709	2.22557	7.27045										R-HSA-9696270	RND2 GTPase cycle	43	8	24.5728	19.3588	39.248
GO:0005496	NA	31	4	2.5844	1.71716	6.12584										R-HSA-110314	Recognition of DNA damage by PCNA-containing replication complex	30	4	24.942	18.9088	41.8959
GO:0060041	NA	58	3	2.60183	1.54274	4.84129										R-HSA-73893	DNA Damage Bypass	48	4	24.942	18.8374	41.8634
GO:0005874	NA	329	34	2.60825	2.66852	5.45398										R-HSA-2122947	NOTCH1 Intracellular Domain Regulates Transcription	59	4	25.4045	19.095	41.9093
GO:0051894	NA	28	3	2.62992	1.89713	6.97763										R-HSA-9013026	RHOB GTPase cycle	70	10	26.2183	20.8193	36.0089
GO:0048705	NA	29	5	2.62992	1.98795	6.96364										R-HSA-186797	Signaling by PDGF	58	4	26.7098	21.1291	48.8885
GO:0045995	NA	21	3	2.66817	1.09172	7.80982										R-HSA-6803211	TP53 Regulates Transcription of Death Receptors and Ligands	12	4	26.7397	20.0377	44.7691
GO:0035987	NA	29	3	2.66817	1.1383	7.74231										R-HSA-2022928	HS-GAG biosynthesis	43	4	27.268	22.4398	48.134
GO:0045842	NA	12	3	2.67317	0.939269	9.21394										R-HSA-6798695	Neutrophil degranulation	480	29	28.7487	22.3877	37.9974
GO:0046965	NA	19	3	2.68689	1.27931	7.56761										R-HSA-9013409	RHOJ GTPase cycle	55	8	29.0725	22.5525	50.4025
GO:2000272	NA	48	3	2.68689	1.65053	7.56967										R-HSA-190872	Transport of connexons to the plasma membrane	19	4	29.7578	23.9784	49.3382
GO:0042277	NA	63	5	2.68689	1.42172	7.2637										R-HSA-190861	Gap junction assembly	56	4	29.7578	24.9219	49.7204
GO:0010628	NA	532	29	2.68689	3.18812	7.21004										R-HSA-5689896	Ovarian tumor domain proteases	39	4	30.3618	22.4761	54.5958
GO:0022857	NA	89	6	2.69718	2.31589	6.98494										R-HSA-111465	Apoptotic cleavage of cellular proteins	38	4	31.1329	23.787	60.2467
GO:0009410	NA	286	22	2.71604	2.52414	6.57167										R-HSA-8862803	Deregulated CDK5 triggers multiple neurodegenerative pathways in Alzheimer's disease models	30	4	31.5735	23.4421	61.1791
GO:0043388	NA	32	4	2.75592	1.56437	6.13959										R-HSA-8863678	Neurodegenerative Diseases	30	4	31.5735	23.4946	61.217
GO:0051298	NA	19	4	2.82109	2.24197	9.06665										R-HSA-425393	Transport of inorganic cations/anions and amino acids/oligopeptides	108	8	31.7029	24.2994	49.0829
GO:0071398	NA	26	3	2.82496	1.42088	6.15206										R-HSA-9645723	Diseases of programmed cell death	111	8	31.8311	25.0589	58.3033
GO:0010629	NA	300	27	2.82496	2.52785	6.29879										R-HSA-9013404	RAC2 GTPase cycle	88	6	31.8406	24.2811	50.6387
GO:0042953	NA	19	3	2.86771	1.96323	7.56834										R-HSA-6785807	Interleukin-4 and Interleukin-13 signaling	108	6	32.5605	23.1202	52.4934
GO:0015031	NA	366	23	2.86771	3.99626	8.39011										R-HSA-114452	Activation of BH3-only proteins	31	4	32.7672	23.9126	63.7061
GO:0042542	NA	53	4	2.8704	1.98182	6.72166										R-HSA-211976	Endogenous sterols	27	3	32.8992	26.366	46.2528
GO:0051384	NA	62	6	2.8704	2.05009	6.78926										R-HSA-400253	Circadian Clock	76	9	32.8992	26.0911	44.4659
GO:0016942	NA	3	3	2.88704	2.0818	5.51213										R-HSA-1852241	Organelle biogenesis and maintenance	326	27	32.8992	26.2692	44.2003
GO:0042567	NA	5	3	2.88704	2.09495	5.47696										R-HSA-1483166	Synthesis of PA	40	3	33.441	25.6076	48.959
GO:0043567	NA	9	3	2.88704	2.06409	5.48067										R-HSA-597592	Post-translational protein modification	1517	90	34.2901	28.5047	39.1801
GO:0031995	NA	11	3	2.88704	2.12429	5.45772										R-HSA-8856828	Clathrin-mediated endocytosis	146	9	36.3901	30.1705	53.0627
GO:0005520	NA	19	3	2.88704	1.81355	5.51181										R-HSA-392154	Nitric oxide stimulates guanylate cyclase	24	3	36.451	27.2537	57.7182
GO:0004714	NA	134	11	2.89607	2.82523	10.4777										R-HSA-5576891	Cardiac conduction	134	7	36.451	28.9764	56.7836
GO:0018108	NA	141	11	2.89607	2.75625	10.4398										R-HSA-110328	Recognition and association of DNA glycosylase with site containing an affected pyrimidine	61	4	37.3068	25.908	81.6803
GO:0045132	NA	4	4	2.89696	1.3966	4.03446										R-HSA-110329	Cleavage of the damaged pyrimidine	61	4	37.3068	25.9996	79.8287
GO:0097503	NA	18	3	2.92634	1.62895	5.78425										R-HSA-73928	Depyrimidination	61	4	37.3068	25.935	81.0082
GO:0008373	NA	22	3	2.92634	1.66696	5.78529										R-HSA-9013508	NOTCH3 Intracellular Domain Regulates Transcription	38	4	37.9624	31.5422	55.9265
GO:0019082	NA	29	3	2.92634	1.64071	5.77484										R-HSA-983712	Ion channel transport	186	10	39.7933	33.1917	61.5662
GO:0050890	NA	51	3	2.92634	1.6419	5.72206										R-HSA-139853	Elevation of cytosolic Ca2+ levels	16	4	39.9451	32.7335	58.8489
GO:0032007	NA	43	3	2.92935	1.3156	7.50878										R-HSA-418346	Platelet homeostasis	109	8	39.9451	32.8444	57.7974
GO:0006486	NA	109	7	2.93622	1.80505	6.51782										R-HSA-428157	Sphingolipid metabolism	90	6	40.1788	32.2445	59.3419
GO:0035335	NA	101	6	2.95594	2.28207	7.55668										R-HSA-3928663	EPHA-mediated growth cone collapse	50	3	40.7934	28.2382	70.3922
GO:0045907	NA	35	3	2.98416	1.94893	12.5392										R-HSA-556833	Metabolism of lipids	784	41	41.1899	38.4238	52.4746
GO:0030097	NA	56	4	2.98659	2.1763	9.98448										R-HSA-1963642	PI3K events in ERBB2 signaling	16	3	41.5398	30.3577	65.7197
GO:0048699	NA	8	4	3.0278	1.84736	9.20362										R-HSA-9664565	Signaling by ERBB2 KD Mutants	25	3	41.5398	30.2253	65.7553
GO:0008236	NA	59	3	3.08819	1.8261	9.33316										R-HSA-1227990	Signaling by ERBB2 in Cancer	26	3	41.5398	30.2081	66.0408
GO:0055089	NA	16	3	3.12054	1.6427	7.25346										R-HSA-9006115	Signaling by NTRK2 (TRKB)	35	3	41.5398	30.1212	67.2135
GO:0000987	NA	60	5	3.12054	1.60265	7.32354										R-HSA-5663202	Diseases of signal transduction by growth factor receptors and second messengers	446	28	41.9742	34.2138	52.1127
GO:0009311	NA	29	3	3.12512	1.58659	6.87015										R-HSA-8957322	Metabolism of steroids	157	8	42.024	34.0847	59.8944
GO:0003824	NA	32	3	3.12512	2.26027	9.25921										R-HSA-190840	Microtubule-dependent trafficking of connexons from Golgi to the plasma membrane	18	3	42.0917	31.7774	65.5914
GO:0051056	NA	120	12	3.12903	2.84467	7.59682										R-HSA-389977	Post-chaperonin tubulin folding pathway	22	3	42.0917	31.673	65.7721
GO:0060071	NA	35	5	3.14168	1.98674	9.2404										R-HSA-389960	Formation of tubulin folding intermediates by CCT/TriC	25	3	42.0917	31.8778	65.8666
GO:0005912	NA	186	11	3.15608	3.30226	7.56288										R-HSA-9668328	Sealing of the nuclear envelope (NE) by ESCRT-III	31	3	42.0917	31.6548	65.7778
GO:0035371	NA	33	8	3.16274	1.87774	8.58983										R-HSA-389958	Cooperation of Prefoldin and TriC/CCT in actin and tubulin folding	32	3	42.0917	31.6591	65.6525
GO:0007193	NA	54	4	3.19427	2.10592	10.8719										R-HSA-6811436	COPI-independent Golgi-to-ER retrograde traffic	51	3	42.0917	31.4861	65.8299
GO:0003779	NA	286	15	3.23146	3.44277	9.00009										R-HSA-8955332	Carboxyterminal post-translational modifications of tubulin	59	3	42.0917	31.6145	65.8362
GO:0009312	NA	32	5	3.24922	2.84596	9.50795										R-HSA-190828	Gap junction trafficking	67	5	42.0917	32.0364	64.7844
GO:0001666	NA	176	14	3.25025	2.52118	8.51575										R-HSA-157858	Gap junction trafficking and regulation	70	5	42.0917	31.8664	64.639
GO:0033116	NA	78	5	3.27405	2.12616	7.47858										R-HSA-390466	Chaperonin-mediated protein folding	100	7	42.0917	31.489	65.2503
GO:0031965	NA	240	17	3.28498	4.13013	11.6368										R-HSA-391251	Protein folding	106	7	42.0917	31.8448	65.2387
GO:0050714	NA	53	8	3.31121	2.60079	7.48215										R-HSA-446203	Asparagine N-linked glycosylation	305	17	42.0917	31.6222	57.6629
GO:0008083	NA	185	12	3.31136	2.17002	8.03273										R-HSA-191859	snRNP Assembly	53	3	42.1251	31.5079	65.814
GO:0004672	NA	236	16	3.3209	2.83753	7.19137										R-HSA-194441	Metabolism of non-coding RNA	53	3	42.1251	31.6948	65.8904
GO:0043627	NA	63	4	3.32681	2.75512	8.78915										R-HSA-168638	NOD1/2 Signaling Pathway	40	5	42.4087	31.838	65.4182
GO:0031334	NA	58	4	3.3513	2.1468	8.11005										R-HSA-109606	Intrinsic Pathway for Apoptosis	62	7	42.4087	31.9134	66.0005
GO:0016787	NA	93	8	3.35636	2.95795	7.87953										R-HSA-2426168	Activation of gene expression by SREBF (SREBP)	47	4	42.4727	34.9601	65.9584
GO:0030518	NA	13	3	3.36864	1.95298	6.98617										R-HSA-8852276	The role of GTSE1 in G2/M progression after G2 checkpoint	77	14	42.7998	34.9054	60.7572
GO:0004879	NA	81	5	3.36864	1.59848	6.51556										R-HSA-5607763	CLEC7A (Dectin-1) induces NFAT activation	16	3	43.4392	34.9418	67.8323
GO:0035372	NA	9	3	3.37936	2.01426	7.51056										R-HSA-5218921	VEGFR2 mediated cell proliferation	22	3	43.4392	34.7131	67.6179
GO:0042803	NA	701	37	3.37936	2.98342	6.59404										R-HSA-2029485	Role of phospholipids in phagocytosis	26	3	43.4392	35.2088	67.7331
GO:0007049	NA	296	30	3.39919	3.7572	6.24555										R-HSA-114508	Effects of PIP2 hydrolysis	27	3	43.4392	35.1887	67.6696
GO:0008064	NA	6	4	3.47033	2.23312	9.24801										R-HSA-418360	Platelet calcium homeostasis	30	5	43.4392	34.7446	67.6049
GO:1902230	NA	15	4	3.47033	2.13749	9.22816										R-HSA-983695	Antigen activates B Cell Receptor (BCR) leading to generation of second messengers	53	5	43.4392	37.3779	66.862
GO:0090026	NA	24	4	3.47033	2.28974	8.42379										R-HSA-5578775	Ion homeostasis	61	5	43.4392	36.2181	66.9272
GO:0008015	NA	34	4	3.47033	2.10637	9.15039										R-HSA-112043	PLC beta mediated events	69	5	43.4392	38.2993	66.6447
GO:0009408	NA	48	4	3.47033	2.18421	9.19281										R-HSA-112040	G-protein mediated events	87	5	43.4392	37.8801	66.4844
GO:0060326	NA	74	6	3.47033	2.12354	9.24677										R-HSA-422356	Regulation of insulin secretion	118	9	43.4392	33.891	63.6168
GO:0070098	NA	78	4	3.47033	2.16392	9.07619										R-HSA-193648	NRAGE signals death through JNK	60	7	43.4563	37.2483	67.5829
GO:0001933	NA	80	8	3.48488	2.11196	4.69729										R-HSA-416482	G alpha (12/13) signalling events	80	5	43.4563	33.0789	66.6439
GO:0042589	NA	11	3	3.53081	1.98918	8.4182										R-HSA-204998	Cell death signalling via NRAGE, NRIF and NADE	81	7	43.4563	38.1753	67.6762
GO:0032402	NA	23	3	3.53081	2.19747	8.28807										R-HSA-1430728	NA	2272	129	43.4578	42.737	53.1983
GO:0003925	NA	40	5	3.53081	2.09769	8.05835										R-HSA-187577	SCF(Skp2)-mediated degradation of p27/p21	60	9	43.5078	32.6104	66.652
GO:0007274	NA	21	4	3.55673	2.69113	7.25838										R-HSA-69615	G1/S DNA Damage Checkpoints	68	9	43.5078	32.369	68.0063
GO:0045143	NA	9	4	3.56553	2.3775	10.3379										R-HSA-69017	CDK-mediated phosphorylation and removal of Cdc6	73	9	43.5078	32.6915	68.8019
GO:0009636	NA	81	10	3.57576	2.7746	11.025										R-HSA-174178	APC/C:Cdh1 mediated degradation of Cdc20 and other APC/C:Cdh1 targeted proteins in late mitosis/early G1	74	9	43.5078	32.4936	68.649
GO:0006298	NA	46	5	3.57804	1.81414	9.23771										R-HSA-69202	Cyclin E associated events during G1/S transition	83	11	43.5078	32.6208	64.9938
GO:0008568	NA	7	3	3.5876	2.5159	10.8885										R-HSA-69656	Cyclin A:Cdk2-associated events at S phase entry	85	11	43.5078	32.6499	63.4394
GO:0051013	NA	15	3	3.5876	2.42579	10.7845										R-HSA-5687128	MAPK6/MAPK4 signaling	89	7	43.5078	32.3323	68.7471
GO:0007140	NA	25	3	3.5876	1.94644	10.6357										R-HSA-8939236	RUNX1 regulates transcription of genes involved in differentiation of HSCs	133	7	43.5078	32.4054	68.6294
GO:2001243	NA	28	3	3.5876	2.06864	10.6116										R-HSA-1257604	PIP3 activates AKT signaling	307	21	43.5078	37.0902	62.7107
GO:0046034	NA	32	3	3.5876	1.54613	11.0138										R-HSA-9006925	Intracellular signaling by second messengers	360	25	43.5078	39.9078	62.115
GO:0007265	NA	77	7	3.59224	1.7791	11.5576										R-HSA-1227986	Signaling by ERBB2	69	4	44.0042	34.4207	65.537
GO:0019003	NA	90	7	3.59224	3.37047	11.6546										R-HSA-3769402	Deactivation of the beta-catenin transactivating complex	42	5	44.2571	32.9023	70.2806
GO:0006915	NA	570	38	3.71988	5.12357	9.5484										R-HSA-195253	Degradation of beta-catenin by the destruction complex	92	9	44.2571	39.495	68.5793
GO:1900182	NA	33	5	3.76478	1.83156	11.1771										R-HSA-422475	Axon guidance	699	40	44.571	39.3692	58.3396
GO:0043330	NA	37	3	3.77107	2.07611	9.78595										R-HSA-8853659	RET signaling	40	4	44.5827	36.8806	67.7957
GO:0005884	NA	97	8	3.78364	3.46927	9.50597										R-HSA-1660499	Synthesis of PIPs at the plasma membrane	53	4	44.7929	35.5097	66.4846
GO:0010032	NA	6	3	3.84738	1.53822	4.56892										R-HSA-9013423	RAC3 GTPase cycle	94	7	44.8084	33.0206	70.8932
GO:0005524	NA	1508	115	3.84738	4.42385	7.31356										R-HSA-449147	Signaling by Interleukins	524	27	44.8084	42.0785	62.0004
GO:0030855	NA	70	9	3.84785	3.60362	10.6113										R-HSA-1280218	Adaptive Immune System	879	46	45.0341	42.7687	60.5274
GO:0032391	NA	44	3	3.93269	2.61599	8.40523										R-HSA-438064	Post NMDA receptor activation events	96	6	45.2546	36.7492	72.6394
GO:0007517	NA	91	6	3.93366	2.91798	9.49199										R-HSA-157118	Signaling by NOTCH	280	17	45.6343	38.0763	65.7243
GO:0018916	NA	4	3	3.95382	1.99471	11.9818										R-HSA-9675108	Nervous system development	730	43	45.6343	41.6883	60.4081
GO:0043295	NA	12	3	3.95382	1.826	11.9595										R-HSA-425407	SLC-mediated transmembrane transport	251	14	45.7713	35.3093	65.0628
GO:0042178	NA	43	3	3.95382	1.78867	11.9062										R-HSA-1489509	DAG and IP3 signaling	53	4	45.9284	38.3317	70.6325
GO:0004364	NA	44	3	3.95382	1.7719	11.8518										R-HSA-9664323	FCGR3A-mediated IL10 synthesis	53	4	45.9284	38.5425	70.092
GO:0019901	NA	518	48	3.97569	4.6542	9.11501										R-HSA-381676	Glucagon-like Peptide-1 (GLP1) regulates insulin secretion	65	6	45.9284	38.0865	69.2166
GO:0033630	NA	16	3	4.02058	1.77288	10.8927										R-HSA-163685	Integration of energy metabolism	160	10	45.9284	38.5279	65.8684
GO:0043236	NA	26	5	4.02058	3.35652	11.3467										R-HSA-8878166	Transcriptional regulation by RUNX2	181	10	45.9698	37.4041	69.7001
GO:0030216	NA	57	3	4.02058	1.87319	11.0324										R-HSA-71406	Pyruvate metabolism and Citric Acid (TCA) cycle	55	3	46.0499	38.6	75.2224
GO:0005518	NA	71	5	4.02058	3.14787	11.2882										R-HSA-6782315	tRNA modification in the nucleus and cytosol	45	3	46.4143	33.3495	79.4004
GO:0007160	NA	111	7	4.02058	3.07022	11.3195										R-HSA-5683057	MAPK family signaling cascades	325	21	46.4265	35.5415	57.7564
GO:0001837	NA	50	3	4.04966	1.11843	14.2036										R-HSA-5684996	MAPK1/MAPK3 signaling	286	19	46.4685	38.3481	64.3759
GO:0030951	NA	5	3	4.07814	1.45684	13.4412										R-HSA-5357769	Caspase activation via extrinsic apoptotic signalling pathway	30	6	46.5005	37.535	71.2929
GO:0031092	NA	18	3	4.08273	1.4366	4.59203										R-HSA-5260271	Diseases of Immune System	33	4	46.5872	36.9031	70.6462
GO:0031225	NA	100	7	4.08273	2.13107	4.834										R-HSA-5602358	Diseases associated with the TLR signaling cascade	33	4	46.5872	37.0317	71.1227
GO:0010212	NA	48	5	4.09776	2.43295	12.7676										R-HSA-432722	Golgi Associated Vesicle Biogenesis	56	4	47.2118	37.2656	79.284
GO:0016324	NA	406	21	4.111	4.03752	10.6793										R-HSA-9696273	RND1 GTPase cycle	42	7	47.6255	33.9216	76.3959
GO:0006468	NA	555	33	4.15377	3.73444	8.28973										R-HSA-1433557	Signaling by SCF-KIT	50	3	47.6255	34.7899	78.2567
GO:0046777	NA	194	10	4.15899	3.09376	17.4109										R-HSA-2871809	FCERI mediated Ca+2 mobilization	56	4	47.6525	41.3465	72.4145
GO:0071333	NA	76	6	4.1767	4.06776	12.3028										R-HSA-1483255	PI Metabolism	90	10	47.9419	38.8109	67.2383
GO:1990961	NA	14	3	4.19939	2.71704	10.4155										R-HSA-1483257	Phospholipid metabolism	223	16	47.9419	39.3195	63.6327
GO:0006897	NA	204	11	4.19939	5.62595	12.7097										R-HSA-5673001	RAF/MAP kinase cascade	280	18	48.1296	41.2512	66.3128
GO:0070373	NA	83	6	4.20648	2.95932	9.72353										R-HSA-9700206	Signaling by ALK in cancer	55	4	48.4247	37.1745	78.1167
GO:0005635	NA	222	14	4.22893	3.25685	11.1697										R-HSA-9725370	Signaling by ALK fusions and activated point mutants	55	4	48.4247	37.2676	77.0113
GO:0045862	NA	20	3	4.27282	1.56607	15.0741										R-HSA-2644602	Signaling by NOTCH1 PEST Domain Mutants in Cancer	58	3	48.4318	35.4598	81.0063
GO:0034612	NA	33	3	4.27282	3.03272	15.179										R-HSA-2644603	Signaling by NOTCH1 in Cancer	58	3	48.4318	35.4985	81.0345
GO:0071407	NA	49	9	4.27282	3.00368	12.7094										R-HSA-2644606	Constitutive Signaling by NOTCH1 PEST Domain Mutants	58	3	48.4318	35.9335	81.039
GO:0097190	NA	60	3	4.27282	1.41089	15.0296										R-HSA-2894858	Signaling by NOTCH1 HD+PEST Domain Mutants in Cancer	58	3	48.4318	35.465	81.223
GO:0008233	NA	97	5	4.27282	1.72405	15.0367										R-HSA-2894862	Constitutive Signaling by NOTCH1 HD+PEST Domain Mutants	58	3	48.4318	35.394	81.0312
GO:0002042	NA	22	3	4.27508	2.79846	10.0745										R-HSA-448424	Interleukin-17 signaling	77	5	48.4318	40.2057	76.0774
GO:0044344	NA	32	3	4.27508	2.4936	9.99463										R-HSA-9707564	Cytoprotection by HMOX1	129	9	48.4318	40.8196	80.1243
GO:0043066	NA	539	35	4.27508	4.00928	8.5095										R-HSA-8939902	Regulation of RUNX2 expression and activity	130	7	48.4318	39.6817	80.9715
GO:1990573	NA	57	4	4.28072	3.28585	11.844										R-HSA-9711123	Cellular response to chemical stress	168	11	48.4318	41.1252	79.1671
GO:0031528	NA	28	3	4.30567	1.71849	4.88705										R-HSA-8951664	Neddylation	234	15	48.4318	42.0074	72.5517
GO:0048872	NA	16	3	4.32432	3.06199	12.0865										R-HSA-70895	Branched-chain amino acid catabolism	21	3	48.5742	35.5794	76.369
GO:0005975	NA	139	7	4.32432	3.24757	12.0044										R-HSA-5358565	Mismatch repair (MMR) directed by MSH2:MSH6 (MutSalpha)	14	3	48.6718	35.5515	81.7569
GO:0045666	NA	93	8	4.33652	2.98985	9.91835										R-HSA-69166	Removal of the Flap Intermediate	14	3	48.6718	35.6583	81.7517
GO:0009898	NA	64	4	4.35947	3.70598	13.0523										R-HSA-69183	Processive synthesis on the lagging strand	15	3	48.6718	35.7635	81.8319
GO:0007411	NA	188	16	4.39217	4.13492	13.3888										R-HSA-174414	Processive synthesis on the C-strand of the telomere	19	3	48.6718	35.4977	82.0183
GO:0030020	NA	76	5	4.47667	1.8041	4.79157										R-HSA-5358606	Mismatch repair (MMR) directed by MSH2:MSH3 (MutSbeta)	19	3	48.6718	35.5312	81.927
GO:0007254	NA	55	3	4.49511	2.47904	10.6304										R-HSA-69186	Lagging Strand Synthesis	20	3	48.6718	35.7111	81.8791
GO:0046330	NA	96	5	4.49511	3.26255	10.6899										R-HSA-5358508	Mismatch Repair	24	3	48.6718	35.2795	81.7621
GO:0050730	NA	19	3	4.50547	2.7837	13.4909										R-HSA-166520	Signaling by NTRKs	200	12	48.7432	41.9963	69.0619
GO:0051091	NA	127	7	4.50547	4.49415	13.4712										R-HSA-390918	Peroxisomal lipid metabolism	29	4	48.9729	43.0294	80.4623
GO:0071364	NA	49	6	4.56114	3.64154	19.0156										R-HSA-1660661	Sphingolipid de novo biosynthesis	44	3	49.0312	36.8359	82.3343
GO:0030315	NA	44	5	4.57267	2.95867	15.5917										R-HSA-202733	Cell surface interactions at the vascular wall	140	10	49.0577	38.2227	72.4884
GO:0001942	NA	35	4	4.57695	3.18521	12.2074										R-HSA-2262752	Cellular responses to stress	823	48	49.6791	42.3802	62.2776
GO:0031410	NA	311	21	4.57732	3.90958	12.9407										R-HSA-112409	RAF-independent MAPK1/3 activation	23	3	49.7908	36.2311	82.5452
GO:0009968	NA	42	5	4.61499	3.80125	14.1315										R-HSA-6802957	Oncogenic MAPK signaling	84	5	49.7908	36.0412	76.5469
GO:0007156	NA	177	12	4.62372	3.17817	7.58545										R-HSA-5675221	Negative regulation of MAPK pathway	43	4	49.8799	40.5336	75.9296
GO:0006024	NA	30	3	4.6286	3.47231	14.1963										R-HSA-168643	Nucleotide-binding domain, leucine rich repeat containing receptor (NLR) signaling pathways	74	6	49.8818	39.3905	70.0874
GO:0001756	NA	41	3	4.64226	2.50584	11.9056										R-HSA-975634	Retinoid metabolism and transport	51	3	49.9074	36.2291	85.2053
GO:0099055	NA	45	3	4.64226	2.39188	11.9059										R-HSA-1638091	Heparan sulfate/heparin (HS-GAG) metabolism	67	5	49.9074	36.8806	85.0212
GO:0055064	NA	11	3	4.6504	3.43102	15.6874										R-HSA-5619102	SLC transporter disorders	98	5	50.3275	33.3463	96.6666
GO:0031253	NA	14	3	4.6504	3.15349	15.7268										R-HSA-5610787	Hedgehog 'off' state	174	12	50.3573	50.7806	82.1259
GO:0055075	NA	18	3	4.6504	2.5186	15.6919										R-HSA-5358351	Signaling by Hedgehog	225	12	50.3573	50.0703	80.6064
GO:0098719	NA	21	3	4.6504	2.49102	15.688										R-HSA-8878171	Transcriptional regulation by RUNX1	302	16	50.7503	42.1699	71.5125
GO:0003148	NA	24	3	4.65878	2.97579	16.1895										R-HSA-8953897	Cellular responses to stimuli	841	49	50.9264	43.5136	62.8263
GO:0045787	NA	34	3	4.65878	2.10562	16.0902										R-HSA-1655829	Regulation of cholesterol biosynthesis by SREBP (SREBF)	61	5	51.1488	37.5191	79.1924
GO:0008219	NA	37	3	4.65878	3.89511	16.0504										R-HSA-166016	Toll Like Receptor 4 (TLR4) Cascade	141	12	51.1528	43.15	70.3398
GO:0048839	NA	44	5	4.65878	4.03549	15.9697										R-HSA-168898	Toll-like Receptor Cascades	164	12	51.1528	43.047	69.119
GO:0043525	NA	55	9	4.65878	3.58979	16.1428										R-HSA-5607764	CLEC7A (Dectin-1) signaling	106	13	51.8659	50.3305	81.6774
GO:0010862	NA	69	5	4.65878	2.9662	15.9454										R-HSA-5621481	C-type lectin receptors (CLRs)	152	13	51.8659	50.0973	80.2911
GO:0008584	NA	104	9	4.65878	4.44315	15.9895										R-HSA-983705	Signaling by the B Cell Receptor (BCR)	152	13	51.8659	50.1676	80.95
GO:0051726	NA	256	31	4.65878	5.26376	15.0039										R-HSA-193704	p75 NTR receptor-mediated signalling	104	8	52.3344	44.9063	75.8555
GO:0031994	NA	18	4	4.66155	3.59281	12.3627										R-HSA-71291	Metabolism of amino acids and derivatives	385	21	52.8589	55.4109	80.6056
GO:0001968	NA	31	4	4.66155	3.51826	12.2854										R-HSA-450294	MAP kinase activation	69	4	53.1613	46.7622	80.5302
GO:0007623	NA	62	6	4.71551	3.19241	12.8473										R-HSA-168164	Toll Like Receptor 3 (TLR3) Cascade	99	8	53.1613	44.2074	75.7386
GO:0007416	NA	65	4	4.72949	3.71065	19.1203										R-HSA-166166	MyD88-independent TLR4 cascade	104	8	53.1613	44.2206	74.8114
GO:0005178	NA	175	16	4.85233	4.00938	12.135										R-HSA-937061	TRIF(TICAM1)-mediated TLR4 signaling	104	8	53.1613	44.549	75.2929
GO:0008284	NA	591	30	4.89806	3.42535	8.1037										R-HSA-446652	Interleukin-1 family signaling	142	14	53.1613	46.9551	74.9668
GO:0015485	NA	70	5	4.90323	1.83938	19.4936										R-HSA-69563	p53-Dependent G1 DNA Damage Response	66	8	53.4226	43.2287	87.4098
GO:0062023	NA	468	32	4.90892	4.67543	11.1085										R-HSA-69580	p53-Dependent G1/S DNA damage checkpoint	66	8	53.4226	42.3288	86.5789
GO:0086091	NA	47	4	4.91588	4.26906	17.884										R-HSA-3928665	EPH-ephrin mediated repulsion of cells	65	5	53.8738	38.4605	87.0947
GO:0019216	NA	36	4	5.02513	3.94979	22.4865										R-HSA-437239	Recycling pathway of L1	80	5	53.8738	42.756	89.0818
GO:0044297	NA	79	6	5.04512	4.81807	14.1039										R-HSA-6806667	Metabolism of fat-soluble vitamins	55	4	53.9115	42.6427	89.3349
GO:0008021	NA	139	7	5.10069	3.60932	17.6423										R-HSA-8943724	Regulation of PTEN gene transcription	98	6	54.5536	43.0455	90.626
GO:0001817	NA	41	6	5.1144	3.79993	12.4354										R-HSA-9013406	RHOQ GTPase cycle	59	5	54.5994	38.9094	94.3773
GO:0042470	NA	109	6	5.14299	4.25648	15.7664										R-HSA-199992	trans-Golgi Network Vesicle Budding	72	5	54.5994	39.9373	91.9961
GO:0060392	NA	10	3	5.1496	2.25677	14.4396										R-HSA-376176	Signaling by ROBO receptors	234	16	55.5594	48.9391	81.292
GO:0030511	NA	35	3	5.1496	1.41622	14.5014										R-HSA-1445148	Translocation of SLC2A4 (GLUT4) to the plasma membrane	72	6	56.3165	46.6993	92.6361
GO:0007275	NA	219	14	5.15064	4.21576	14.642										R-HSA-2454202	Fc epsilon receptor (FCERI) signaling	166	12	56.4988	53.2531	80.9557
GO:0032515	NA	19	3	5.15595	1.54462	17.5977										R-HSA-210991	Basigin interactions	25	3	56.5016	47.7126	105.291
GO:0003684	NA	70	7	5.15595	2.90686	17.5055										R-HSA-352230	Amino acid transport across the plasma membrane	33	3	56.5016	48.0246	105.677
GO:0005154	NA	38	6	5.18426	3.71343	19.9619										R-HSA-381038	XBP1(S) activates chaperone genes	50	5	56.6797	39.5746	96.1441
GO:0048786	NA	43	5	5.18646	2.90885	15.7399										R-HSA-381070	IRE1alpha activates chaperones	53	5	56.6797	39.5991	97.7962
GO:0043280	NA	58	5	5.18646	2.69894	15.9012										R-HSA-381119	Unfolded Protein Response (UPR)	106	7	56.6797	39.7033	90.7615
GO:0007204	NA	157	9	5.18646	3.23986	15.2609										R-HSA-5675482	Regulation of necroptotic cell death	31	6	57.1563	45.5333	88.7066
GO:0030335	NA	270	21	5.18646	4.58142	14.1951										R-HSA-5213460	RIPK1-mediated regulated necrosis	34	6	57.1563	45.201	89.3184
GO:0003682	NA	452	41	5.18646	4.87945	13.1774										R-HSA-5619115	Disorders of transmembrane transporters	176	10	57.2942	47.7765	100.469
GO:0050930	NA	17	5	5.19153	2.20514	15.3002										R-HSA-380972	Energy dependent regulation of mTOR by LKB1-AMPK	29	3	57.3279	40.8915	108.605
GO:0006952	NA	73	7	5.19153	2.8425	15.5655										R-HSA-165159	MTOR signalling	41	3	57.3279	40.6643	108.621
GO:0007155	NA	505	29	5.19153	6.70707	14.6933										R-HSA-5357786	TNFR1-induced proapoptotic signaling	13	3	57.3549	40.7353	108.185
GO:0045600	NA	51	9	5.20426	4.3713	17.4218										R-HSA-73887	Death Receptor Signalling	151	15	57.3549	49.5928	81.2809
GO:0045121	NA	259	22	5.23304	5.44875	16.7034										R-HSA-9020702	Interleukin-1 signaling	104	13	57.8909	48.7633	80.3114
GO:0005096	NA	351	20	5.23628	5.00445	10.9108										R-HSA-166058	MyD88:MAL(TIRAP) cascade initiated on plasma membrane	107	9	57.8909	45.312	80.4977
GO:0045860	NA	62	4	5.24577	3.55854	17.0626										R-HSA-168188	Toll Like Receptor TLR6:TLR2 Cascade	107	9	57.8909	45.89	80.308
GO:0051393	NA	15	3	5.25909	2.14797	18.9623										R-HSA-168179	Toll Like Receptor TLR1:TLR2 Cascade	110	9	57.8909	45.7006	80.4888
GO:0005654	NA	5032	269	5.27977	7.40553	11.9438										R-HSA-181438	Toll Like Receptor 2 (TLR2) Cascade	110	9	57.8909	45.7409	79.2173
GO:0007143	NA	6	3	5.28143	1.94244	17.6417										R-HSA-109581	Apoptosis	189	19	57.9929	50.5593	87.3613
GO:0009888	NA	35	4	5.29274	3.2819	16.2215										R-HSA-5357801	Programmed Cell Death	228	21	57.9929	48.7395	83.8498
GO:0001726	NA	102	6	5.31221	3.50927	16.1011										R-HSA-264876	Insulin processing	28	3	58.0336	40.0899	103.114
GO:0010468	NA	236	12	5.33889	4.07897	18.0076										R-HSA-68827	CDT1 association with the CDC6:ORC:origin complex	59	6	58.2996	45.2602	109.498
GO:0043204	NA	163	12	5.36555	5.76776	18.9011										R-HSA-382556	ABC-family proteins mediated transport	103	6	58.2996	45.4893	111.779
GO:0099056	NA	54	4	5.38409	4.0325	20.5557										R-HSA-196854	Metabolism of vitamins and cofactors	198	14	58.3881	52.2932	89.2333
GO:0098839	NA	40	5	5.47201	5.04121	20.577										R-HSA-9031628	NGF-stimulated transcription	58	6	58.4324	44.8236	93.5533
GO:0043197	NA	170	14	5.51743	5.62787	18.3852										R-HSA-198725	Nuclear Events (kinase and transcription factor activation)	84	6	58.4324	44.561	91.7086
GO:0031069	NA	29	4	5.54742	4.44363	16.7691										R-HSA-3108214	SUMOylation of DNA damage response and repair proteins	77	5	58.5941	41.0637	99.0426
GO:0007194	NA	20	3	5.56286	3.54747	19.6758										R-HSA-202424	Downstream TCR signaling	98	8	58.8456	53.9219	96.7385
GO:0004693	NA	40	5	5.5771	2.66511	21.7288										R-HSA-196849	Metabolism of water-soluble vitamins and cofactors	123	7	58.8606	47.6848	100.026
GO:0004090	NA	8	3	5.6136	4.26173	17.5502										R-HSA-445989	TAK1 activates NFkB by phosphorylation and activation of IKKs complex	33	3	58.9762	47.993	104.167
GO:0007162	NA	51	5	5.66201	3.54127	14.415										R-HSA-3214841	PKMTs methylate histone lysines	71	5	58.9762	46.6326	100.972
GO:1990830	NA	94	10	5.77102	5.39512	20.349										R-HSA-168142	Toll Like Receptor 10 (TLR10) Cascade	91	7	58.9762	50.0389	90.4542
GO:0099061	NA	48	5	5.84181	4.68567	10.3739										R-HSA-168176	Toll Like Receptor 5 (TLR5) Cascade	91	7	58.9762	50.5037	91.3371
GO:0098685	NA	79	5	5.84181	5.76487	17.6563										R-HSA-975871	MyD88 cascade initiated on plasma membrane	91	7	58.9762	51.6656	89.4565
GO:0031674	NA	20	3	5.86101	3.78822	18.3281										R-HSA-975138	TRAF6 mediated induction of NFkB and MAP kinases upon TLR7/8 or 9 activation	96	7	58.9762	50.5764	91.256
GO:0016605	NA	118	7	5.86101	3.04494	18.4177										R-HSA-975155	MyD88 dependent cascade initiated on endosome	97	7	58.9762	51.5349	91.4937
GO:0030512	NA	94	6	5.86752	4.52187	16.4304										R-HSA-168181	Toll Like Receptor 7/8 (TLR7/8) Cascade	98	7	58.9762	50.5297	91.3216
GO:0050852	NA	108	7	5.95598	4.26873	11.7164										R-HSA-168138	Toll Like Receptor 9 (TLR9) Cascade	101	7	58.9762	50.2403	91.0632
GO:0032147	NA	56	6	5.97688	4.12309	18.3375										R-HSA-3299685	Detoxification of Reactive Oxygen Species	40	3	59.3894	41.7211	116.413
GO:0043547	NA	173	14	6.02236	5.65446	23.8397										R-HSA-168928	DDX58/IFIH1-mediated induction of interferon-alpha/beta	92	6	60.0944	56.9849	102.891
GO:0022008	NA	45	3	6.02494	2.13351	17.6536										R-HSA-5620920	Cargo trafficking to the periciliary membrane	59	3	60.1333	43.8265	111.231
GO:0008201	NA	177	9	6.02494	2.26342	19.2577										R-HSA-180534	Vpu mediated degradation of CD4	52	6	60.7617	52.2008	117.215
GO:0048471	NA	753	47	6.15641	6.83865	14.8994										R-HSA-8854050	FBXL7 down-regulates AURKA during mitotic entry and in early mitosis	54	6	60.7617	51.0039	117.532
GO:0090200	NA	35	5	6.15684	4.7389	15.8705										R-HSA-174113	SCF-beta-TrCP mediated degradation of Emi1	55	6	60.7617	53.6555	117.83
GO:0010951	NA	158	10	6.26122	5.74493	25.8373										R-HSA-9604323	Negative regulation of NOTCH4 signaling	55	6	60.7617	51.5035	115.831
GO:0009611	NA	65	7	6.26228	4.7754	26.2933										R-HSA-5610783	Degradation of GLI2 by the proteasome	60	6	60.7617	52.7339	116.301
GO:0031954	NA	26	3	6.33777	3.55321	27.8608										R-HSA-5610785	GLI3 is processed to GLI3R by the proteasome	60	6	60.7617	52.8752	118.716
GO:0051781	NA	47	3	6.33777	4.44177	27.4603										R-HSA-5610780	Degradation of GLI1 by the proteasome	62	6	60.7617	53.587	118.254
GO:0045668	NA	52	13	6.33777	3.51732	19.7653										R-HSA-9013694	Signaling by NOTCH4	89	6	60.7617	50.8206	116.887
GO:0001934	NA	213	13	6.33777	7.23592	26.5268										R-HSA-9619665	EGR2 and SOX10-mediated initiation of Schwann cell myelination	33	3	61.0542	45.1263	119.431
GO:0000118	NA	56	4	6.39581	5.26786	10.9692										R-HSA-933542	TRAF6 mediated NF-kB activation	34	3	61.2126	52.2979	116.793
GO:0060173	NA	35	3	6.40171	3.75642	9.47332										R-HSA-2871837	FCERI mediated NF-kB activation	86	7	61.2126	52.0639	110.374
GO:0060271	NA	277	17	6.40171	6.12922	31.5561										R-HSA-202403	TCR signaling	122	9	61.2126	57.001	107.186
GO:0060416	NA	13	3	6.43606	3.536	20.4232										R-HSA-5688426	Deubiquitination	306	17	61.2126	49.0049	86.8937
GO:0014912	NA	14	5	6.43606	3.97581	20.4358										R-HSA-5628897	TP53 Regulates Metabolic Genes	87	6	61.3633	56.4983	112.769
GO:1904754	NA	26	3	6.43606	3.58212	20.4932										R-HSA-5620924	Intraflagellar transport	71	5	62.1463	43.4907	95.0872
GO:0048662	NA	38	9	6.43606	3.85744	17.5849										R-HSA-452723	Transcriptional regulation of pluripotent stem cells	25	3	63.1418	42.0333	129.592
GO:1904707	NA	55	3	6.43606	3.73744	20.364										R-HSA-1632852	Macroautophagy	186	10	63.182	58.4464	104.125
GO:0042593	NA	107	7	6.43606	5.65326	20.3185										R-HSA-6804115	TP53 regulates transcription of additional cell cycle genes whose exact role in the p53 pathway remain uncertain	20	3	63.3373	44.7684	122.58
GO:0035556	NA	456	25	6.43606	6.70073	20.453										R-HSA-8853884	Transcriptional Regulation by VENTX	41	3	63.3373	44.3711	96.7869
GO:0007165	NA	1096	64	6.46528	9.50731	19.5716										R-HSA-390471	Association of TriC/CCT with target proteins during biosynthesis	48	3	63.3373	44.8471	116.03
GO:0042995	NA	139	11	6.4945	6.98967	23.557										R-HSA-5689880	Ub-specific processing proteases	220	13	63.3373	54.1087	104.304
GO:0016020	NA	2289	132	6.56967	10.5751	21.1062										R-HSA-5218859	Regulated Necrosis	62	8	63.5288	53.9261	101.788
GO:0060394	NA	18	5	6.58543	3.68343	20.8194										R-HSA-1236974	ER-Phagosome pathway	101	8	63.8454	52.4742	93.6556
GO:0030336	NA	157	15	6.58543	9.28129	35.6641										R-HSA-9633012	Response of EIF2AK4 (GCN2) to amino acid deficiency	104	7	63.8795	60.694	104.616
GO:0005604	NA	100	11	6.73763	5.20522	25.3151										R-HSA-5676590	NIK-->noncanonical NF-kB signaling	59	8	66.0339	57.724	115.336
GO:0005201	NA	184	11	6.73763	6.77784	25.1409										R-HSA-5607761	Dectin-1 mediated noncanonical NF-kB signaling	60	8	66.0339	58.7282	117.312
GO:0032991	NA	686	53	6.75517	7.28009	17.9934										R-HSA-5668541	TNFR2 non-canonical NF-kB pathway	106	10	66.0339	58.5321	112.894
GO:0031093	NA	67	4	6.85058	7.91632	31.3207										R-HSA-5357956	TNFR1-induced NFkappaB signaling pathway	30	4	66.159	52.0654	134.606
GO:0007595	NA	46	3	6.85714	3.73962	32.4015										R-HSA-5357905	Regulation of TNFR1 signaling	37	6	66.159	50.914	100.955
GO:0045165	NA	55	5	6.85714	5.45055	34.2712										R-HSA-75893	TNF signaling	46	6	66.159	50.6015	100.634
GO:0016323	NA	259	21	6.85714	7.62196	31.3543										R-HSA-877300	Interferon gamma signaling	97	5	66.5283	51.1003	102.541
GO:0007399	NA	335	23	6.85714	9.18451	33.2868										R-HSA-9619483	Activation of AMPK downstream of NMDARs	29	4	66.7123	51.6082	179.476
GO:0046914	NA	19	3	6.86185	5.14485	10.0918										R-HSA-8978934	Metabolism of cofactors	20	3	66.8578	44.5305	138.757
GO:0043621	NA	63	7	6.86185	5.25699	10.095										R-HSA-6807070	PTEN Regulation	177	12	66.972	55.2602	100.528
GO:0001818	NA	33	3	6.911	3.45979	19.3443										R-HSA-1169091	Activation of NF-kappaB in B cells	73	8	67.1521	58.1105	124.965
GO:0001574	NA	14	3	7.246	3.7605	16.4901										R-HSA-1168372	Downstream signaling events of B Cell Receptor (BCR)	101	8	67.1521	58.4093	124.254
GO:0008499	NA	21	3	7.246	4.32075	16.4629										R-HSA-8878159	Transcriptional regulation by RUNX3	111	8	68.2144	59.8266	130.748
GO:0043539	NA	46	3	7.29498	5.51953	23.2736										R-HSA-1660514	Synthesis of PIPs at the Golgi membrane	21	4	69.9936	53.8801	98.3676
GO:0071902	NA	60	3	7.29498	5.91648	23.5514										R-HSA-73933	Resolution of Abasic Sites (AP sites)	39	5	70.1975	49.0599	137.188
GO:0043231	NA	893	55	7.29498	9.58479	18.8242										R-HSA-8939243	RUNX1 interacts with co-factors whose precise effect on RUNX1 targets is not known	38	3	70.6066	44.9641	158.416
GO:0035578	NA	92	5	7.36338	5.02078	15.5699										R-HSA-3371378	Regulation by c-FLIP	11	4	70.6395	49.1295	92.1027
GO:0004867	NA	128	7	7.36338	6.25026	39.3973										R-HSA-69416	Dimerization of procaspase-8	11	4	70.6395	49.6023	92.531
GO:0005788	NA	322	30	7.52367	8.33482	21.8344										R-HSA-5218900	CASP8 activity is inhibited	13	4	70.6395	48.8392	91.883
GO:0030659	NA	126	12	7.52678	10.8866	29.9033										R-HSA-140534	Caspase activation via Death Receptors in the presence of ligand	19	4	70.6395	48.8067	92.4875
GO:0016922	NA	50	4	7.53824	5.35561	26.9527										R-HSA-9663891	Selective autophagy	120	6	71.0253	57.6572	116.58
GO:0071949	NA	41	4	7.55095	5.4455	27.44										R-HSA-156902	Peptide chain elongation	90	6	71.0277	60.4331	97.6734
GO:1901653	NA	15	4	7.56072	6.19702	15.4229										R-HSA-2408557	Selenocysteine synthesis	93	6	71.0277	61.4932	98.3885
GO:0016477	NA	266	22	7.73421	7.21839	25.8068										R-HSA-156842	Eukaryotic Translation Elongation	95	6	71.0277	61.335	97.1229
GO:0050727	NA	91	6	7.81833	6.00109	20.922										R-HSA-975956	Nonsense Mediated Decay (NMD) independent of the Exon Junction Complex (EJC)	95	6	71.0277	61.3052	97.7991
GO:0005741	NA	219	11	7.87032	6.14571	62.9207										R-HSA-192823	Viral mRNA Translation	100	6	71.0277	59.8724	97.6531
GO:0003677	NA	1005	71	8.04812	10.1041	23.1709										R-HSA-72689	Formation of a pool of free 40S subunits	101	6	71.0277	60.5174	98.2956
GO:0045892	NA	652	36	8.16865	9.4897	21.7286										R-HSA-156827	L13a-mediated translational silencing of Ceruloplasmin expression	111	6	71.0277	61.1852	97.5823
GO:0098869	NA	79	5	8.83048	5.6308	28.7805										R-HSA-72706	GTP hydrolysis and joining of the 60S ribosomal subunit	112	6	71.0277	60.4786	98.0458
GO:0021987	NA	68	10	9.56887	6.18755	29.458										R-HSA-927802	Nonsense-Mediated Decay (NMD)	115	6	71.0277	59.5224	98.7477
GO:0008544	NA	82	7	9.57078	6.72888	26.1186										R-HSA-975957	Nonsense Mediated Decay (NMD) enhanced by the Exon Junction Complex (EJC)	115	6	71.0277	60.6467	98.3983
GO:0050829	NA	96	5	9.57078	6.04632	15.6437										R-HSA-2408522	Selenoamino acid metabolism	119	6	71.0277	61.4163	98.1912
GO:0005634	NA	6928	347	9.91719	13.8426	22.1107										R-HSA-72613	Eukaryotic Translation Initiation	119	6	71.0277	61.3708	98.4629
GO:0021854	NA	12	3	9.92052	4.29512	43.9052										R-HSA-72737	Cap-dependent Translation Initiation	119	6	71.0277	61.3706	97.3455
GO:0032570	NA	33	7	9.92052	6.17572	35.0472										R-HSA-9605308	NA	6	3	72.1566	48.4018	159.519
GO:0032526	NA	46	3	9.92052	5.30923	35.8296										R-HSA-5649702	NA	7	3	72.1566	48.3821	159.892
GO:0021766	NA	64	5	9.92052	4.13572	44.0438										R-HSA-349425	Autodegradation of the E3 ubiquitin ligase COP1	52	5	73.0915	58.958	169.631
GO:0019899	NA	374	29	9.92052	7.61736	40.0278										R-HSA-69601	Ubiquitin Mediated Degradation of Phosphorylated Cdc25A	52	5	73.0915	50.2086	166.382
GO:0016491	NA	120	7	9.94595	10.7239	41.4159										R-HSA-69610	p53-Independent DNA Damage Response	52	5	73.0915	51.1242	169.229
GO:0050658	NA	12	4	9.94773	9.836	45.0461										R-HSA-69613	p53-Independent G1/S DNA damage checkpoint	52	5	73.0915	50.4633	168.557
GO:0005829	NA	6973	356	10.5226	15.1778	22.6086										R-HSA-4641257	Degradation of AXIN	55	5	73.0915	51.7643	166.564
GO:0001650	NA	143	13	11.1246	8.26799	18.6867										R-HSA-69541	Stabilization of p53	57	5	73.0915	58.3658	167.976
GO:0017148	NA	90	9	11.2161	7.59903	47.9154										R-HSA-351202	Metabolism of polyamines	59	5	73.0915	58.6893	168.649
GO:0003690	NA	115	13	11.2161	5.94081	48.8131										R-HSA-5678895	Defective CFTR causes cystic fibrosis	61	5	73.0915	50.3957	168.751
GO:0001701	NA	191	13	11.2161	7.97651	48.4214										R-HSA-4608870	Asymmetric localization of PCP proteins	65	5	73.0915	50.936	165.847
GO:0050786	NA	16	4	11.438	8.09256	19.5165										R-HSA-5658442	Regulation of RAS by GAPs	68	5	73.0915	55.1298	169.117
GO:0048306	NA	95	6	11.438	8.49249	19.4012										R-HSA-8948751	Regulation of PTEN stability and activity	69	5	73.0915	50.7882	166.957
GO:0000287	NA	234	20	11.5089	11.2805	24.7919										R-HSA-9707587	Regulation of HMOX1 expression and activity	69	5	73.0915	54.9101	169.061
GO:0032868	NA	71	4	11.5698	8.69764	22.1796										R-HSA-5619084	ABC transporter disorders	78	5	73.0915	51.0931	165.176
GO:0031398	NA	84	5	11.587	5.71267	29.4248										R-HSA-9711097	Cellular response to starvation	159	8	73.5491	65.9973	107.006
GO:0007605	NA	158	10	11.7244	9.25587	27.9981										R-HSA-9010553	Regulation of expression of SLITs and ROBOs	177	12	74.9702	62.1068	95.4838
GO:0001822	NA	118	16	12.5765	11.1824	24.6893										R-HSA-211733	Regulation of activated PAK-2p34 by proteasome mediated degradation	50	4	76.4164	63.3344	181.342
GO:0005515	NA	12465	728	12.5798	19.947	26.4239										R-HSA-350562	Regulation of ornithine decarboxylase (ODC)	51	4	76.4164	62.6708	181.162
GO:0034599	NA	90	6	13.1272	11.6551	31.2216										R-HSA-1236978	Cross-presentation of soluble exogenous antigens (endosomes)	53	4	76.4164	63.6203	182.725
GO:0060993	NA	9	3	13.2224	6.70992	30.1406										R-HSA-169911	Regulation of Apoptosis	53	4	76.4164	62.7048	181.366
GO:0008375	NA	30	3	13.2224	6.97238	30.1217										R-HSA-75815	Ubiquitin-dependent degradation of Cyclin D	54	4	76.4164	62.6757	181.484
GO:0016266	NA	45	7	13.2224	6.83029	30.1599										R-HSA-180585	Vif-mediated degradation of APOBEC3G	55	4	76.4164	62.762	183.313
GO:0050544	NA	6	3	13.3053	7.69813	25.4921										R-HSA-8941858	Regulation of RUNX3 expression and activity	55	4	76.4164	63.7767	182.888
GO:0042060	NA	101	7	13.3053	8.09508	25.5075										R-HSA-450408	AUF1 (hnRNP D0) binds and destabilizes mRNA	56	4	76.4164	63.0819	182.305
GO:0034774	NA	116	7	13.3053	9.6504	38.9753										R-HSA-5362768	Hh mutants are degraded by ERAD	56	4	76.4164	60.7981	181.674
GO:0001649	NA	109	6	14.5107	12.8433	23.7554										R-HSA-4641258	Degradation of DVL	57	4	76.4164	63.1009	184.276
GO:0005802	NA	213	12	15.4693	14.5652	27.8299										R-HSA-5387390	Hh mutants abrogate ligand secretion	59	4	76.4164	62.995	182.096
GO:0098655	NA	45	4	15.7795	12.7164	24.0617										R-HSA-8932339	ROS sensing by NFE2L2	61	4	76.4164	62.7927	184.432
GO:0001658	NA	41	4	15.7837	12.7236	22.2972										R-HSA-174084	Autodegradation of Cdh1 by Cdh1:APC/C	64	6	76.4164	60.8021	124.964
GO:0050919	NA	41	6	15.9923	14.3047	26.7801										R-HSA-174154	APC/C:Cdc20 mediated degradation of Securin	68	6	76.4164	60.5887	124.361
GO:0006954	NA	410	22	15.9951	18.0092	36.999										R-HSA-5358346	Hedgehog ligand biogenesis	69	4	76.4164	64.15	183.083
GO:0007548	NA	21	4	16.0593	13.1455	23.9543										R-HSA-1234176	Oxygen-dependent proline hydroxylation of Hypoxia-inducible Factor Alpha	78	4	76.4164	61.9286	182.447
GO:0008285	NA	452	28	16.2655	16.3777	31.9751										R-HSA-2173782	Binding and Uptake of Ligands by Scavenger Receptors	55	3	78.3095	63.5258	129.227
GO:0140326	NA	25	3	16.2697	13.5624	20.3958										R-HSA-163841	Gamma carboxylation, hypusine formation and arylsulfatase activation	45	3	79.9069	54.1595	216.751
GO:0045332	NA	40	3	16.2697	13.63	20.3667										R-HSA-9013422	RHOBTB1 GTPase cycle	23	3	81.5589	54.0674	235.238
GO:0071732	NA	16	5	17.0439	11.9578	37.2348										R-HSA-9706574	RHOBTB GTPase Cycle	35	3	81.5589	54.6781	234.202
GO:0090575	NA	78	4	17.0692	13.8057	24.0588										R-HSA-72764	Eukaryotic Translation Termination	96	7	83.2188	64.4026	107.058
GO:0016328	NA	63	7	17.4239	11.9637	38.5635										R-HSA-1483249	Inositol phosphate metabolism	50	4	83.2545	60.3316	101.671
GO:0032355	NA	104	11	17.4239	13.8703	42.9544										R-HSA-196757	Metabolism of folate and pterines	17	3	83.3574	60.888	233.277
GO:0001819	NA	64	4	17.4739	14.4544	26.448										R-HSA-5676594	TNF receptor superfamily (TNFSF) members mediating non-canonical NF-kB pathway	22	3	90.6866	58.8151	178.248
GO:0048666	NA	55	6	17.4746	14.7711	27.69
GO:0006259	NA	20	3	17.8853	7.37892	78.0503
GO:0006508	NA	470	24	18.1276	15.8937	24.4369
GO:0043679	NA	57	6	18.2924	15.0841	28.4158
GO:0030165	NA	89	6	18.3098	14.0158	26.2148
GO:0071539	NA	26	4	18.3443	14.5095	26.5553
GO:0030073	NA	32	3	18.6848	8.29659	53.8733
GO:0005637	NA	53	6	19.2464	14.6011	29.9923
GO:0016757	NA	44	4	19.2964	15.8436	28.8881
GO:0010976	NA	129	12	19.3854	17.9498	30.1347
GO:0009792	NA	22	4	19.427	15.9547	31.6512
GO:0032587	NA	110	10	19.6219	19.0629	39.8323
GO:0006887	NA	99	10	19.6289	16.5386	28.9746
GO:0007173	NA	60	6	19.9507	16.0855	28.524
GO:0031032	NA	36	4	20.4616	16.5642	37.5771
GO:0060325	NA	28	3	20.4942	14.4422	36.3766
GO:0009791	NA	63	5	20.4942	14.3668	36.0373
GO:0035264	NA	74	7	20.4942	14.9826	36.013
GO:0070412	NA	26	4	21.5567	18.0149	34.8782
GO:1903078	NA	59	5	21.5894	18.2902	89.7895
GO:0003725	NA	93	6	21.8421	18.7288	47.9364
GO:0030334	NA	105	8	21.9226	20.0306	41.6786
GO:0014069	NA	279	16	21.9526	20.6573	35.3033
GO:0030374	NA	70	4	22.0119	20.4776	43.0054
GO:0006633	NA	57	4	22.116	17.4236	33.8348
GO:0045296	NA	330	22	22.4543	19.4192	36.5744
GO:0050660	NA	71	4	22.82	17.529	34.3912
GO:1904668	NA	11	4	22.8621	18.03	36.1508
GO:0031267	NA	275	16	23.1283	19.9972	43.5888
GO:0007200	NA	65	4	23.2894	14.7105	49.0247
GO:0004197	NA	118	6	23.3408	19.6548	38.8134
GO:0006805	NA	114	6	23.4017	18.8299	37.8611
GO:0008585	NA	20	4	23.5007	21.0864	67.1273
GO:0060612	NA	29	4	23.5007	20.588	41.6002
GO:0048008	NA	34	4	23.5007	20.8583	42.6702
GO:0060021	NA	59	4	23.5007	21.004	41.0138
GO:0045444	NA	64	4	23.5007	19.8781	66.8102
GO:0001889	NA	77	8	23.5007	20.8697	54.6293
GO:0014002	NA	16	4	23.7517	19.3195	34.3535
GO:0051493	NA	26	4	23.7517	19.156	34.3685
GO:0045926	NA	17	4	23.9494	19.5421	41.5435
GO:1902895	NA	49	6	24.1126	20.9955	39.9072
GO:0060976	NA	23	4	24.388	19.6243	40.0038
GO:0097110	NA	68	6	24.501	20.9014	40.2626
GO:0000976	NA	237	22	24.5463	23.785	37.3606
GO:0000723	NA	49	4	24.7915	19.3557	40.9701
GO:0030426	NA	138	8	24.9659	19.8515	40.6594
GO:0050772	NA	28	4	25.6482	20.2693	41.0055
GO:0007528	NA	31	6	25.6845	20.4236	43.5954
GO:0031110	NA	19	4	25.9523	20.0872	43.2586
GO:0051539	NA	47	3	26.031	16.3773	126.02
GO:0006325	NA	121	10	26.2225	19.8811	39.639
GO:0030971	NA	74	4	26.2743	19.6733	45.9184
GO:0000139	NA	662	36	26.4095	22.3358	36.3484
GO:0010761	NA	12	3	26.5072	23.6385	97.5417
GO:0008045	NA	26	4	26.6031	20.5694	50.1393
GO:0006986	NA	53	4	26.7385	20.588	46.9629
GO:0015631	NA	69	4	27.0386	20.5935	46.5174
GO:0099175	NA	22	4	27.1359	22.4928	52.8612
GO:0042981	NA	187	16	27.1375	21.9112	42.9855
GO:0050680	NA	61	4	27.2248	21.3056	47.2397
GO:0005795	NA	40	4	27.2803	20.7621	46.6234
GO:0097191	NA	49	4	27.6256	22.6531	49.4569
GO:0071353	NA	26	4	27.7013	20.8101	47.5574
GO:0045499	NA	31	5	27.7729	21.3455	39.8259
GO:0001755	NA	47	7	27.7729	21.8495	39.7506
GO:0000785	NA	1067	64	27.7905	23.7503	33.909
GO:0007507	NA	214	12	28.2072	26.6674	54.4537
GO:0030325	NA	20	4	28.3988	27.1724	69.7538
GO:0065003	NA	128	14	28.5434	24.096	46.9623
GO:0042110	NA	54	4	28.6268	22.3464	51.9065
GO:0005528	NA	11	3	28.6601	15.955	58.3242
GO:0000413	NA	57	3	28.6601	16.145	58.1771
GO:0005794	NA	1129	59	28.7487	27.4495	43.3023
GO:1901216	NA	42	6	28.7771	22.5719	48.9338
GO:0001540	NA	109	8	28.8449	24.1126	44.8863
GO:0009925	NA	49	7	29.1213	23.4467	39.7713
GO:0043235	NA	257	15	29.1213	23.459	39.5124
GO:0008340	NA	17	4	29.3305	22.0807	51.6196
GO:0001843	NA	78	10	29.3422	22.966	46.4407
GO:0070301	NA	72	7	29.6849	23.4179	41.2947
GO:0060348	NA	48	4	29.7112	22.0997	55.2428
GO:0005881	NA	66	8	29.7725	23.1085	44.4281
GO:0030154	NA	618	31	29.9073	23.5408	39.5856
GO:0007568	NA	171	14	29.9163	25.1204	46.315
GO:0043065	NA	345	25	29.9666	24.2615	41.5098
GO:1990837	NA	566	29	29.9666	26.1826	40.5856
GO:0030278	NA	13	3	30.2905	23.8118	42.5938
GO:0048706	NA	25	3	30.2905	23.7559	42.4969
GO:0045665	NA	60	5	30.2905	23.7112	42.5628
GO:0009887	NA	137	9	30.2905	23.8411	42.4229
GO:0007420	NA	247	15	30.2905	24.242	41.7694
GO:0043124	NA	59	6	30.8139	23.8388	57.6674
GO:0008237	NA	69	6	31.2648	23.1525	50.0717
GO:0002903	NA	9	3	31.3265	24.6648	43.4275
GO:0098684	NA	6	3	31.3984	24.7051	43.8433
GO:0072657	NA	21	3	31.3984	24.7228	43.8414
GO:0030100	NA	38	3	31.3984	24.733	43.8876
GO:0008092	NA	49	5	31.3984	24.8167	43.193
GO:0005768	NA	334	17	31.3984	24.8074	42.3985
GO:0006730	NA	34	4	31.6806	23.4145	60.5707
GO:0045454	NA	40	4	32.2695	23.6701	60.7618
GO:0046983	NA	140	7	32.8992	25.993	45.8293
GO:0019904	NA	246	19	32.8992	25.6575	45.5634
GO:0006289	NA	47	4	32.9502	24.0781	62.7745
GO:0070848	NA	16	4	33.2134	23.7599	67.7966
GO:0006644	NA	58	3	33.441	25.5154	48.4452
GO:0030514	NA	66	5	33.4805	25.834	49.3215
GO:0070498	NA	27	3	33.5963	26.1604	47.9551
GO:0070555	NA	40	3	33.5963	26.2042	47.9364
GO:0032729	NA	86	5	33.5963	26.1622	47.7591
GO:0002020	NA	113	11	33.5963	26.1277	47.6716
GO:0030667	NA	100	10	33.8888	27.97	45.5876
GO:1904724	NA	55	4	34.0567	24.8034	74.1648
GO:0035115	NA	31	3	34.1953	26.2719	50.1404
GO:0042733	NA	51	3	34.1953	26.2702	50.1827
GO:2001244	NA	39	3	34.1981	27.4928	46.684
GO:0030593	NA	89	5	34.1981	27.6009	46.6895
GO:0050729	NA	100	5	34.1981	27.4972	46.7758
GO:0006914	NA	140	7	34.1981	28.3758	46.7307
GO:0048147	NA	30	4	34.2458	27.9743	73.7232
GO:0006629	NA	145	10	34.7614	27.7606	69.0361
GO:0042130	NA	44	4	34.8381	25.4977	55.3302
GO:0070201	NA	7	4	34.9581	25.1212	50.4087
GO:0097542	NA	49	4	34.9958	28.7098	63.0358
GO:0043274	NA	25	3	35.2372	26.6952	52.8233
GO:0016363	NA	114	16	35.2608	26.507	48.8501
GO:0006749	NA	60	4	35.4058	25.8927	75.049
GO:0007020	NA	27	3	35.6811	27.573	51.9019
GO:0051225	NA	46	3	35.6811	27.5483	51.8492
GO:0042752	NA	66	9	35.6811	27.4925	51.2906
GO:0032436	NA	89	7	35.6811	27.504	51.6879
GO:0036064	NA	189	13	35.6811	24.748	45.475
GO:0043130	NA	99	10	35.6966	27.3849	61.2626
GO:0042417	NA	14	4	35.8197	28.6225	60.9331
GO:0033017	NA	47	4	36.0496	28.0112	58.8272
GO:0005793	NA	94	6	36.3096	37.2744	129.369
GO:0030276	NA	53	3	36.3901	28.0706	53.6003
GO:0070062	NA	2274	125	36.3901	33.7531	43.7166
GO:0030658	NA	40	3	36.451	26.6357	57.5162
GO:0042311	NA	37	4	36.5939	26.5275	85.2883
GO:0071526	NA	39	6	36.7036	29.7597	53.9699
GO:0140078	NA	7	4	37.3068	25.9499	81.3754
GO:0048255	NA	33	4	37.7007	30.5191	85.5608
GO:0010467	NA	42	4	37.9013	26.9795	50.7008
GO:0004888	NA	169	10	38.3086	31.2835	51.3145
GO:0009314	NA	28	6	38.6741	27.9328	81.7614
GO:0008277	NA	46	4	39.3466	26.9933	62.8882
GO:0032922	NA	84	10	39.351	34.1673	54.5101
GO:0034622	NA	22	3	39.4395	30.5411	58.2661
GO:0010800	NA	30	3	39.4395	30.443	58.1737
GO:0035591	NA	35	3	39.4395	32.7817	58.3118
GO:0030159	NA	36	3	39.4395	30.2917	58.2639
GO:0060090	NA	85	5	39.4395	30.3575	57.3839
GO:0007169	NA	140	12	40.0228	31.8011	54.5199
GO:0022900	NA	63	4	40.5862	32.6383	56.6979
GO:0032956	NA	82	6	40.6986	27.5168	65.5942
GO:0072659	NA	199	11	40.7934	35.9159	64.7051
GO:0016055	NA	161	14	41.1014	34.9506	54.8795
GO:0010906	NA	27	3	41.1115	32.4718	62.0511
GO:0051865	NA	75	4	41.631	31.74	91.3618
GO:0051287	NA	39	6	41.6504	37.0784	66.3806
GO:0002931	NA	58	6	41.7601	35.2367	60.2397
GO:0008013	NA	106	8	41.8483	34.0506	57.5447
GO:0016301	NA	73	8	42.2105	34.9925	61.186
GO:0097200	NA	11	3	42.4087	31.8456	66.363
GO:0097199	NA	13	3	42.4087	32.0231	66.1859
GO:0097153	NA	16	3	42.4087	31.7912	66.1411
GO:0097194	NA	25	3	42.4087	31.8548	66.3954
GO:0046677	NA	30	5	42.4087	31.9164	65.6601
GO:0008047	NA	57	3	42.4087	31.9143	66.2563
GO:0017124	NA	138	11	42.4087	31.8564	61.4907
GO:0048488	NA	44	6	42.6361	33.6717	65.0229
GO:0070374	NA	255	13	42.688	26.2632	61.428
GO:0045471	NA	114	8	42.7309	30.376	56.0417
GO:0005790	NA	26	3	42.7366	32.0637	66.5135
GO:0098978	NA	374	23	42.7366	32.6409	54.3233
GO:0004175	NA	85	5	42.8311	35.9095	67.3611
GO:0035579	NA	91	8	42.8446	36.785	63.8122
GO:0005525	NA	428	24	42.9305	34.4731	56.8991
GO:0051402	NA	43	3	43.0209	32.0571	67.308
GO:0071380	NA	16	3	43.2102	25.4246	90.7042
GO:0006886	NA	296	16	43.3952	38.08	62.9114
GO:0005220	NA	8	3	43.4392	34.5666	67.2508
GO:0048016	NA	12	3	43.4392	34.8632	68.1785
GO:0070679	NA	17	3	43.4392	34.6088	67.8145
GO:0051209	NA	50	5	43.4392	36.304	65.5598
GO:0005938	NA	158	15	43.4392	32.4622	65.6439
GO:0001558	NA	67	7	43.4563	32.6083	66.881
GO:0005759	NA	462	27	43.4578	38.4984	58.5358
GO:0001525	NA	240	16	43.587	33.7656	59.2422
GO:0016604	NA	332	22	43.7572	35.0951	54.5276
GO:0019888	NA	48	3	43.8187	32.6679	68.7542
GO:0055088	NA	48	4	44.0324	35.9261	67.2058
GO:0019005	NA	84	5	44.2571	32.876	68.6301
GO:0043433	NA	95	5	44.2571	32.9278	68.1885
GO:0031297	NA	47	6	44.3279	31.3814	51.3063
GO:0005903	NA	57	4	44.5035	27.7518	129.956
GO:0042552	NA	48	8	44.6498	36.8807	65.9477
GO:0032743	NA	38	4	44.6636	31.8879	122.709
GO:0006355	NA	540	32	44.671	37.6342	60.284
GO:0071320	NA	59	7	44.8084	37.1997	69.2314
GO:0015026	NA	43	4	45.2861	37.0672	70.2567
GO:0035091	NA	109	12	45.5324	39.9741	64.1329
GO:0035904	NA	22	5	45.6343	33.7583	72.9547
GO:0043542	NA	35	3	45.6343	33.6015	74.054
GO:0001228	NA	508	37	45.77	39.4403	61.2727
GO:0008286	NA	70	6	46.0149	39.9209	70.4322
GO:0006102	NA	9	3	46.0499	39.1677	74.6477
GO:0006099	NA	43	3	46.0499	39.1551	75.0148
GO:0031146	NA	65	4	46.3445	38.3261	72.5937
GO:0002084	NA	22	3	46.4265	34.2012	73.6845
GO:0008474	NA	26	3	46.4265	34.2402	74.0203
GO:0090314	NA	34	3	46.4685	33.3616	77.0851
GO:0019838	NA	38	3	46.4685	33.1748	79.0706
GO:0033674	NA	74	7	46.4685	33.1414	77.5298
GO:0043406	NA	83	5	46.4685	33.2696	76.0927
GO:0043410	NA	168	9	46.4685	33.2607	71.555
GO:0030215	NA	26	4	46.6044	37.0429	85.9582
GO:0048843	NA	27	4	46.6044	36.2904	86.0286
GO:2001235	NA	29	4	46.8066	38.2884	72.6588
GO:0005769	NA	312	18	47.01	42.4927	72.5916
GO:0032870	NA	30	4	47.0154	38.0884	73.0928
GO:0008022	NA	190	22	47.1739	35.5312	56.1338
GO:0030136	NA	70	4	47.2118	37.6411	76.6506
GO:0006541	NA	21	3	47.3219	37.8821	78.3082
GO:0007584	NA	68	4	47.4893	37.3762	71.4046
GO:0030199	NA	66	6	47.5472	40.2556	65.1135
GO:0015085	NA	8	4	47.6525	40.5552	74.2401
GO:0016529	NA	46	4	47.6525	41.3367	74.4579
GO:0042127	NA	143	10	47.6636	39.0514	67.8202
GO:1990090	NA	41	6	47.8232	41.421	76.5679
GO:0032092	NA	71	4	48.3916	39.9676	76.0143
GO:0070936	NA	76	5	48.4318	39.7386	78.8382
GO:0045785	NA	52	12	48.4841	42.1037	74.0221
GO:0016310	NA	120	7	48.5742	39.303	74.4424
GO:0031648	NA	48	4	48.7692	40.1707	76.1179
GO:0006103	NA	18	3	48.8291	40.2004	79.2889
GO:0035902	NA	21	3	48.8291	36.7355	78.742
GO:0046686	NA	27	3	48.8291	36.5271	76.4769
GO:0032869	NA	109	9	48.8291	36.0302	70.5375
GO:0061512	NA	43	4	48.9137	39.1412	81.8669
GO:0030148	NA	57	3	49.0312	35.6217	81.6494
GO:0005783	NA	1230	69	49.0312	42.1252	57.8608
GO:0006919	NA	86	12	49.0779	42.6663	70.3081
GO:0031901	NA	186	12	49.1713	37.1175	64.0839
GO:0071260	NA	82	8	49.7107	40.5706	77.4565
GO:0046329	NA	31	3	49.7908	41.9405	84.366
GO:0004721	NA	44	3	49.7908	36.4503	82.1415
GO:0016311	NA	95	5	49.7908	38.5194	83.9576
GO:0008360	NA	163	10	49.8454	44.3721	75.4142
GO:0043202	NA	95	7	49.9074	36.2003	82.2822
GO:0032496	NA	149	20	50.4353	41.4887	67.2081
GO:0031115	NA	13	3	50.4414	37.6899	83.4448
GO:0046785	NA	17	3	50.4414	37.2409	83.4717
GO:0000209	NA	198	10	50.4888	43.767	80.2655
GO:0005911	NA	194	12	50.5069	41.9935	71.6725
GO:0031264	NA	8	3	50.5924	36.7756	86.0803
GO:0031265	NA	8	3	50.5924	36.784	85.5611
GO:0031623	NA	46	4	50.7126	41.6151	83.3243
GO:0042802	NA	1555	92	50.7152	44.6195	59.2308
GO:0005667	NA	208	12	50.7734	39.4411	71.4574
GO:0048266	NA	11	3	50.838	37.2604	87.0188
GO:0045429	NA	43	3	50.838	36.7528	83.011
GO:0071480	NA	34	3	50.9264	36.9983	87.2497
GO:0071549	NA	29	5	51.0799	39.2863	80.8653
GO:0032024	NA	44	3	51.0799	37.0949	88.9662
GO:0046039	NA	14	3	51.1488	37.4195	86.8059
GO:0010008	NA	253	19	51.2212	48.4128	76.4403
GO:0005543	NA	119	9	51.3348	37.5356	76.1751
GO:1905515	NA	58	6	51.3621	42.1078	77.7858
GO:0048015	NA	48	4	51.435	43.5445	84.0733
GO:1990904	NA	169	10	51.5857	44.414	81.2352
GO:0031095	NA	9	5	51.8659	42.8923	88.8486
GO:0150104	NA	97	11	52.2482	37.769	79.5936
GO:0005925	NA	502	31	52.2821	43.8703	71.2829
GO:0043087	NA	87	10	52.3584	43.2027	73.6964
GO:0031594	NA	76	6	52.4228	41.8359	89.7689
GO:0043507	NA	47	5	52.5458	36.044	97.1616
GO:0030674	NA	102	6	52.7656	42.8406	87.0367
GO:1900272	NA	14	3	53.2813	39.1864	90.7191
GO:0035584	NA	23	3	53.2813	39.775	90.3786
GO:0061098	NA	41	5	53.2813	38.7504	89.7176
GO:0098794	NA	100	5	53.2813	38.9099	87.3543
GO:0044877	NA	368	19	53.2813	38.2779	67.7542
GO:0090630	NA	127	7	53.382	39.8759	85.9656
GO:0033574	NA	33	3	53.4215	38.3736	92.0196
GO:0051721	NA	38	4	53.578	43.4937	91.6522
GO:0003700	NA	494	28	53.8321	49.4435	76.0877
GO:0071944	NA	55	6	53.8424	39.8392	71.514
GO:0005782	NA	60	4	54.1741	45.1406	94.4297
GO:0005546	NA	94	5	54.5633	38.8416	88.7835
GO:0051289	NA	60	4	54.8493	44.0963	93.3359
GO:0001501	NA	135	9	55.0412	40.6117	94.4327
GO:0046854	NA	61	7	55.2366	46.4793	86.7022
GO:0003333	NA	36	4	55.2593	50.6772	95.4197
GO:0015171	NA	60	4	55.2593	50.956	95.7313
GO:0003785	NA	34	3	55.5469	38.8631	103.217
GO:0007368	NA	59	3	55.5563	42.264	100.602
GO:0006878	NA	17	3	55.7499	45.629	106.539
GO:0005507	NA	69	5	55.7499	45.9413	92.8059
GO:0032588	NA	110	7	55.7499	38.3621	92.6041
GO:0035064	NA	94	6	55.7683	42.2796	76.2342
GO:0008134	NA	206	15	55.8106	43.3176	80.1867
GO:0052812	NA	9	3	55.8359	41.3254	101.523
GO:0033209	NA	61	6	55.9025	44.2759	89.8236
GO:0019898	NA	69	8	56.1671	45.4543	85.9564
GO:0006606	NA	98	6	56.1807	43.843	85.4778
GO:0019886	NA	39	3	56.4785	37.9259	89.0243
GO:0030669	NA	70	5	56.4785	39.7496	95.5805
GO:0006865	NA	42	3	56.5013	47.9885	110.608
GO:0004842	NA	300	17	56.8209	41.8767	83.9028
GO:0051087	NA	130	8	57.0038	49.1365	92.9642
GO:0034976	NA	89	7	57.1918	58.9221	100.505
GO:0045792	NA	10	3	57.3279	40.8276	92.1713
GO:0051492	NA	15	3	57.3279	40.485	107.399
GO:0008344	NA	44	9	57.3279	40.4452	86.8298
GO:0051879	NA	49	5	57.3279	40.9538	105.171
GO:0006417	NA	55	5	57.3279	50.182	94.1154
GO:0050808	NA	57	3	57.3279	40.9883	108.408
GO:2000347	NA	9	3	57.3549	40.8233	100.827
GO:0035577	NA	59	5	57.5415	40.2226	99.1326
GO:0030670	NA	76	4	57.5577	48.0543	90.434
GO:0035633	NA	33	3	57.9929	40.4758	110.431
GO:0006906	NA	43	3	58.0336	49.2229	96.7666
GO:0006661	NA	50	6	58.176	51.1396	92.2068
GO:0007062	NA	27	3	58.5941	40.8625	112.64
GO:0035861	NA	86	6	58.9503	50.4301	97.0561
GO:0038061	NA	20	3	58.9762	42.0545	109.699
GO:0034097	NA	52	5	58.9762	42.7014	91.2865
GO:0000407	NA	28	3	59.0528	39.7855	116.58
GO:0015297	NA	26	4	59.1305	46.1301	99.1551
GO:0006139	NA	30	3	59.3735	41.4102	114.267
GO:0019430	NA	16	3	59.3894	41.356	113.999
GO:0032088	NA	99	7	59.3894	50.787	99.8311
GO:0016791	NA	46	4	59.434	44.9779	83.7486
GO:0007249	NA	49	4	59.5517	50.0124	97.7223
GO:0005044	NA	55	4	60.362	48.2339	97.4654
GO:0014037	NA	7	3	61.0542	45.8482	118.723
GO:0008154	NA	22	3	61.0592	43.9989	111.905
GO:0007179	NA	125	7	61.1316	44.1143	96.2415
GO:0010875	NA	29	3	61.2126	44.0523	111.897
GO:0030054	NA	216	14	61.4121	45.9538	87.1425
GO:0009880	NA	26	3	61.5324	44.0598	95.3924
GO:0001654	NA	44	5	61.5324	41.9286	105.952
GO:0055038	NA	105	9	61.7594	54.4729	89.3833
GO:0030326	NA	33	5	62.1463	43.1551	111.6
GO:0016485	NA	90	5	62.1463	45.7911	96.4774
GO:0035162	NA	18	3	62.1748	42.8327	121.773
GO:0034063	NA	26	4	62.2808	54.3553	127.805
GO:0009416	NA	20	6	62.5055	48.5638	106.324
GO:0019933	NA	37	4	62.5354	52.4663	88.5222
GO:0048536	NA	35	4	62.5883	52.4783	119.673
GO:0031252	NA	47	4	62.6521	49.1007	116.539
GO:0021510	NA	30	3	62.7786	45.3696	128.548
GO:0048538	NA	43	6	62.7948	51.4259	102.229
GO:0006979	NA	118	6	63.1236	52.2894	110.655
GO:0035198	NA	40	3	63.1418	43.2518	140.426
GO:0097371	NA	11	3	63.3373	45.2676	124.366
GO:0009303	NA	13	3	63.3373	45.2686	123.183
GO:0006977	NA	21	5	63.3373	50.7804	103.37
GO:0045861	NA	24	3	63.3373	44.7562	118.996
GO:0048568	NA	31	3	63.3373	44.2846	119.042
GO:0070059	NA	41	5	63.3373	56.7672	116.154
GO:0042149	NA	51	3	63.3373	43.2584	115.827
GO:0002244	NA	60	3	63.3373	44.9372	124.672
GO:0002039	NA	69	5	63.3373	45.1831	105.833
GO:0006302	NA	91	5	63.3373	45.079	93.9999
GO:0019903	NA	94	5	63.3373	48.0616	96.5449
GO:0030308	NA	128	7	63.3373	44.1106	86.8058
GO:0060544	NA	10	3	63.7202	44.4881	105.077
GO:0060546	NA	19	5	63.7202	42.8122	118.303
GO:0030890	NA	46	3	63.7202	47.6311	95.608
GO:0033962	NA	20	3	64.1854	50.0706	131.96
GO:0031116	NA	33	4	64.6835	56.6441	128.866
GO:1902042	NA	34	5	64.9202	50.2725	105.593
GO:0007015	NA	138	7	64.9202	43.9455	87.5335
GO:0018024	NA	39	4	65.9419	50.5288	87.3751
GO:0007026	NA	30	6	66.1157	47.903	100.177
GO:0006909	NA	70	4	66.198	50.6598	105.343
GO:0043153	NA	34	4	66.4243	50.0775	93.3938
GO:0045348	NA	12	3	66.5283	45.3353	110.515
GO:0050661	NA	40	3	66.8578	48.5015	139.72
GO:0010977	NA	66	5	67.0775	50.4695	115.975
GO:0008347	NA	8	3	67.1655	45.5588	111.9
GO:1990782	NA	34	3	67.1655	46.8681	147.846
GO:1904646	NA	48	5	67.1655	55.8611	125.408
GO:0030178	NA	57	5	67.2858	46.3643	94.3667
GO:0005875	NA	35	3	67.3112	56.4502	138.378
GO:0016241	NA	52	3	67.3112	54.9864	142.563
GO:0005901	NA	88	5	67.3112	43.5119	96.454
GO:0003184	NA	16	3	68.0013	43.5589	95.6189
GO:0051016	NA	24	4	68.3161	49.6083	98.5751
GO:0071276	NA	47	4	69.4002	61.2832	136.972
GO:0060412	NA	35	4	69.5118	49.8911	106.08
GO:0008630	NA	47	4	69.8217	53.5512	83.0625
GO:0006959	NA	62	4	69.9249	55.211	154.071
GO:0006284	NA	36	5	70.1975	46.6059	134.092
GO:0030666	NA	71	4	70.587	65.0536	130.643
GO:0022626	NA	76	6	71.0277	61.7923	99.1302
GO:0031122	NA	50	5	71.3742	49.9128	110.205
GO:0045007	NA	4	3	72.1566	47.9092	158.074
GO:0051593	NA	7	3	72.1566	48.1454	159.353
GO:0006285	NA	8	3	72.1566	47.9709	158.571
GO:0045008	NA	8	3	72.1566	47.7189	159.426
GO:0002526	NA	14	3	72.1566	47.9685	158.859
GO:0004519	NA	39	3	72.1566	47.8413	159.498
GO:0042474	NA	19	3	72.8258	49.1212	178.082
GO:0061136	NA	19	3	73.0915	52.6937	177.824
GO:0070536	NA	44	3	73.0915	49.1987	107.686
GO:0038024	NA	19	3	73.1726	48.3905	127.298
GO:0042254	NA	29	3	73.592	53.3806	166.083
GO:0030900	NA	46	4	74.6278	67.1939	194.162
GO:0005758	NA	101	7	74.7394	58.452	136.401
GO:0032486	NA	16	3	75.1019	52.5675	110.103
GO:0061028	NA	19	3	75.1019	48.4118	94.5384
GO:0012505	NA	133	9	75.1019	57.6372	153.526
GO:0030016	NA	35	3	75.169	44.9785	96.471
GO:0050804	NA	65	4	75.2328	55.8183	90.3548
GO:0008361	NA	23	3	75.5731	45.7179	88.9052
GO:0034260	NA	41	3	75.5731	51.4567	108.324
GO:0000502	NA	55	6	76.4164	58.9769	169.05
GO:0021522	NA	16	3	76.6492	62.4086	210.996
GO:0035025	NA	42	3	76.8489	47.3463	96.1571
GO:0042771	NA	32	4	77.2953	61.2261	110.289
GO:0008028	NA	19	3	78.3003	64.0594	211.504
GO:0015718	NA	19	3	78.3003	65.7367	212.329
GO:0050796	NA	47	3	78.3003	55.1887	210.965
GO:0015293	NA	49	3	78.3003	65.2946	210.409
GO:0070507	NA	42	4	78.9707	56.2893	148.385
GO:0035252	NA	11	3	79.0212	52.2999	121.706
GO:0051017	NA	42	5	79.9103	51.4205	208.969
GO:0030168	NA	59	3	80.7161	50.6577	95.4442
GO:0015036	NA	8	3	81.5589	54.7853	101.594
GO:0120163	NA	47	4	83.1859	70.2441	230.034
GO:2000781	NA	15	3	85.9285	55.946	97.3112
GO:0032456	NA	66	5	86.0101	73.9107	225.569
GO:0051497	NA	32	3	87.8058	57.2114	144.531
GO:0045335	NA	70	4	88.6718	67.9689	117.372
GO:0043647	NA	17	3	90.2829	67.1505	119.155
GO:0001503	NA	79	5	90.2829	57.1238	296.569
GO:0012506	NA	29	3	90.6866	70.7155	165.586
GO:2001238	NA	33	5	90.6866	71.3606	104.766
GO:0001774	NA	31	3	91.3329	68.7342	113.191
GO:0048167	NA	52	3	91.3329	59.9946	104.516
GO:2001237	NA	39	3	91.6909	59.6698	161.52
GO:1905168	NA	16	3	95.4216	68.5947	96.8114
GO:0016197	NA	73	4	95.9747	84.4328	135.617
GO:0043583	NA	9	3	96.0221	83.2454	392.901
GO:0001523	NA	34	3	96.0221	61.8533	129.576
GO:0007205	NA	28	3	97.6616	69.9827	111.084
GO:0050766	NA	50	3	97.6616	68.7876	111.458

## Sheet: BPS-MAE
Gene BMC gene set analysis; n = number of genes in gene set; nBMD = number of genes with BMDs. Median gene set BMD And boostrapped confidence intervals shown.
GO								Reactome
ID	Description	n	nBMD	Median.BMD	Lower.limit	Upper.limit		ID	Description	n	nBMD	Median.BMD	Lower.limit	Upper.limit
GO:0034501	NA	17	3	5.11706	4.363	8.78992		R-HSA-1538133	G0 and Early G1	41	3	6.33057	5.01186	12.5295
GO:0005876	NA	54	3	6.59477	4.94523	9.54884		R-HSA-2514853	Condensation of Prometaphase Chromosomes	16	3	6.94121	5.28925	11.0154
GO:0000793	NA	24	3	6.65577	5.7227	12.1266		R-HSA-69273	Cyclin A/B1/B2 associated events during G2/M transition	30	3	6.94121	5.34684	16.4841
GO:0000307	NA	35	3	6.94121	5.4058	16.4673
GO:0097431	NA	42	3	7.08711	5.95733	17.1783
GO:0032465	NA	51	4	8.39427	6.88726	17.274

## Sheet: D-8
Gene BMC gene set analysis; n = number of genes in gene set; nBMD = number of genes with BMDs. Median gene set BMD And boostrapped confidence intervals shown.
GO								KEGG								Reactome
ID	Description	n	nBMD	Median.BMD	Lower.limit	Upper.limit		ID	Description	n	nBMD	Median.BMD	Lower.limit	Upper.limit		ID	Description	n	nBMD	Median.BMD	Lower.limit	Upper.limit
GO:0051256	NA	11	3	3.17663	2.73905	4.45865		hsa04914	NA	102	11	5.21237	4.95549	8.09649		R-HSA-1538133	G0 and Early G1	41	3	3.86699	3.25457	5.89687
GO:0034501	NA	17	3	3.65837	3.13325	5.31017		hsa04114	NA	131	12	5.45934	5.13751	8.19805		R-HSA-4419969	Depolymerisation of the Nuclear Lamina	15	4	3.97254	3.63334	5.93168
GO:0007059	NA	88	5	3.86699	3.63129	5.76621		hsa04110	NA	126	8	5.51096	5.1863	9.13405		R-HSA-176417	NA	6	3	4.30419	3.50869	6.93348
GO:0031616	NA	19	3	4.09945	3.44471	6.06217		hsa04657	NA	94	8	5.74098	5.28235	10.1826		R-HSA-2465910	MASTL Facilitates Mitotic Progression	13	3	4.30419	3.48598	6.92604
GO:0032465	NA	51	3	4.09945	3.32522	6.0845		hsa05031	NA	69	4	5.98417	4.85688	9.60259		R-HSA-2995383	Initiation of Nuclear Envelope (NE) Reformation	19	5	4.30419	3.65777	6.66094
GO:0005876	NA	54	5	4.09945	3.50053	6.08795		hsa00240	NA	58	3	6.60269	5.08804	13.502		R-HSA-176412	Phosphorylation of the APC/C	20	3	4.30419	3.49561	6.9139
GO:0090543	NA	35	4	4.13154	3.58976	6.32495		hsa04115	NA	73	7	6.66037	5.03687	12.3036		R-HSA-3301854	Nuclear Pore Complex (NPC) Disassembly	35	3	4.30419	3.47596	6.69778
GO:0045171	NA	77	4	4.2167	3.65797	6.40459		hsa04215	NA	32	3	6.71793	5.70217	15.1973		R-HSA-6791312	TP53 Regulates Transcription of Cell Cycle Genes	48	3	4.30419	3.44227	6.89998
GO:0006516	NA	16	3	4.26122	3.34823	6.54245		hsa05416	NA	60	3	6.71793	5.86132	15.2196		R-HSA-69478	NA	5	4	4.5531	3.82493	6.72235
GO:0045737	NA	30	3	4.30419	3.30957	6.91313		hsa02010	NA	45	3	6.81935	5.9799	13.4934		R-HSA-2980767	NA	7	4	4.5531	4.00113	6.99175
GO:0060045	NA	31	3	4.30419	3.44607	6.87395		hsa03030	NA	36	3	6.89832	5.47941	14.6919		R-HSA-2514853	Condensation of Prometaphase Chromosomes	16	4	4.5531	3.95791	6.75941
GO:0030496	NA	194	14	4.46436	4.124	6.01386		hsa00260	NA	40	3	6.91031	5.21115	15.8345		R-HSA-162658	Golgi Cisternae Pericentriolar Stack Reorganization	19	4	4.5531	3.96218	6.91356
GO:0000307	NA	35	4	4.5531	3.97573	6.94467		hsa05412	NA	77	4	6.92047	6.20344	15.0978		R-HSA-2980766	Nuclear Envelope Breakdown	52	6	4.5531	4.16015	6.96101
GO:1990023	NA	16	4	4.56204	3.76529	6.52647		hsa05134	NA	57	4	7.80131	6.98648	14.6123		R-HSA-2995410	Nuclear Envelope (NE) Reassembly	94	7	4.74459	3.96108	6.71533
GO:0097431	NA	42	4	4.56204	4.02033	6.98153										R-HSA-8852276	The role of GTSE1 in G2/M progression after G2 checkpoint	77	7	4.80201	4.33104	7.41472
GO:0007052	NA	58	6	4.70927	4.38688	7.39513										R-HSA-2500257	Resolution of Sister Chromatid Cohesion	126	12	4.95818	4.53026	6.95181
GO:0009612	NA	54	3	4.71963	3.87729	8.69302										R-HSA-156711	Polo-like kinase mediated events	16	4	5.00719	4.45701	8.13189
GO:0044772	NA	22	3	4.80201	3.92679	7.73932										R-HSA-69273	Cyclin A/B1/B2 associated events during G2/M transition	30	6	5.00719	4.59216	8.02496
GO:0016538	NA	31	3	4.80201	4.00371	7.69231										R-HSA-983189	Kinesins	67	8	5.06949	4.31654	7.15721
GO:0032467	NA	46	5	4.85431	3.7991	7.49826										R-HSA-6811434	COPI-dependent Golgi-to-ER retrograde traffic	99	8	5.06949	4.30829	7.18399
GO:0032147	NA	56	3	4.85431	3.61781	8.24133										R-HSA-8856688	Golgi-to-ER retrograde transport	133	8	5.06949	4.38343	7.10518
GO:0000079	NA	52	5	4.86924	4.31805	7.69058										R-HSA-983231	Factors involved in megakaryocyte development and platelet production	183	10	5.20288	4.77479	7.55336
GO:0005871	NA	49	6	4.93947	4.17536	7.40175										R-HSA-68877	Mitotic Prometaphase	212	14	5.20288	4.79074	7.21852
GO:0008574	NA	21	3	5.02463	4.03352	8.16666										R-HSA-68882	Mitotic Anaphase	255	16	5.20288	4.94082	7.28168
GO:0090316	NA	24	3	5.02463	4.21165	8.57865										R-HSA-2555396	Mitotic Metaphase and Anaphase	256	16	5.20288	4.92128	7.36643
GO:0051233	NA	28	5	5.02463	4.30273	8.19218										R-HSA-5626467	RHO GTPases activate IQGAPs	32	3	5.29141	4.05534	7.86035
GO:0007018	NA	86	7	5.02463	4.22429	7.51746										R-HSA-9609736	Assembly and cell surface presentation of NMDA receptors	47	3	5.29141	3.96937	7.81206
GO:0003777	NA	92	7	5.02463	4.21667	7.45303										R-HSA-380320	Recruitment of NuMA to mitotic centrosomes	94	5	5.29141	4.18023	7.8064
GO:0035371	NA	33	3	5.07554	3.85957	8.56541										R-HSA-9648025	EML4 and NUDC in mitotic spindle formation	117	9	5.29141	4.60988	7.83845
GO:0051382	NA	17	3	5.11435	3.91741	8.60343										R-HSA-5663220	RHO GTPases Activate Formins	147	9	5.29141	4.63868	7.75155
GO:0007080	NA	45	6	5.27008	4.80886	8.32392										R-HSA-2299718	Condensation of Prophase Chromosomes	74	4	5.32228	4.58422	9.25007
GO:0000278	NA	142	9	5.29141	5.2674	8.88011										R-HSA-141424	Amplification of signal from the kinetochores	96	7	5.50901	4.58458	8.88622
GO:0000776	NA	150	8	5.31168	4.56353	7.81427										R-HSA-141444	Amplification of signal from unattached kinetochores via a MAD2 inhibitory signal	96	7	5.50901	4.60111	8.83381
GO:0000779	NA	16	4	5.33744	4.52138	8.53721										R-HSA-69618	Mitotic Spindle Checkpoint	113	7	5.50901	4.59335	8.80808
GO:0001972	NA	22	3	5.36186	3.54458	7.9625										R-HSA-2467813	Separation of Sister Chromatids	191	11	5.50901	5.07753	8.57303
GO:0030332	NA	44	3	5.36186	3.57318	7.89459										R-HSA-68875	Mitotic Prophase	153	8	5.5712	5.0274	9.29913
GO:0015630	NA	172	10	5.40021	5.23289	8.68955										R-HSA-69481	G2/M Checkpoints	170	9	5.61215	5.02266	9.0875
GO:0070628	NA	20	3	5.52028	4.50958	9.52169										R-HSA-69620	Cell Cycle Checkpoints	296	17	5.61215	5.40889	8.51014
GO:0000793	NA	24	3	5.56053	4.1495	9.57789										R-HSA-9022692	Regulation of MECP2 expression and activity	34	3	5.70632	4.2927	11.3472
GO:0031146	NA	65	4	5.61451	4.91512	10.0313										R-HSA-438064	Post NMDA receptor activation events	96	5	5.70632	5.07176	11.355
GO:0007088	NA	28	4	5.65221	5.08573	10.191										R-HSA-5625900	RHO GTPases activate CIT	25	5	5.87009	4.72387	10.361
GO:0051983	NA	13	4	5.65928	4.60895	9.43461										R-HSA-176187	Activation of ATR in response to replication stress	37	3	6.03838	4.94285	11.1781
GO:0072686	NA	125	8	5.7564	4.56164	8.80424										R-HSA-69473	G2/M DNA damage checkpoint	97	5	6.03838	4.64861	10.67
GO:0007094	NA	32	3	5.80954	4.26878	11.3611										R-HSA-69278	Cell Cycle, Mitotic	642	34	6.08798	6.08996	8.64055
GO:0051301	NA	352	29	5.80954	6.01179	8.80458										R-HSA-8854518	AURKA Activation by TPX2	73	4	6.27902	5.25606	11.9227
GO:0000281	NA	59	7	5.87009	4.33773	10.4138										R-HSA-69275	G2/M Transition	201	14	6.27902	5.80387	9.44188
GO:0000070	NA	35	5	6.08698	4.89736	11.3183										R-HSA-453274	Mitotic G2-G2/M phases	203	14	6.27902	5.8866	9.32366
GO:0050919	NA	41	3	6.12945	4.5343	12.4989										R-HSA-5620912	Anchoring of the basal body to the plasma membrane	98	5	6.2795	5.08111	12.3751
GO:0043010	NA	40	3	6.15519	4.41361	9.21513										R-HSA-5693579	Homologous DNA Pairing and Strand Exchange	42	4	6.46835	5.42488	12.0503
GO:0007076	NA	30	4	6.21368	5.79321	11.4353										R-HSA-5685942	HDR through Homologous Recombination (HRR)	67	4	6.46835	5.65664	12.0909
GO:0006953	NA	40	3	6.26362	4.30824	13.0767										R-HSA-5660668	NA	6	3	6.66037	5.73278	14.8235
GO:0007098	NA	53	3	6.2795	4.40762	13.0569										R-HSA-111465	Apoptotic cleavage of cellular proteins	38	3	6.66037	4.6079	14.8506
GO:0005637	NA	53	4	6.40379	5.21574	13.5275										R-HSA-75153	Apoptotic execution phase	53	3	6.66037	4.6562	14.8086
GO:0034612	NA	33	3	6.66037	5.49108	14.8385										R-HSA-9013405	RHOD GTPase cycle	54	3	6.72523	4.83686	14.4072
GO:0001817	NA	41	3	6.66037	5.82612	14.8795										R-HSA-189483	Heme degradation	15	3	6.81935	5.95945	16.238
GO:0071479	NA	34	3	6.67949	5.0045	14.2438										R-HSA-189445	Metabolism of porphyrins	27	3	6.81935	6.05118	16.2623
GO:0051603	NA	39	4	6.93996	6.4992	15.8545										R-HSA-917937	Iron uptake and transport	60	5	6.81935	5.69225	16.0712
GO:0044297	NA	79	5	7.07585	6.35354	14.8749										R-HSA-2565942	Regulation of PLK1 Activity at G2/M Transition	88	8	6.88117	5.7881	10.89
GO:0045668	NA	52	3	7.15853	5.8493	12.3709										R-HSA-69186	Lagging Strand Synthesis	20	3	6.89832	5.35059	14.7383
GO:0031100	NA	41	3	7.20575	4.80817	17.7569										R-HSA-174417	Telomere C-strand (Lagging Strand) Synthesis	34	3	6.89832	5.3237	14.6951
GO:0150094	NA	15	3	7.21955	5.46967	12.0422										R-HSA-5685938	HDR through Single Strand Annealing (SSA)	37	3	6.89832	5.39738	14.6249
GO:0000030	NA	25	3	7.24164	6.09661	18.1076										R-HSA-5693616	Presynaptic phase of homologous DNA pairing and strand exchange	39	3	6.89832	5.42189	14.6567
GO:0045184	NA	39	4	7.25084	5.66876	8.75818										R-HSA-73933	Resolution of Abasic Sites (AP sites)	39	3	6.89832	5.43983	14.29
GO:0042113	NA	38	4	7.29607	6.72671	17.1867										R-HSA-6804756	Regulation of TP53 Activity through Phosphorylation	92	5	6.89832	5.35567	13.6534
GO:0007346	NA	47	4	7.39919	6.13786	15.3487										R-HSA-176409	APC/C:Cdc20 mediated degradation of mitotic proteins	76	5	6.94451	4.9997	13.0413
GO:0045740	NA	31	3	7.46675	4.87951	17.3209										R-HSA-176408	Regulation of APC/C activators between G1/S and early anaphase	81	5	6.94451	4.91297	13.5139
GO:0005819	NA	137	12	7.48125	6.18222	12.3847										R-HSA-174143	APC/C-mediated degradation of cell cycle proteins	88	7	6.94451	5.06415	12.4309
GO:0000086	NA	58	6	7.52048	6.45524	13.3819										R-HSA-453276	Regulation of mitotic cell cycle	88	7	6.94451	5.07297	12.8756
GO:0001889	NA	77	5	7.64276	6.24794	18.5177										R-HSA-69306	DNA Replication	140	7	6.94451	6.44894	13.4122
GO:0032154	NA	58	4	7.73899	6.46248	15.8703										R-HSA-180786	Extension of Telomeres	51	4	7.05204	6.20043	14.6979
GO:0001755	NA	47	3	7.7455	5.90969	20.2741										R-HSA-176814	Activation of APC/C and APC/C:Cdc20 mediated degradation of mitotic proteins	77	6	7.07513	5.67467	13.692
GO:0071407	NA	49	4	7.77253	6.06314	11.7223										R-HSA-69190	DNA strand elongation	36	4	7.10258	6.12553	14.1705
GO:0004712	NA	28	3	7.77506	5.52608	20.089										R-HSA-174178	APC/C:Cdh1 mediated degradation of Cdc20 and other APC/C:Cdh1 targeted proteins in late mitosis/early G1	74	4	7.29302	6.07058	14.8065
GO:0045597	NA	35	3	7.77506	6.455	15.4494										R-HSA-9675135	Diseases of DNA repair	35	3	7.33244	5.06936	16.8349
GO:0040008	NA	60	3	7.90006	5.48363	20.2147										R-HSA-881907	Gastrin-CREB signalling pathway via PKC and MAPK	20	3	7.77506	5.23423	9.6958
GO:0007163	NA	51	3	8.02205	7.04615	16.9015										R-HSA-1251985	Nuclear signaling by ERBB4	35	3	8.66145	6.40233	24.1116
GO:0008047	NA	57	3	8.08455	5.33839	10.9745										R-HSA-8848021	Signaling by PTK6	55	3	8.66145	6.26086	10.5967
GO:0035269	NA	26	3	8.22687	5.94319	15.9838										R-HSA-9006927	Signaling by Non-Receptor Tyrosine Kinases	55	3	8.66145	6.39938	10.5588
GO:0001578	NA	41	3	8.67864	5.70262	21.2071										R-HSA-5627123	RHO GTPases activate PAKs	42	3	9.73969	7.27701	15.5565
GO:0045862	NA	20	3	8.88469	7.17755	21.3302
GO:0042110	NA	54	3	8.88469	6.95142	29.6289
GO:0019894	NA	46	3	9.17981	6.34102	17.7058
GO:0007264	NA	99	5	9.7082	7.50034	16.1891
GO:0004857	NA	35	3	9.73969	7.18981	23.8525

[truncated: 2 more sheets: P201, TGSA]
