# Supplementary material for: In vitro transcriptomic analyses reveal pathway perturbations, estrogenic activities, and potencies of data-poor BPA alternative chemicals
Source: Toxicol Sci. 2022 Dec 19;191(2):266–75. doi: 10.1093/toxsci/kfac127 (PMC9936204; doi:10.1093/toxsci/kfac127)
Supplement: kfac127_Supplementary_Data [file kfac127_supplementary_data.zip › kfac127_Supplementary_Data/toxsci-22-0281-File007.xlsx]

## Sheet: Canonical Pathways
Ingenuity Pathway analysis enrichment analysis Z-scores.
© 2000-2022 QIAGEN. All rights reserved.
Canonical Pathways	17B-estradiol	BPA	2,4'-BPF	2,4'-BPS	4,4'-BPF	BADGE	BPAF	BPAP	BPC	BPS	BPS-MAE	BPS-MPE	BTUM	D-8	DDS	P201	TGSA
Kinetochore Metaphase Signaling Pathway	2	1.342	2.121	1.414	2.714	N/A	3	2.673	N/A	3.357	2.121	N/A	N/A	N/A	N/A	N/A	N/A
Cell Cycle: G2/M DNA Damage Checkpoint Regulation	-1	-2.449	N/A	N/A	-2.236	N/A	-1.633	-2.449	N/A	-2.121	-2.236	N/A	N/A	N/A	N/A	-2	N/A
Mitotic Roles of Polo-Like Kinase	N/A	1	1	N/A	1.633	N/A	1	2.449	N/A	1.633	1	N/A	N/A	N/A	N/A	N/A	N/A
Senescence Pathway	-1.342	N/A	-0.378	N/A	-2.828	N/A	-1.342	-0.816	N/A	-2.449	N/A	N/A	N/A	N/A	N/A	N/A	N/A
Cell Cycle Control of Chromosomal Replication	N/A	N/A	2.236	N/A	2	N/A	2.449	N/A	N/A	2	N/A	N/A	N/A	N/A	N/A	N/A	N/A
Aryl Hydrocarbon Receptor Signaling	1.342	-1	2	N/A	1.342	N/A	N/A	N/A	N/A	2.646	N/A	N/A	N/A	N/A	N/A	N/A	N/A
Cyclins and Cell Cycle Regulation	N/A	N/A	2	N/A	2.449	N/A	1.342	0.447	N/A	N/A	N/A	N/A	N/A	N/A	N/A	N/A	N/A
Salvage Pathways of Pyrimidine Ribonucleotides	N/A	N/A	N/A	N/A	N/A	N/A	2	2	N/A	1.633	N/A	N/A	N/A	N/A	N/A	N/A	N/A
cAMP-mediated signaling	-1	-0.447	N/A	N/A	N/A	N/A	N/A	N/A	N/A	N/A	-2	N/A	N/A	N/A	N/A	N/A	N/A
Pyridoxal 5'-phosphate Salvage Pathway	N/A	N/A	N/A	N/A	N/A	N/A	N/A	2	N/A	1	N/A	N/A	N/A	N/A	N/A	N/A	N/A
Xenobiotic Metabolism CAR Signaling Pathway	N/A	-2.236	N/A	N/A	N/A	N/A	N/A	0	N/A	N/A	N/A	N/A	N/A	N/A	N/A	N/A	N/A
Xenobiotic Metabolism AHR Signaling Pathway	N/A	-2.236	N/A	N/A	N/A	N/A	N/A	N/A	N/A	N/A	N/A	N/A	N/A	N/A	N/A	N/A	N/A
Semaphorin Neuronal Repulsive Signaling Pathway	N/A	N/A	N/A	N/A	N/A	N/A	-2	N/A	N/A	N/A	N/A	N/A	N/A	N/A	N/A	N/A	N/A

## Sheet: Upstream Regulators
Ingenuity Pathway analysis enrichment analysis Z-scores.
© 2000-2022 QIAGEN. All rights reserved.
Upstream Regulators	17B-estradiol	BPA	2,4'-BPF	2,4'-BPS	4,4'-BPF	BADGE	BPAF	BPAP	BPC	BPS	BPS-MAE	BPS-MPE	BTUM	D-8	DDS	P201	TGSA
RARA	2.449	2.646	2.496	2.449	3	N/A	3.638	3.051	2.449	3.3	2.121	N/A	N/A	1	N/A	1.633	N/A
ESR1	2.768	2.803	3.01	2.598	3.046	N/A	2.859	2.673	2.949	3.114	2.01	N/A	N/A	1	N/A	1.342	N/A
KDM5B	-1.387	N/A	-2.449	-2	-1.89	N/A	-2.975	-3.293	N/A	-3.138	-1.463	N/A	N/A	N/A	N/A	-2.219	N/A
COP1	1.109	1.913	N/A	N/A	1.408	N/A	3	3.162	2.449	2	N/A	N/A	N/A	N/A	N/A	N/A	N/A
CTR9	N/A	2	N/A	N/A	2	N/A	2.236	2	2	2.236	N/A	N/A	N/A	N/A	N/A	N/A	N/A
TP53	-1.966	-1.575	-2.219	N/A	-1.948	N/A	N/A	N/A	N/A	-1.953	-2	N/A	N/A	N/A	N/A	N/A	N/A
RNF181	N/A	N/A	N/A	N/A	2.121	N/A	2.449	2.236	N/A	2.449	N/A	N/A	N/A	N/A	N/A	N/A	N/A
RNF31	N/A	N/A	N/A	N/A	1.342	N/A	2	N/A	N/A	2	N/A	N/A	N/A	N/A	N/A	2	N/A
CREB1	N/A	N/A	N/A	N/A	N/A	N/A	2	2	N/A	2.449	N/A	N/A	N/A	N/A	N/A	N/A	N/A
MAPK1	N/A	N/A	N/A	N/A	N/A	N/A	N/A	2	N/A	2	N/A	N/A	N/A	N/A	N/A	N/A	N/A

## Sheet: Disease and Functions
Ingenuity Pathway analysis enrichment analysis Z-scores.
© 2000-2022 QIAGEN. All rights reserved.
Diseases and Bio Functions	17B-estradiol	BPA	2,4'-BPF	2,4'-BPS	4,4'-BPF	BADGE	BPAF	BPAP	BPC	BPS	BPS-MAE	BPS-MPE	BTUM	D-8	DDS	P201	TGSA
Cell proliferation of breast cancer cell lines	N/A	2.032	N/A	N/A	0.546	N/A	2.188	3.114	2.371	2.087	1.019	1.179	N/A	2.213	N/A	N/A	N/A
Migration of tumor cell lines	N/A	N/A	0.606	N/A	-0.184	N/A	2.613	0.883	1.987	0.348	N/A	N/A	N/A	N/A	N/A	N/A	N/A
Cell movement of tumor cell lines	N/A	N/A	0.698	N/A	N/A	N/A	2.069	1.269	N/A	0.673	N/A	N/A	N/A	N/A	N/A	N/A	N/A
